# Supplementary material for: Phase transition kinetics of superionic H2O ice phases revealed by Megahertz X-ray free-electron laser-heating experiments
Source: Nat Commun. 2024 Sep 23;15:8256. doi: 10.1038/s41467-024-52505-0 (PMC11420352; doi:10.1038/s41467-024-52505-0)
Supplement: Supplementary file 6 — Source Data [file 41467_2024_52505_MOESM6_ESM.zip › Source data.xlsx]

## Sheet: Figure 1d
	Figure 1d		Run 533
			DAC 8	Coupler: Cu
			Time (µs)	Pulse energy (µJ)
			0	104.733
			0.444	98.1302
			0.888	104.535
			1.332	88.8467
			1.776	64.5221
			2.22	95.8076
			2.664	87.2851
			3.108	101.803
			3.552	102.114
			3.996	93.4361
			4.44	96.1613
			4.884	85.3721
			5.328	94.5718
			5.772	108.98
			6.216	97.9324
			6.66	101.589
			7.104	106.299
			7.548	99.4986
			7.992	107.982
			8.436	119.92
			8.88	116.215
			9.324	113.755
			9.768	117.954
			10.212	126.586
			10.656	117.044
			11.1	100.197
			11.544	95.7215
			11.988	115.615
			12.432	119.678
			12.876	116.723
			13.32	121.733
			13.764	115.063
			14.208	120.598
			14.652	99.2822
			15.096	94.0668
			15.54	96.5197
			15.984	122.897
			16.428	123.197
			16.872	116.204
			17.316	112.718
			17.76	113.695
			18.204	93.9993
			18.648	114.074
			19.092	110.109
			19.536	117.712
			19.98	121.892
			20.424	104.644
			20.868	109.103
			21.312	121.88
			21.756	110.823
			22.2	115.89
			22.644	111.382
			23.088	103.083
			23.532	108.226
			23.976	108.158
			24.42	125.166
			24.864	95.2188
			25.308	108.168
			25.752	125.331
			26.196	117.777
			26.64	110.055
			27.084	113.721
			27.528	104.519
			27.972	119.69
			28.416	120.384
			28.86	118.082
			29.304	110.076
			29.748	112.399
			30.192	109.436
			30.636	122.103
			31.08	124.747
			31.524	86.0842
			31.968	107.614
			32.412	122.234
			32.856	130.654
			33.3	115.808
			33.744	114.167
			34.188	125.659
			34.632	116.327
			35.076	122.241
			35.52	124.126
			35.964	124.84
			36.408	121.282
			36.852	122.141
			37.296	118.992
			37.74	123.197
			38.184	120.979
			38.628	111.88
			39.072	114.535
			39.516	98.1767
			39.96	115.848
			40.404	104.723
			40.848	120.742
			41.292	122.541
			41.736	118.296
			42.18	128.138
			42.624	132.886
			43.068	132.055
			43.512	129.523
			43.956	115.971
			44.4	106.383
			44.844	112.58
			45.288	128.119
			45.732	123.988
			46.176	116.725
			46.62	121.738
			47.064	107.127
			47.508	120.989
			47.952	122.923
			48.396	111.794
			48.84	124.193
			49.284	129.09
			49.728	137.666
			50.172	117.014
			50.616	135.394
			51.06	129.174
			51.504	129.804
			51.948	130.544
			52.392	129.118
			52.836	118.619
			53.28	117.253
			53.724	125.157
			54.168	112.012
			54.612	116.765
			55.056	113.562
			55.5	119.788
			55.944	123.402
			56.388	107.36
			56.832	121.17
			57.276	100.348
			57.72	122.306
			58.164	125.841
			58.608	114.928
			59.052	112.071
			59.496	117.377
			59.94	99.7639
			60.384	95.4631
			60.828	110.616
			61.272	92.4121
			61.716	116.122
			62.16	120.728
			62.604	114.277
			63.048	122.327
			63.492	118.983
			63.936	121.431
			64.38	109.524
			64.824	116.106
			65.268	109.604
			65.712	126.846
			66.156	96.8967
			66.6	114.302
			67.044	115.329
			67.488	109.331
			67.932	108.601
			68.376	101.021
			68.82	117.584
			69.264	119.99
			69.708	109.86
			70.152	110.176
			70.596	97.1667
			71.04	112.34
			71.484	108.487
			71.928	117.821
			72.372	126.802
			72.816	105.112
			73.26	123.637
			73.704	114.624
			74.148	121.771
			74.592	109.124
			75.036	114.351
			75.48	111.414
			75.924	110.313
			76.368	111.144
			76.812	100.879
			77.256	105.147
			77.7	108.668
			78.144	119.944
			78.588	123.137
			79.032	112.017
			79.476	118.633
			79.92	116.388
			80.364	121.389
			80.808	123.56
			81.252	123.94
			81.696	117.037
			82.14	128.722
			82.584	121.812
			83.028	122.953
			83.472	124.666
			83.916	123.572
			84.36	118.424
			84.804	113.085
			85.248	119.567
			85.692	120.034
			86.136	114.749
			86.58	126.046
			87.024	128.88
			87.468	124.647
			87.912	122.457
			88.356	109.82
			88.8	106.492
			89.244	117.214
			89.688	126.302
			90.132	129.439
			90.576	135.655
			91.02	126.507
			91.464	119.336
			91.908	129.39
			92.352	121.14
			92.796	104.221
			93.24	128.741
			93.684	118.957
			94.128	128.45
			94.572	121.345
			95.016	119.266
			95.46	121.226
			95.904	119.504
			96.348	119.578
			96.792	118.887
			97.236	124.207
			97.68	120.863
			98.124	132.592
			98.568	123.518
			99.012	123.698
			99.456	117.419
			99.9	126.979
			100.344	120.37
			100.788	122.718
			101.232	122.527
			101.676	121.924
			102.12	122.769
			102.564	105.817
			103.008	128.866
			103.452	114.6
			103.896	118.657
			104.34	110.16
			104.784	125.113
			105.228	113.665
			105.672	114.088
			106.116	118.973
			106.56	119.899
			107.004	128.422
			107.448	112.257
			107.892	108.775
			108.336	125.629
			108.78	127.945
			109.224	117.137
			109.668	112.913
			110.112	130.714
			110.556	120.416
			111	114.386
			111.444	118.95
			111.888	116.173
			112.332	129.918
			112.776	119.567
			113.22	133.284
			113.664	103.252
			114.108	114.745
			114.552	124.698
			114.996	98.4444
			115.44	121.75
			115.884	118.191
			116.328	113.248
			116.772	117.37
			117.216	126.411
			117.66	119.08
			118.104	121.289
			118.548	107.8
			118.992	119.785
			119.436	109.459
			119.88	114.882
			120.324	121.971
			120.768	122.448
			121.212	123.183
			121.656	114.903
			122.1	124.428
			122.544	120.556
			122.988	114.561
			123.432	126.916
			123.876	121.892
			124.32	110.669
			124.764	107.523
			125.208	119.979
			125.652	109.224
			126.096	119.05
			126.54	114.626
			126.984	112.613
			127.428	126.006
			127.872	98.9773
			128.316	112.764
			128.76	108.24
			129.204	110.928
			129.648	116.295
			130.092	130.772
			130.536	114.637
			130.98	122.343
			131.424	121.189
			131.868	116.076
			132.312	113.281
			132.756	112.08

## Sheet: Figure 1e
	Figure 1e		Fluorescence corrected SOP image
			log[intensity] (arb. Units)
			Wavelength (nm) Time (µs)	-46.5	-46.303	-46.1059	-45.9089	-45.7118	-45.5148	-45.3177	-45.1207	-44.9237	-44.7266	-44.5296	-44.3325	-44.1355	-43.9384	-43.7414	-43.5443	-43.3473	-43.1502	-42.9532	-42.7562	-42.5591	-42.3621	-42.165	-41.968	-41.7709	-41.5739	-41.3768	-41.1798	-40.9828	-40.7857	-40.5887	-40.3916	-40.1946	-39.9975	-39.8005	-39.6035	-39.4064	-39.2094	-39.0123	-38.8153	-38.6182	-38.4212	-38.2241	-38.0271	-37.83	-37.633
			451	-6.90776	-6.90776	-6.90776	-6.90776	-6.90776	-6.90776	-6.90776	-6.90776	-6.90776	-6.90776	-6.90776	-6.90776	-6.90776	-6.90776	-6.90776	2.5496	3.54967	4.31484	4.13999	2.98578	-6.90776	-6.90776	-6.90776	-6.90776	-6.90776	-6.90776	-6.90776	-6.90776	-6.90776	-6.90776	-6.90776	-6.90776	-6.90776	-6.90776	-6.90776	-6.90776	-6.90776	-6.90776	-6.90776	-6.90776	-6.90776	-6.90776	-6.90776	-6.90776	-6.90776	-6.90776
			451.375	-6.90776	-6.90776	-6.90776	-6.90776	-6.90776	-6.90776	-6.90776	-6.90776	-6.90776	-6.90776	-6.90776	-6.90776	-6.90776	-6.90776	-6.90776	2.87931	4.8813	6.06565	5.95532	4.30139	0.58888	-6.90776	-6.90776	-6.90776	-6.90776	-6.90776	-6.90776	-6.90776	-6.90776	-6.90776	-6.90776	-6.90776	-6.90776	-6.90776	-6.90776	-6.90776	-6.90776	-6.90776	-6.90776	-6.90776	-6.90776	-6.90776	-6.90776	-6.90776	-6.90776	-6.90776
	Run 533		451.751	-6.90776	-6.90776	-6.90776	-6.90776	-6.90776	-6.90776	-6.90776	-6.90776	-6.90776	-6.90776	-6.90776	-6.90776	-6.90776	-6.90776	-6.90776	3.84593	5.58651	7.02891	7.09573	5.93965	4.09104	2.05438	-6.90776	-6.90776	-6.90776	-6.90776	-6.90776	-6.90776	-6.90776	-6.90776	-6.90776	-6.90776	-6.90776	-6.90776	-6.90776	-6.90776	-6.90776	-6.90776	-6.90776	-6.90776	-6.90776	-6.90776	-6.90776	-6.90776	-6.90776	-6.90776
	DAC 8		452.126	-6.90776	-6.90776	-6.90776	-6.90776	-6.90776	-6.90776	-6.90776	-6.90776	-6.90776	-6.90776	-6.90776	-6.90776	-6.90776	-6.90776	-6.90776	-6.90776	4.96146	6.56499	6.85415	5.78629	3.45953	-6.90776	-6.90776	-6.90776	-6.90776	-6.90776	-6.90776	-6.90776	-6.90776	-6.90776	-6.90776	-6.90776	-6.90776	-6.90776	-6.90776	-6.90776	-6.90776	-6.90776	-6.90776	-6.90776	-6.90776	-6.90776	-6.90776	-6.90776	-6.90776	-6.90776
	Coupler: Cu		452.501	-6.90776	-6.90776	-6.90776	-6.90776	-6.90776	-6.90776	-6.90776	-6.90776	-6.90776	-6.90776	-6.90776	-6.90776	-6.90776	-6.90776	-6.90776	-6.90776	4.05702	5.08017	5.2407	4.50868	1.91721	-6.90776	-6.90776	-6.90776	-6.90776	-6.90776	2.37973	3.52052	-6.90776	-6.90776	-6.90776	-6.90776	-6.90776	-6.90776	-6.90776	-6.90776	-6.90776	-6.90776	-6.90776	-6.90776	-6.90776	-6.90776	-6.90776	-6.90776	-6.90776	-6.90776
			452.876	-6.90776	-6.90776	-6.90776	-6.90776	-6.90776	-6.90776	-6.90776	-6.90776	-6.90776	-6.90776	-6.90776	-6.90776	-6.90776	-6.90776	-6.90776	-6.90776	-6.90776	1.03032	3.39457	2.05438	-6.90776	-6.90776	-6.90776	-6.90776	-6.90776	-6.90776	4.72563	5.41966	4.55179	-6.90776	-6.90776	-6.90776	-6.90776	-6.90776	-6.90776	-6.90776	-6.90776	-6.90776	-6.90776	-6.90776	-6.90776	-6.90776	-6.90776	-6.90776	-6.90776	-6.90776
			453.252	-6.90776	-6.90776	-6.90776	-6.90776	-6.90776	-6.90776	-6.90776	-6.90776	-6.90776	-6.90776	-6.90776	-6.90776	-6.90776	-6.90776	-6.90776	-6.90776	-6.90776	-6.90776	0.58888	-6.90776	-6.90776	-6.90776	-6.90776	-6.90776	-6.90776	-6.90776	3.45953	4.81868	4.15578	-6.90776	-6.90776	-6.90776	-6.90776	-6.90776	-6.90776	-6.90776	-6.90776	-6.90776	-6.90776	-6.90776	-6.90776	-6.90776	-6.90776	-6.90776	-6.90776	-6.90776
			453.627	-6.90776	-6.90776	-6.90776	-6.90776	-6.90776	-6.90776	-6.90776	-6.90776	-6.90776	-6.90776	-6.90776	-6.90776	-6.90776	-6.90776	-6.90776	-6.90776	-6.90776	-6.90776	-6.90776	-6.90776	-6.90776	-6.90776	-6.90776	-6.90776	-6.90776	-6.90776	-6.90776	1.03032	1.03032	-6.90776	-6.90776	-6.90776	-6.90776	-6.90776	-6.90776	-6.90776	-6.90776	-6.90776	-6.90776	-6.90776	-6.90776	-6.90776	-6.90776	-6.90776	-6.90776	-6.90776
			454.002	-6.90776	-6.90776	-6.90776	-6.90776	-6.90776	-6.90776	-6.90776	-6.90776	-6.90776	-6.90776	-6.90776	-6.90776	-6.90776	-6.90776	-6.90776	-6.90776	-6.90776	-6.90776	-6.90776	-6.90776	-6.90776	-6.90776	-6.90776	-6.90776	-6.90776	-6.90776	-6.90776	-6.90776	-6.90776	-6.90776	-6.90776	-6.90776	-6.90776	-6.90776	-6.90776	-6.90776	-6.90776	-6.90776	-6.90776	-6.90776	-6.90776	-6.90776	-6.90776	-6.90776	-6.90776	-6.90776
			454.378	-6.90776	-6.90776	-6.90776	-6.90776	-6.90776	-6.90776	-6.90776	-6.90776	-6.90776	-6.90776	-6.90776	-6.90776	-6.90776	-6.90776	-6.90776	-6.90776	-6.90776	-6.90776	-6.90776	-6.90776	-6.90776	-6.90776	-6.90776	-6.90776	-6.90776	-6.90776	-6.90776	-6.90776	-6.90776	-6.90776	-6.90776	-6.90776	-6.90776	-6.90776	-6.90776	-6.90776	-6.90776	-6.90776	-6.90776	-6.90776	-6.90776	-6.90776	-6.90776	-6.90776	-6.90776	-6.90776
			454.753	-6.90776	-6.90776	-6.90776	-6.90776	-6.90776	-6.90776	-6.90776	-6.90776	-6.90776	-6.90776	-6.90776	-6.90776	-6.90776	-6.90776	-6.90776	-6.90776	-6.90776	-6.90776	-6.90776	-6.90776	-6.90776	-6.90776	-6.90776	-6.90776	-6.90776	-6.90776	-6.90776	-6.90776	-6.90776	-6.90776	-6.90776	-6.90776	-6.90776	-6.90776	-6.90776	-6.90776	-6.90776	-6.90776	-6.90776	-6.90776	-6.90776	-6.90776	-6.90776	-6.90776	-6.90776	-6.90776
			455.128	-6.90776	-6.90776	-6.90776	-6.90776	-6.90776	-6.90776	-6.90776	-6.90776	-6.90776	-6.90776	-6.90776	-6.90776	-6.90776	-6.90776	-6.90776	-6.90776	-6.90776	-6.90776	-6.90776	-6.90776	-6.90776	-6.90776	-6.90776	-6.90776	-6.90776	-6.90776	-6.90776	-6.90776	-6.90776	-6.90776	-6.90776	-6.90776	-6.90776	-6.90776	-6.90776	-6.90776	-6.90776	-6.90776	-6.90776	-6.90776	-6.90776	-6.90776	-6.90776	-6.90776	-6.90776	-6.90776
			455.503	-6.90776	-6.90776	-6.90776	-6.90776	-6.90776	-6.90776	-6.90776	-6.90776	-6.90776	-6.90776	-6.90776	-6.90776	-6.90776	-6.90776	-6.90776	-6.90776	-6.90776	-6.90776	-6.90776	-6.90776	-6.90776	-6.90776	-6.90776	-6.90776	-6.90776	-6.90776	-6.90776	-6.90776	-6.90776	-6.90776	-6.90776	-6.90776	-6.90776	-6.90776	-6.90776	-6.90776	-6.90776	-6.90776	-6.90776	-6.90776	-6.90776	-6.90776	-6.90776	-6.90776	-6.90776	-6.90776
			455.879	-6.90776	-6.90776	-6.90776	-6.90776	-6.90776	-6.90776	-6.90776	-6.90776	-6.90776	-6.90776	-6.90776	-6.90776	-6.90776	-6.90776	-6.90776	-6.90776	-6.90776	-6.90776	-6.90776	-6.90776	-6.90776	-6.90776	-6.90776	-6.90776	-6.90776	-6.90776	-6.90776	-6.90776	-6.90776	-6.90776	-6.90776	-6.90776	-6.90776	-6.90776	-6.90776	-6.90776	-6.90776	-6.90776	-6.90776	-6.90776	-6.90776	-6.90776	-6.90776	-6.90776	-6.90776	-6.90776
			456.254	-6.90776	-6.90776	-6.90776	-6.90776	-6.90776	-6.90776	-6.90776	-6.90776	-6.90776	-6.90776	-6.90776	-6.90776	-6.90776	-6.90776	-6.90776	-6.90776	-6.90776	-6.90776	-6.90776	-6.90776	-6.90776	-6.90776	-6.90776	-6.90776	-6.90776	-6.90776	-6.90776	-6.90776	-6.90776	-6.90776	-6.90776	-6.90776	-6.90776	-6.90776	-6.90776	-6.90776	-6.90776	-6.90776	-6.90776	-6.90776	-6.90776	-6.90776	-6.90776	-6.90776	-6.90776	-6.90776
			456.629	-6.90776	-6.90776	-6.90776	-6.90776	-6.90776	-6.90776	-6.90776	-6.90776	-6.90776	-6.90776	-6.90776	-6.90776	-6.90776	-6.90776	-6.90776	-6.90776	-6.90776	-6.90776	-6.90776	-6.90776	-6.90776	-6.90776	-6.90776	-6.90776	-6.90776	-6.90776	-6.90776	-6.90776	-6.90776	-6.90776	-6.90776	-6.90776	-6.90776	-6.90776	-6.90776	-6.90776	-6.90776	-6.90776	-6.90776	-6.90776	-6.90776	-6.90776	-6.90776	-6.90776	-6.90776	-6.90776
			457.004	-6.90776	-6.90776	-6.90776	-6.90776	-6.90776	-6.90776	-6.90776	-6.90776	-6.90776	-6.90776	-6.90776	-6.90776	-6.90776	-6.90776	-6.90776	-6.90776	-6.90776	-6.90776	-6.90776	-6.90776	-6.90776	-6.90776	-6.90776	-6.90776	-6.90776	-6.90776	-6.90776	-6.90776	-6.90776	-6.90776	-6.90776	-6.90776	-6.90776	-6.90776	-6.90776	-6.90776	-6.90776	-6.90776	-6.90776	-6.90776	-6.90776	-6.90776	-6.90776	-6.90776	-6.90776	-6.90776
			457.38	-6.90776	-6.90776	-6.90776	-6.90776	-6.90776	-6.90776	-6.90776	-6.90776	-6.90776	-6.90776	-6.90776	-6.90776	-6.90776	-6.90776	-6.90776	-6.90776	-6.90776	-6.90776	-6.90776	-6.90776	-6.90776	-6.90776	-6.90776	-6.90776	-6.90776	-6.90776	-6.90776	-6.90776	-6.90776	-6.90776	-6.90776	-6.90776	-6.90776	-6.90776	-6.90776	-6.90776	-6.90776	-6.90776	-6.90776	-6.90776	-6.90776	-6.90776	-6.90776	-6.90776	-6.90776	-6.90776
			457.755	-6.90776	-6.90776	-6.90776	-6.90776	-6.90776	-6.90776	-6.90776	-6.90776	-6.90776	-6.90776	-6.90776	-6.90776	-6.90776	-6.90776	-6.90776	-6.90776	-6.90776	-6.90776	-6.90776	-6.90776	-6.90776	-6.90776	-6.90776	-6.90776	-6.90776	-6.90776	-6.90776	-6.90776	-6.90776	-6.90776	-6.90776	-6.90776	-6.90776	-6.90776	-6.90776	-6.90776	-6.90776	-6.90776	-6.90776	-6.90776	-6.90776	-6.90776	-6.90776	-6.90776	-6.90776	-6.90776
			458.13	-6.90776	-6.90776	-6.90776	-6.90776	-6.90776	-6.90776	-6.90776	-6.90776	-6.90776	-6.90776	-6.90776	-6.90776	-6.90776	-6.90776	-6.90776	-6.90776	-6.90776	-6.90776	-6.90776	-6.90776	-6.90776	-6.90776	-6.90776	-6.90776	-6.90776	-6.90776	-6.90776	-6.90776	-6.90776	-6.90776	-6.90776	-6.90776	-6.90776	-6.90776	-6.90776	-6.90776	-6.90776	-6.90776	-6.90776	-6.90776	-6.90776	-6.90776	-6.90776	-6.90776	-6.90776	-6.90776
			458.506	-6.90776	-6.90776	-6.90776	-6.90776	-6.90776	-6.90776	-6.90776	-6.90776	-6.90776	-6.90776	-6.90776	-6.90776	-6.90776	-6.90776	-6.90776	-6.90776	-6.90776	-6.90776	-6.90776	-6.90776	-6.90776	-6.90776	-6.90776	-6.90776	-6.90776	-6.90776	-6.90776	-6.90776	-6.90776	-6.90776	-6.90776	-6.90776	-6.90776	-6.90776	-6.90776	-6.90776	-6.90776	-6.90776	-6.90776	-6.90776	-6.90776	-6.90776	-6.90776	-6.90776	-6.90776	-6.90776
			458.881	-6.90776	-6.90776	-6.90776	-6.90776	-6.90776	-6.90776	-6.90776	-6.90776	-6.90776	-6.90776	-6.90776	-6.90776	-6.90776	-6.90776	-6.90776	-6.90776	-6.90776	-6.90776	-6.90776	-6.90776	-6.90776	-6.90776	-6.90776	-6.90776	-6.90776	-6.90776	-6.90776	-6.90776	-6.90776	-6.90776	-6.90776	-6.90776	-6.90776	-6.90776	-6.90776	-6.90776	-6.90776	-6.90776	-6.90776	-6.90776	-6.90776	-6.90776	-6.90776	-6.90776	-6.90776	-6.90776
			459.256	-6.90776	-6.90776	-6.90776	-6.90776	-6.90776	-6.90776	-6.90776	-6.90776	-6.90776	-6.90776	-6.90776	-6.90776	-6.90776	-6.90776	-6.90776	-6.90776	-6.90776	-6.90776	-6.90776	-6.90776	-6.90776	-6.90776	-6.90776	-6.90776	-6.90776	-6.90776	-6.90776	-6.90776	-6.90776	-6.90776	-6.90776	-6.90776	-6.90776	-6.90776	-6.90776	-6.90776	-6.90776	-6.90776	-6.90776	-6.90776	-6.90776	-6.90776	-6.90776	-6.90776	-6.90776	-6.90776
			459.631	-6.90776	-6.90776	-6.90776	-6.90776	-6.90776	-6.90776	-6.90776	-6.90776	-6.90776	-6.90776	-6.90776	-6.90776	-6.90776	-6.90776	-6.90776	-6.90776	-6.90776	-6.90776	-6.90776	-6.90776	-6.90776	-6.90776	-6.90776	-6.90776	-6.90776	-6.90776	-6.90776	-6.90776	-6.90776	-6.90776	-6.90776	-6.90776	-6.90776	-6.90776	-6.90776	-6.90776	-6.90776	-6.90776	-6.90776	-6.90776	-6.90776	-6.90776	-6.90776	-6.90776	-6.90776	-6.90776
			460.007	-6.90776	-6.90776	-6.90776	-6.90776	-6.90776	-6.90776	-6.90776	-6.90776	-6.90776	-6.90776	-6.90776	-6.90776	-6.90776	-6.90776	-6.90776	-6.90776	-6.90776	-6.90776	-6.90776	-6.90776	-6.90776	-6.90776	-6.90776	-6.90776	-6.90776	-6.90776	-6.90776	-6.90776	-6.90776	-6.90776	-6.90776	-6.90776	-6.90776	-6.90776	-6.90776	-6.90776	-6.90776	-6.90776	-6.90776	-6.90776	-6.90776	-6.90776	-6.90776	-6.90776	-6.90776	-6.90776
			460.382	-6.90776	-6.90776	-6.90776	-6.90776	-6.90776	-6.90776	-6.90776	-6.90776	-6.90776	-6.90776	-6.90776	-6.90776	-6.90776	-6.90776	-6.90776	-6.90776	-6.90776	-6.90776	-6.90776	-6.90776	-6.90776	-6.90776	-6.90776	-6.90776	-6.90776	-6.90776	-6.90776	-6.90776	-6.90776	-6.90776	-6.90776	-6.90776	-6.90776	-6.90776	-6.90776	-6.90776	-6.90776	-6.90776	-6.90776	-6.90776	-6.90776	-6.90776	-6.90776	-6.90776	-6.90776	-6.90776
			460.757	-6.90776	-6.90776	-6.90776	-6.90776	-6.90776	-6.90776	-6.90776	-6.90776	-6.90776	-6.90776	-6.90776	-6.90776	-6.90776	-6.90776	-6.90776	-6.90776	-6.90776	-6.90776	-6.90776	-6.90776	-6.90776	-6.90776	-6.90776	-6.90776	-6.90776	-6.90776	-6.90776	-6.90776	-6.90776	-6.90776	-6.90776	-6.90776	-6.90776	-6.90776	-6.90776	-6.90776	-6.90776	-6.90776	-6.90776	-6.90776	-6.90776	-6.90776	-6.90776	-6.90776	-6.90776	-6.90776
			461.133	-6.90776	-6.90776	-6.90776	-6.90776	-6.90776	-6.90776	-6.90776	-6.90776	-6.90776	-6.90776	-6.90776	-6.90776	-6.90776	-6.90776	-6.90776	-6.90776	-6.90776	-6.90776	-6.90776	-6.90776	-6.90776	-6.90776	-6.90776	-6.90776	-6.90776	-6.90776	-6.90776	-6.90776	-6.90776	-6.90776	-6.90776	-6.90776	-6.90776	-6.90776	-6.90776	-6.90776	-6.90776	-6.90776	-6.90776	-6.90776	-6.90776	-6.90776	-6.90776	-6.90776	2.62481	3.70873
			461.508	-6.90776	-6.90776	-6.90776	-6.90776	-6.90776	-6.90776	-6.90776	-6.90776	-6.90776	-6.90776	-6.90776	-6.90776	-6.90776	-6.90776	-6.90776	-6.90776	-6.90776	-6.90776	-6.90776	-6.90776	-6.90776	-6.90776	-6.90776	-6.90776	-6.90776	-6.90776	-6.90776	-6.90776	-6.90776	-6.90776	-6.90776	-6.90776	-6.90776	-6.90776	-6.90776	-6.90776	-6.90776	-6.90776	-6.90776	-6.90776	-6.90776	-6.90776	-6.90776	-6.90776	-6.90776	2.05438
			461.883	-6.90776	-6.90776	-6.90776	-6.90776	-6.90776	-6.90776	-6.90776	-6.90776	-6.90776	-6.90776	-6.90776	-6.90776	-6.90776	-6.90776	-6.90776	-6.90776	-6.90776	-6.90776	-6.90776	-6.90776	-6.90776	-6.90776	-6.90776	-6.90776	-6.90776	-6.90776	-6.90776	-6.90776	-6.90776	-6.90776	-6.90776	-6.90776	-6.90776	-6.90776	-6.90776	-6.90776	-6.90776	-6.90776	-6.90776	-6.90776	-6.90776	-6.90776	-6.90776	-6.90776	-6.90776	-6.90776
			462.258	-6.90776	-6.90776	-6.90776	-6.90776	-6.90776	-6.90776	-6.90776	-6.90776	-6.90776	-6.90776	-6.90776	-6.90776	-6.90776	-6.90776	-6.90776	-6.90776	-6.90776	-6.90776	-6.90776	-6.90776	-6.90776	-6.90776	-6.90776	-6.90776	-6.90776	-6.90776	-6.90776	-6.90776	-6.90776	-6.90776	-6.90776	-6.90776	-6.90776	-6.90776	-6.90776	-6.90776	-6.90776	-6.90776	-6.90776	-6.90776	-6.90776	-6.90776	-6.90776	-6.90776	-6.90776	-6.90776
			462.634	-6.90776	-6.90776	-6.90776	-6.90776	-6.90776	-6.90776	-6.90776	-6.90776	-6.90776	-6.90776	-6.90776	-6.90776	-6.90776	-6.90776	-6.90776	-6.90776	-6.90776	-6.90776	-6.90776	-6.90776	-6.90776	-6.90776	-6.90776	-6.90776	-6.90776	-6.90776	-6.90776	-6.90776	-6.90776	-6.90776	-6.90776	-6.90776	-6.90776	-6.90776	-6.90776	-6.90776	-6.90776	-6.90776	-6.90776	-6.90776	-6.90776	-6.90776	-6.90776	-6.90776	-6.90776	-6.90776
			463.009	-6.90776	-6.90776	-6.90776	-6.90776	-6.90776	-6.90776	-6.90776	-6.90776	-6.90776	-6.90776	-6.90776	-6.90776	-6.90776	-6.90776	-6.90776	-6.90776	-6.90776	-6.90776	-6.90776	-6.90776	-6.90776	-6.90776	-6.90776	-6.90776	-6.90776	-6.90776	-6.90776	-6.90776	-6.90776	-6.90776	-6.90776	-6.90776	-6.90776	-6.90776	-6.90776	-6.90776	-6.90776	-6.90776	-6.90776	-6.90776	-6.90776	-6.90776	-6.90776	-6.90776	-6.90776	-6.90776
			463.384	-6.90776	-6.90776	-6.90776	-6.90776	-6.90776	-6.90776	-6.90776	-6.90776	-6.90776	-6.90776	-6.90776	-6.90776	-6.90776	-6.90776	-6.90776	-6.90776	-6.90776	-6.90776	-6.90776	-6.90776	-6.90776	-6.90776	-6.90776	-6.90776	-6.90776	-6.90776	-6.90776	-6.90776	-6.90776	-6.90776	-6.90776	-6.90776	-6.90776	-6.90776	-6.90776	-6.90776	-6.90776	-6.90776	-6.90776	-6.90776	-6.90776	-6.90776	-6.90776	-6.90776	-6.90776	-6.90776
			463.759	-6.90776	-6.90776	-6.90776	-6.90776	-6.90776	-6.90776	-6.90776	-6.90776	-6.90776	-6.90776	-6.90776	-6.90776	-6.90776	-6.90776	-6.90776	-6.90776	-6.90776	-6.90776	-6.90776	-6.90776	-6.90776	-6.90776	-6.90776	-6.90776	-6.90776	-6.90776	-6.90776	-6.90776	-6.90776	-6.90776	-6.90776	-6.90776	-6.90776	-6.90776	-6.90776	-6.90776	-6.90776	-6.90776	-6.90776	-6.90776	-6.90776	-6.90776	-6.90776	-6.90776	-6.90776	-6.90776
			464.135	-6.90776	-6.90776	-6.90776	-6.90776	-6.90776	-6.90776	-6.90776	-6.90776	-6.90776	-6.90776	-6.90776	-6.90776	-6.90776	-6.90776	-6.90776	-6.90776	-6.90776	-6.90776	-6.90776	-6.90776	-6.90776	-6.90776	-6.90776	-6.90776	-6.90776	-6.90776	-6.90776	-6.90776	-6.90776	-6.90776	-6.90776	-6.90776	-6.90776	-6.90776	-6.90776	-6.90776	-6.90776	-6.90776	-6.90776	-6.90776	-6.90776	-6.90776	-6.90776	-6.90776	-6.90776	-6.90776
			464.51	-6.90776	-6.90776	-6.90776	-6.90776	-6.90776	-6.90776	-6.90776	-6.90776	-6.90776	-6.90776	-6.90776	-6.90776	-6.90776	-6.90776	-6.90776	-6.90776	-6.90776	-6.90776	-6.90776	-6.90776	-6.90776	-6.90776	-6.90776	-6.90776	-6.90776	-6.90776	-6.90776	-6.90776	-6.90776	-6.90776	-6.90776	-6.90776	-6.90776	-6.90776	-6.90776	-6.90776	-6.90776	-6.90776	-6.90776	-6.90776	-6.90776	-6.90776	-6.90776	-6.90776	-6.90776	-6.90776
			464.885	-6.90776	-6.90776	-6.90776	-6.90776	-6.90776	-6.90776	-6.90776	-6.90776	-6.90776	-6.90776	-6.90776	-6.90776	-6.90776	-6.90776	-6.90776	-6.90776	-6.90776	-6.90776	-6.90776	-6.90776	-6.90776	-6.90776	-6.90776	-6.90776	-6.90776	-6.90776	-6.90776	-6.90776	-6.90776	-6.90776	-6.90776	-6.90776	-6.90776	-6.90776	-6.90776	-6.90776	-6.90776	-6.90776	-6.90776	-6.90776	-6.90776	-6.90776	-6.90776	-6.90776	-6.90776	-6.90776
			465.261	-6.90776	-6.90776	-6.90776	-6.90776	-6.90776	-6.90776	-6.90776	-6.90776	-6.90776	-6.90776	-6.90776	-6.90776	-6.90776	-6.90776	-6.90776	-6.90776	-6.90776	-6.90776	-6.90776	-6.90776	-6.90776	-6.90776	-6.90776	-6.90776	-6.90776	-6.90776	-6.90776	-6.90776	-6.90776	-6.90776	-6.90776	-6.90776	-6.90776	-6.90776	-6.90776	-6.90776	-6.90776	-6.90776	-6.90776	-6.90776	-6.90776	-6.90776	-6.90776	-6.90776	-6.90776	-6.90776
			465.636	-6.90776	-6.90776	-6.90776	-6.90776	-6.90776	-6.90776	-6.90776	-6.90776	-6.90776	-6.90776	-6.90776	-6.90776	-6.90776	-6.90776	-6.90776	-6.90776	-6.90776	-6.90776	-6.90776	-6.90776	-6.90776	-6.90776	-6.90776	-6.90776	-6.90776	-6.90776	-6.90776	-6.90776	-6.90776	-6.90776	-6.90776	-6.90776	-6.90776	-6.90776	-6.90776	-6.90776	-6.90776	-6.90776	-6.90776	-6.90776	-6.90776	-6.90776	-6.90776	-6.90776	-6.90776	-6.90776
			466.011	-6.90776	-6.90776	-6.90776	-6.90776	-6.90776	-6.90776	-6.90776	-6.90776	-6.90776	-6.90776	-6.90776	-6.90776	-6.90776	-6.90776	-6.90776	-6.90776	-6.90776	-6.90776	-6.90776	-6.90776	-6.90776	-6.90776	-6.90776	-6.90776	-6.90776	-6.90776	-6.90776	-6.90776	-6.90776	-6.90776	-6.90776	-6.90776	-6.90776	-6.90776	-6.90776	-6.90776	-6.90776	-6.90776	-6.90776	-6.90776	-6.90776	-6.90776	-6.90776	-6.90776	-6.90776	-6.90776
			466.386	-6.90776	-6.90776	-6.90776	-6.90776	-6.90776	-6.90776	-6.90776	-6.90776	-6.90776	-6.90776	-6.90776	-6.90776	-6.90776	-6.90776	-6.90776	-6.90776	-6.90776	-6.90776	-6.90776	-6.90776	-6.90776	-6.90776	-6.90776	-6.90776	-6.90776	-6.90776	-6.90776	-6.90776	-6.90776	-6.90776	-6.90776	-6.90776	-6.90776	-6.90776	-6.90776	-6.90776	-6.90776	-6.90776	-6.90776	-6.90776	-6.90776	-6.90776	-6.90776	-6.90776	-6.90776	-6.90776
			466.762	-6.90776	-6.90776	-6.90776	-6.90776	-6.90776	-6.90776	-6.90776	-6.90776	-6.90776	-6.90776	-6.90776	-6.90776	-6.90776	-6.90776	-6.90776	-6.90776	-6.90776	-6.90776	-6.90776	-6.90776	-6.90776	-6.90776	-6.90776	-6.90776	-6.90776	-6.90776	-6.90776	-6.90776	-6.90776	-6.90776	-6.90776	-6.90776	-6.90776	-6.90776	-6.90776	-6.90776	-6.90776	-6.90776	-6.90776	-6.90776	-6.90776	-6.90776	-6.90776	-6.90776	-6.90776	-6.90776
			467.137	-6.90776	-6.90776	-6.90776	-6.90776	-6.90776	-6.90776	-6.90776	-6.90776	0.58888	-6.90776	-6.90776	-6.90776	-6.90776	-6.90776	-6.90776	-6.90776	-6.90776	-6.90776	-6.90776	-6.90776	-6.90776	-6.90776	-6.90776	-6.90776	-6.90776	-6.90776	-6.90776	-6.90776	-6.90776	-6.90776	-6.90776	-6.90776	-6.90776	-6.90776	-6.90776	-6.90776	-6.90776	-6.90776	-6.90776	-6.90776	-6.90776	-6.90776	-6.90776	-6.90776	-6.90776	-6.90776
			467.512	-6.90776	-6.90776	-6.90776	-6.90776	-6.90776	-6.90776	-6.90776	-6.90776	-6.90776	-6.90776	-6.90776	-6.90776	-6.90776	-6.90776	-6.90776	-6.90776	-6.90776	-6.90776	-6.90776	-6.90776	-6.90776	-6.90776	-6.90776	-6.90776	-6.90776	-6.90776	-6.90776	-6.90776	-6.90776	-6.90776	-6.90776	-6.90776	-6.90776	-6.90776	-6.90776	-6.90776	-6.90776	-6.90776	-6.90776	-6.90776	-6.90776	-6.90776	-6.90776	-6.90776	-6.90776	-6.90776
			467.888	-6.90776	-6.90776	-6.90776	-6.90776	-6.90776	-6.90776	-6.90776	-6.90776	-6.90776	-6.90776	-6.90776	-6.90776	-6.90776	-6.90776	-6.90776	-6.90776	-6.90776	-6.90776	-6.90776	-6.90776	-6.90776	-6.90776	-6.90776	-6.90776	-6.90776	-6.90776	-6.90776	-6.90776	-6.90776	-6.90776	-6.90776	-6.90776	-6.90776	-6.90776	-6.90776	-6.90776	-6.90776	-6.90776	-6.90776	-6.90776	-6.90776	-6.90776	-6.90776	-6.90776	-6.90776	-6.90776
			468.263	-6.90776	-6.90776	-6.90776	-6.90776	-6.90776	-6.90776	-6.90776	-6.90776	-6.90776	-6.90776	-6.90776	-6.90776	-6.90776	-6.90776	-6.90776	-6.90776	-6.90776	-6.90776	-6.90776	-6.90776	-0.22069	-6.90776	-6.90776	-6.90776	-6.90776	-6.90776	-6.90776	-6.90776	-6.90776	-6.90776	-6.90776	-6.90776	-6.90776	-6.90776	-6.90776	-6.90776	-6.90776	-6.90776	-6.90776	-6.90776	-6.90776	-6.90776	-6.90776	-6.90776	-6.90776	-6.90776
			468.638	-6.90776	-6.90776	-6.90776	-6.90776	-6.90776	-6.90776	-6.90776	-6.90776	-6.90776	-6.90776	-6.90776	-6.90776	-6.90776	-6.90776	-6.90776	-6.90776	-6.90776	-6.90776	-6.90776	-6.90776	-6.90776	-6.90776	-6.90776	-6.90776	-6.90776	-6.90776	-6.90776	-6.90776	-6.90776	-6.90776	-6.90776	-6.90776	-6.90776	-6.90776	-6.90776	-6.90776	-6.90776	-6.90776	-6.90776	-6.90776	-6.90776	-6.90776	-6.90776	-6.90776	-6.90776	-6.90776
			469.013	-6.90776	-6.90776	-6.90776	-6.90776	-6.90776	-6.90776	-6.90776	-6.90776	-6.90776	-6.90776	-6.90776	-6.90776	-6.90776	-6.90776	-6.90776	-6.90776	-6.90776	-6.90776	-6.90776	-6.90776	-6.90776	-6.90776	-6.90776	-6.90776	-6.90776	-6.90776	-6.90776	-6.90776	-6.90776	-6.90776	-6.90776	-6.90776	-6.90776	-6.90776	-6.90776	-6.90776	-6.90776	-6.90776	-6.90776	-6.90776	-6.90776	-6.90776	-6.90776	-6.90776	-6.90776	-6.90776
			469.389	-6.90776	-6.90776	-6.90776	-6.90776	-6.90776	-6.90776	-6.90776	-6.90776	-6.90776	-6.90776	-6.90776	-6.90776	-6.90776	-6.90776	-6.90776	-6.90776	-6.90776	-6.90776	-6.90776	-6.90776	-6.90776	-6.90776	-6.90776	-6.90776	-6.90776	-6.90776	-6.90776	-6.90776	-6.90776	-6.90776	-6.90776	-6.90776	-6.90776	-6.90776	-6.90776	-6.90776	-6.90776	-6.90776	-6.90776	-6.90776	-6.90776	-6.90776	-6.90776	-6.90776	-6.90776	-6.90776
			469.764	-6.90776	-6.90776	-6.90776	-6.90776	-6.90776	-6.90776	-6.90776	-6.90776	-6.90776	-6.90776	-6.90776	-6.90776	-6.90776	1.7582	-6.90776	-6.90776	-6.90776	-6.90776	-6.90776	-6.90776	-6.90776	-6.90776	-6.90776	-6.90776	-6.90776	-6.90776	-6.90776	-6.90776	-6.90776	-6.90776	-6.90776	-6.90776	-6.90776	-6.90776	-6.90776	-6.90776	-6.90776	-6.90776	-6.90776	-6.90776	-6.90776	-6.90776	-6.90776	-6.90776	-6.90776	-6.90776
			470.139	-6.90776	-6.90776	-6.90776	-6.90776	-6.90776	-6.90776	-6.90776	-6.90776	-6.90776	-6.90776	-6.90776	-6.90776	-6.90776	-6.90776	-6.90776	-6.90776	-6.90776	-6.90776	-6.90776	-6.90776	-6.90776	-6.90776	-6.90776	-6.90776	-6.90776	-6.90776	-6.90776	-6.90776	-6.90776	-6.90776	-6.90776	-6.90776	-6.90776	-6.90776	-6.90776	-6.90776	-6.90776	-6.90776	-6.90776	-6.90776	-6.90776	-6.90776	-6.90776	-6.90776	-6.90776	-6.90776
			470.515	-6.90776	-6.90776	-6.90776	-6.90776	-6.90776	-6.90776	-6.90776	-6.90776	-6.90776	-6.90776	-6.90776	-6.90776	-6.90776	-6.90776	-6.90776	-6.90776	-6.90776	-6.90776	-6.90776	-6.90776	-6.90776	-6.90776	-6.90776	-6.90776	-6.90776	-6.90776	-6.90776	-6.90776	-6.90776	-6.90776	-6.90776	-6.90776	-6.90776	-6.90776	-6.90776	-6.90776	-6.90776	-6.90776	-6.90776	-6.90776	-6.90776	-6.90776	-6.90776	-6.90776	-6.90776	-6.90776
			470.89	-6.90776	-6.90776	-6.90776	-6.90776	-6.90776	-6.90776	-6.90776	-6.90776	-6.90776	-6.90776	-6.90776	-6.90776	-6.90776	-6.90776	-6.90776	-6.90776	0.58888	-6.90776	-6.90776	-6.90776	-6.90776	-6.90776	-6.90776	-6.90776	-6.90776	-6.90776	-6.90776	-6.90776	-6.90776	-6.90776	-6.90776	-6.90776	-6.90776	-6.90776	-6.90776	-6.90776	-6.90776	-6.90776	-6.90776	-6.90776	-6.90776	-6.90776	-6.90776	-6.90776	-6.90776	-6.90776
			471.265	-6.90776	-6.90776	-6.90776	-6.90776	-6.90776	-6.90776	-6.90776	-6.90776	-6.90776	-6.90776	-6.90776	-6.90776	-6.90776	-6.90776	-6.90776	-6.90776	-6.90776	-6.90776	-6.90776	-6.90776	-6.90776	-6.90776	-6.90776	-6.90776	-6.90776	-6.90776	-6.90776	-6.90776	-6.90776	-6.90776	-6.90776	-6.90776	-6.90776	-6.90776	-6.90776	-6.90776	-6.90776	-6.90776	-6.90776	-6.90776	-6.90776	-6.90776	-6.90776	-6.90776	-6.90776	-6.90776
			471.64	-6.90776	-6.90776	-6.90776	-6.90776	-6.90776	-6.90776	-6.90776	-6.90776	-6.90776	-6.90776	-6.90776	-6.90776	-6.90776	-6.90776	-6.90776	-6.90776	-6.90776	-6.90776	-6.90776	-6.90776	-6.90776	-6.90776	-6.90776	-6.90776	-6.90776	-6.90776	-6.90776	-6.90776	-6.90776	-6.90776	-6.90776	-6.90776	-6.90776	-6.90776	-6.90776	-6.90776	-6.90776	-6.90776	-6.90776	-6.90776	-6.90776	-6.90776	-6.90776	-6.90776	-6.90776	-6.90776
			472.016	-6.90776	-6.90776	-6.90776	-6.90776	-6.90776	-6.90776	-6.90776	-6.90776	-6.90776	-6.90776	-6.90776	-6.90776	-6.90776	-6.90776	-6.90776	-6.90776	-6.90776	-6.90776	-6.90776	-6.90776	-6.90776	-6.90776	-6.90776	-6.90776	-6.90776	-6.90776	-6.90776	-6.90776	-6.90776	-6.90776	-6.90776	-6.90776	-6.90776	-6.90776	-6.90776	-6.90776	-6.90776	-6.90776	-6.90776	-6.90776	-6.90776	-6.90776	-6.90776	-6.90776	-6.90776	-6.90776
			472.391	-6.90776	-6.90776	-6.90776	-6.90776	-6.90776	-6.90776	-6.90776	-6.90776	-6.90776	-6.90776	-6.90776	-6.90776	-6.90776	-6.90776	-6.90776	-6.90776	-6.90776	-6.90776	-6.90776	-6.90776	-6.90776	-6.90776	-6.90776	-6.90776	-6.90776	-6.90776	-6.90776	-6.90776	-6.90776	-6.90776	-6.90776	-6.90776	-6.90776	-6.90776	-6.90776	-6.90776	-6.90776	-6.90776	-6.90776	-6.90776	-6.90776	-6.90776	-6.90776	-6.90776	-6.90776	-6.90776
			472.766	-6.90776	-6.90776	-6.90776	-6.90776	-6.90776	-6.90776	-6.90776	-6.90776	-6.90776	-6.90776	-6.90776	-6.90776	-6.90776	-6.90776	-6.90776	-6.90776	-6.90776	-6.90776	-6.90776	-6.90776	-6.90776	-6.90776	-6.90776	-6.90776	-6.90776	-6.90776	-6.90776	-6.90776	-6.90776	-6.90776	-6.90776	-6.90776	-6.90776	-6.90776	-6.90776	-6.90776	-6.90776	-6.90776	-6.90776	-6.90776	-6.90776	-6.90776	-6.90776	-6.90776	-6.90776	-6.90776
			473.141	-6.90776	-6.90776	-6.90776	-6.90776	-6.90776	-6.90776	-6.90776	-6.90776	-6.90776	-6.90776	-6.90776	-6.90776	-6.90776	-6.90776	-6.90776	-6.90776	-6.90776	-6.90776	-6.90776	-6.90776	-6.90776	-6.90776	-6.90776	-6.90776	-6.90776	-6.90776	-6.90776	-6.90776	-6.90776	-6.90776	-6.90776	-6.90776	-6.90776	-6.90776	-6.90776	-6.90776	-6.90776	-6.90776	-6.90776	-6.90776	-6.90776	-6.90776	-6.90776	-6.90776	-6.90776	-6.90776
			473.517	-6.90776	-6.90776	-6.90776	-6.90776	-6.90776	-6.90776	-6.90776	-6.90776	-6.90776	-6.90776	-6.90776	-6.90776	-6.90776	-6.90776	-6.90776	-6.90776	0.58888	-6.90776	-6.90776	-6.90776	-6.90776	-6.90776	-6.90776	-6.90776	-6.90776	-6.90776	-6.90776	-6.90776	-6.90776	-6.90776	-6.90776	-6.90776	-6.90776	-6.90776	-6.90776	-6.90776	-6.90776	-6.90776	-6.90776	-6.90776	-6.90776	-6.90776	-6.90776	-6.90776	-6.90776	-6.90776
			473.892	-6.90776	-6.90776	-6.90776	-6.90776	-6.90776	-6.90776	-6.90776	-6.90776	-6.90776	-6.90776	-6.90776	-6.90776	-6.90776	-6.90776	-6.90776	-6.90776	-6.90776	-6.90776	-6.90776	-6.90776	-6.90776	-6.90776	-6.90776	-6.90776	-6.90776	-6.90776	-6.90776	-6.90776	-6.90776	-6.90776	-6.90776	-6.90776	-6.90776	-6.90776	-6.90776	-6.90776	-6.90776	-6.90776	-6.90776	-6.90776	-6.90776	-6.90776	-6.90776	-6.90776	-6.90776	-6.90776
			474.267	-6.90776	-6.90776	-6.90776	-6.90776	-6.90776	-6.90776	-6.90776	-6.90776	-6.90776	-6.90776	-6.90776	-6.90776	-6.90776	-6.90776	-6.90776	-6.90776	-6.90776	-6.90776	-6.90776	-6.90776	-6.90776	-6.90776	-6.90776	-6.90776	-6.90776	-6.90776	-6.90776	-6.90776	-6.90776	-6.90776	-6.90776	-6.90776	-6.90776	-6.90776	-6.90776	-6.90776	-6.90776	-6.90776	-6.90776	-6.90776	-6.90776	-6.90776	-6.90776	-6.90776	-6.90776	-6.90776
			474.643	-6.90776	-6.90776	-6.90776	-6.90776	-6.90776	-6.90776	-6.90776	-6.90776	-6.90776	-6.90776	-6.90776	-6.90776	-6.90776	-6.90776	-6.90776	-6.90776	-6.90776	-6.90776	-6.90776	-6.90776	-6.90776	-6.90776	-6.90776	-6.90776	-6.90776	-6.90776	-6.90776	-6.90776	-6.90776	-6.90776	1.03032	-6.90776	-6.90776	-6.90776	-6.90776	-6.90776	-6.90776	-6.90776	-6.90776	-6.90776	-6.90776	-6.90776	-6.90776	-6.90776	-6.90776	-6.90776
			475.018	-6.90776	-6.90776	-6.90776	-6.90776	-6.90776	-6.90776	-6.90776	-6.90776	-6.90776	-6.90776	-6.90776	-6.90776	-6.90776	-6.90776	-6.90776	-6.90776	-6.90776	-6.90776	-6.90776	-6.90776	-6.90776	-6.90776	-6.90776	-6.90776	-6.90776	-6.90776	-6.90776	-6.90776	-6.90776	-6.90776	-6.90776	-6.90776	-6.90776	-6.90776	-6.90776	-6.90776	-6.90776	-6.90776	-6.90776	-6.90776	-6.90776	-6.90776	-6.90776	-6.90776	-6.90776	-6.90776
			475.393	-6.90776	-6.90776	-6.90776	-6.90776	-6.90776	-6.90776	-6.90776	-6.90776	-6.90776	-6.90776	-6.90776	1.91721	1.33552	3.28848	2.98578	-6.90776	-6.90776	-6.90776	-6.90776	-6.90776	-6.90776	-6.90776	-6.90776	-6.90776	-6.90776	-6.90776	-6.90776	-6.90776	-6.90776	-6.90776	-6.90776	-6.90776	-6.90776	-6.90776	-6.90776	-6.90776	-6.90776	-6.90776	-6.90776	-6.90776	-6.90776	-6.90776	-6.90776	-6.90776	-6.90776	-6.90776
			475.768	-6.90776	-6.90776	-6.90776	-6.90776	-6.90776	-6.90776	-6.90776	-6.90776	-6.90776	-6.90776	-6.90776	3.28848	4.84263	5.59397	4.76048	-6.90776	-6.90776	-6.90776	-6.90776	-6.90776	-6.90776	-6.90776	-6.90776	-6.90776	-6.90776	-6.90776	-6.90776	-6.90776	-6.90776	-6.90776	-6.90776	-6.90776	-6.90776	-6.90776	-6.90776	-6.90776	-6.90776	-6.90776	-6.90776	-6.90776	-6.90776	-6.90776	-6.90776	-6.90776	-6.90776	-6.90776
			476.144	-6.90776	-6.90776	-6.90776	-6.90776	-6.90776	-6.90776	-6.90776	-6.90776	-6.90776	-6.90776	-6.90776	-6.90776	4.73446	6.10435	5.60139	4.05702	1.03032	-6.90776	-6.90776	-6.90776	-6.90776	-6.90776	-6.90776	-6.90776	-6.90776	-6.90776	-6.90776	-6.90776	-6.90776	-6.90776	-6.90776	-6.90776	-6.90776	-6.90776	-6.90776	-6.90776	-6.90776	-6.90776	-6.90776	-6.90776	-6.90776	-6.90776	-6.90776	-6.90776	-6.90776	-6.90776
			476.519	-6.90776	-6.90776	-6.90776	-6.90776	-6.90776	-6.90776	-6.90776	-6.90776	-6.90776	-6.90776	-6.90776	-6.90776	3.84593	4.65207	4.9112	3.75658	2.05438	-6.90776	-6.90776	-6.90776	-6.90776	-6.90776	-6.90776	-6.90776	-6.90776	-6.90776	-6.90776	-6.90776	-6.90776	-6.90776	-6.90776	-6.90776	-6.90776	-6.90776	-6.90776	-6.90776	-6.90776	-6.90776	-6.90776	-6.90776	-6.90776	-6.90776	-6.90776	-6.90776	-6.90776	-6.90776
			476.894	-6.90776	-6.90776	-6.90776	-6.90776	-6.90776	-6.90776	-6.90776	-6.90776	-6.90776	-6.90776	-6.90776	-6.90776	3.36044	4.41645	4.91853	4.50868	2.28258	-6.90776	-6.90776	-6.90776	-6.90776	-6.90776	-6.90776	-6.90776	-6.90776	-6.90776	-6.90776	-6.90776	-6.90776	-6.90776	-6.90776	-6.90776	-6.90776	-6.90776	-6.90776	-6.90776	-6.90776	-6.90776	-6.90776	-6.90776	-6.90776	-6.90776	-6.90776	-6.90776	-6.90776	-6.90776
			477.27	-6.90776	-6.90776	-6.90776	-6.90776	-6.90776	-6.90776	-6.90776	-6.90776	-6.90776	-6.90776	-6.90776	-6.90776	3.12685	5.52864	6.39326	5.90754	4.50868	2.17498	-6.90776	-6.90776	-6.90776	-6.90776	-6.90776	-6.90776	-6.90776	-6.90776	-6.90776	-6.90776	-6.90776	-6.90776	-6.90776	-6.90776	-6.90776	-6.90776	-6.90776	-6.90776	-6.90776	-6.90776	-6.90776	-6.90776	-6.90776	-6.90776	-6.90776	-6.90776	-6.90776	-6.90776
			477.645	-6.90776	-6.90776	-6.90776	-6.90776	-6.90776	-6.90776	-6.90776	-6.90776	-6.90776	-6.90776	-6.90776	-6.90776	4.17134	5.71966	6.34353	5.80454	4.46363	4.09104	-6.90776	-6.90776	-6.90776	-6.90776	-6.90776	-6.90776	-6.90776	-6.90776	-6.90776	-6.90776	-6.90776	-6.90776	-6.90776	-6.90776	-6.90776	-6.90776	-6.90776	-6.90776	-6.90776	-6.90776	-6.90776	-6.90776	-6.90776	-6.90776	-6.90776	-6.90776	-6.90776	-6.90776
			478.02	-6.90776	-6.90776	-6.90776	-6.90776	-6.90776	-6.90776	-6.90776	-6.90776	-6.90776	-6.90776	-6.90776	-6.90776	3.21092	5.64475	6.26492	5.42848	4.00373	-6.90776	-6.90776	-6.90776	-6.90776	-6.90776	-6.90776	-6.90776	-6.90776	-6.90776	-6.90776	-6.90776	-6.90776	-6.90776	-6.90776	-6.90776	-6.90776	-6.90776	-6.90776	-6.90776	-6.90776	-6.90776	-6.90776	-6.90776	-6.90776	-6.90776	-6.90776	-6.90776	-6.90776	-6.90776
			478.395	-6.90776	-6.90776	-6.90776	-6.90776	-6.90776	-6.90776	-6.90776	-6.90776	-6.90776	-6.90776	-6.90776	-6.90776	-6.90776	3.92794	4.78584	3.96655	0.58888	-6.90776	-6.90776	-6.90776	-6.90776	-6.90776	-6.90776	-6.90776	-6.90776	-6.90776	-6.90776	-6.90776	-6.90776	-6.90776	-6.90776	-6.90776	-6.90776	-6.90776	-6.90776	-6.90776	-6.90776	-6.90776	-6.90776	-6.90776	-6.90776	-6.90776	-6.90776	-6.90776	-6.90776	-6.90776
			478.771	-6.90776	-6.90776	-6.90776	-6.90776	-6.90776	-6.90776	-6.90776	-6.90776	-6.90776	-6.90776	-6.90776	-6.90776	-6.90776	-6.90776	-6.90776	-6.90776	-6.90776	-6.90776	-6.90776	-6.90776	-6.90776	-6.90776	-6.90776	-6.90776	-6.90776	-6.90776	-6.90776	-6.90776	-6.90776	-6.90776	-6.90776	-6.90776	-6.90776	-6.90776	-6.90776	-6.90776	-6.90776	-6.90776	-6.90776	-6.90776	-6.90776	-6.90776	-6.90776	-6.90776	-6.90776	-6.90776
			479.146	-6.90776	-6.90776	-6.90776	-6.90776	-6.90776	-6.90776	-6.90776	-6.90776	-6.90776	-6.90776	-6.90776	-6.90776	-6.90776	-6.90776	-6.90776	-6.90776	-6.90776	-6.90776	-6.90776	-6.90776	-6.90776	-6.90776	-6.90776	-6.90776	-6.90776	-6.90776	-6.90776	-6.90776	-6.90776	-6.90776	-6.90776	-6.90776	-6.90776	-6.90776	-6.90776	-6.90776	-6.90776	-6.90776	-6.90776	-6.90776	-6.90776	-6.90776	-6.90776	-6.90776	-6.90776	-6.90776
			479.521	-6.90776	-6.90776	-6.90776	-6.90776	-6.90776	-6.90776	-6.90776	-6.90776	-6.90776	-6.90776	-6.90776	-6.90776	-6.90776	-6.90776	-6.90776	-6.90776	-6.90776	-6.90776	-6.90776	-6.90776	-6.90776	-6.90776	-6.90776	-6.90776	-6.90776	-6.90776	-6.90776	-6.90776	-6.90776	-6.90776	-6.90776	-6.90776	-6.90776	-6.90776	-6.90776	-6.90776	-6.90776	-6.90776	-6.90776	-6.90776	-6.90776	-6.90776	-6.90776	-6.90776	-6.90776	-6.90776
			479.897	-6.90776	-6.90776	-6.90776	-6.90776	-6.90776	-6.90776	-6.90776	-6.90776	-6.90776	-6.90776	-6.90776	-6.90776	-6.90776	-6.90776	-6.90776	-6.90776	-6.90776	-6.90776	-6.90776	-6.90776	-6.90776	-6.90776	-6.90776	-6.90776	-6.90776	-6.90776	-6.90776	-6.90776	-6.90776	-6.90776	-6.90776	-6.90776	-6.90776	-6.90776	-6.90776	-6.90776	-6.90776	-6.90776	-6.90776	-6.90776	-6.90776	-6.90776	-6.90776	-6.90776	-6.90776	-6.90776
			480.272	-6.90776	-6.90776	-6.90776	-6.90776	-6.90776	-6.90776	-6.90776	-6.90776	-6.90776	-6.90776	-6.90776	-6.90776	-6.90776	-6.90776	-6.90776	-6.90776	-6.90776	-6.90776	-6.90776	-6.90776	-6.90776	-6.90776	-6.90776	-6.90776	-6.90776	-6.90776	-6.90776	-6.90776	-6.90776	-6.90776	-6.90776	-6.90776	-6.90776	-6.90776	-6.90776	-6.90776	-6.90776	-6.90776	-6.90776	-6.90776	-6.90776	-6.90776	-6.90776	-6.90776	-6.90776	-6.90776
			480.647	-6.90776	-6.90776	-6.90776	-6.90776	-6.90776	-6.90776	-6.90776	-6.90776	-6.90776	-6.90776	-6.90776	-6.90776	-6.90776	-6.90776	-6.90776	-6.90776	-6.90776	-6.90776	-6.90776	-6.90776	-6.90776	-6.90776	-6.90776	-6.90776	-6.90776	-6.90776	-6.90776	-6.90776	-6.90776	-6.90776	-6.90776	-6.90776	-6.90776	-6.90776	-6.90776	-6.90776	-6.90776	-6.90776	-6.90776	-6.90776	-6.90776	-6.90776	-6.90776	-6.90776	-6.90776	-6.90776
			481.022	-6.90776	-6.90776	-6.90776	-6.90776	-6.90776	-6.90776	-6.90776	-6.90776	-6.90776	-6.90776	-6.90776	-6.90776	-6.90776	-6.90776	-6.90776	-6.90776	-6.90776	-6.90776	-6.90776	-6.90776	-6.90776	-6.90776	-6.90776	-6.90776	-6.90776	-6.90776	-6.90776	-6.90776	-6.90776	-6.90776	-6.90776	-6.90776	-6.90776	-6.90776	-6.90776	-6.90776	-6.90776	-6.90776	-6.90776	-6.90776	-6.90776	-6.90776	-6.90776	-6.90776	-6.90776	-6.90776
			481.398	-6.90776	-6.90776	-6.90776	-6.90776	-6.90776	-6.90776	-6.90776	-6.90776	-6.90776	-6.90776	-6.90776	-6.90776	-6.90776	-6.90776	-6.90776	-6.90776	-6.90776	-6.90776	-6.90776	-6.90776	-6.90776	-6.90776	-6.90776	-6.90776	-6.90776	-6.90776	-6.90776	-6.90776	-6.90776	-6.90776	-6.90776	-6.90776	-6.90776	-6.90776	-6.90776	-6.90776	-6.90776	-6.90776	-6.90776	-6.90776	-6.90776	-6.90776	-6.90776	-6.90776	0.58888	-6.90776
			481.773	-6.90776	-6.90776	-6.90776	-6.90776	-6.90776	-6.90776	-6.90776	-6.90776	-6.90776	-6.90776	-6.90776	-6.90776	-6.90776	-6.90776	-6.90776	-6.90776	-6.90776	-6.90776	-6.90776	-6.90776	-6.90776	-6.90776	-6.90776	-6.90776	-6.90776	-6.90776	-6.90776	-6.90776	-6.90776	-6.90776	-6.90776	-6.90776	-6.90776	-6.90776	-6.90776	-6.90776	-6.90776	-6.90776	-6.90776	-6.90776	-6.90776	-6.90776	-6.90776	-0.22069	-6.90776	2.46827
			482.148	-6.90776	-6.90776	-6.90776	-6.90776	-6.90776	-6.90776	-6.90776	-6.90776	-6.90776	-6.90776	-6.90776	-6.90776	-6.90776	-6.90776	-6.90776	-6.90776	-6.90776	-6.90776	-6.90776	-6.90776	-6.90776	-6.90776	-6.90776	-6.90776	-6.90776	-6.90776	-6.90776	-6.90776	-6.90776	-6.90776	-6.90776	-6.90776	-6.90776	-6.90776	-6.90776	-6.90776	-6.90776	-6.90776	-6.90776	-6.90776	-6.90776	-6.90776	-6.90776	-6.90776	3.28848	4.28774
			482.523	-6.90776	-6.90776	-6.90776	-6.90776	-6.90776	-6.90776	-6.90776	-6.90776	-6.90776	-6.90776	-6.90776	-6.90776	-0.22069	-6.90776	-6.90776	-6.90776	-6.90776	-6.90776	-6.90776	-6.90776	-6.90776	-6.90776	-6.90776	-6.90776	-6.90776	-6.90776	-6.90776	-6.90776	-6.90776	-6.90776	-6.90776	-6.90776	-6.90776	-6.90776	-6.90776	-6.90776	-6.90776	-6.90776	-6.90776	-6.90776	-6.90776	-6.90776	-6.90776	1.03032	3.92794	5.83715
			482.899	-6.90776	-6.90776	-6.90776	-6.90776	-6.90776	-6.90776	-6.90776	-6.90776	-6.90776	-6.90776	-6.90776	-6.90776	-6.90776	-6.90776	-6.90776	-6.90776	-6.90776	-6.90776	-6.90776	-6.90776	-6.90776	-6.90776	-6.90776	-6.90776	-6.90776	-6.90776	-6.90776	-6.90776	-6.90776	-6.90776	-6.90776	-6.90776	-6.90776	-6.90776	-6.90776	-6.90776	-6.90776	-6.90776	-6.90776	-6.90776	-6.90776	-6.90776	-6.90776	2.87931	4.20173	5.89386
			483.274	-6.90776	-6.90776	-6.90776	-6.90776	-6.90776	-6.90776	-6.90776	-6.90776	-6.90776	-6.90776	-6.90776	-6.90776	-6.90776	-6.90776	-6.90776	-6.90776	-6.90776	-6.90776	-6.90776	-6.90776	-6.90776	-6.90776	-6.90776	-6.90776	-6.90776	-6.90776	-6.90776	-6.90776	-6.90776	-6.90776	1.91721	3.25045	3.92794	-6.90776	-6.90776	-6.90776	-6.90776	-6.90776	-6.90776	-6.90776	-6.90776	-6.90776	1.56903	3.77968	4.74321	5.25646
			483.649	-6.90776	-6.90776	-6.90776	-6.90776	-6.90776	-6.90776	-6.90776	-6.90776	-6.90776	-6.90776	-6.90776	-6.90776	-6.90776	-6.90776	-6.90776	-6.90776	-6.90776	-6.90776	-6.90776	-6.90776	-6.90776	-6.90776	-6.90776	-6.90776	-6.90776	-6.90776	-6.90776	-6.90776	-6.90776	-6.90776	-6.90776	4.07418	4.30139	2.69476	-6.90776	-6.90776	-6.90776	-6.90776	-6.90776	-6.90776	-6.90776	-6.90776	2.17498	5.00931	5.95791	6.13946
			484.025	-6.90776	-6.90776	-6.90776	-6.90776	-6.90776	-6.90776	-6.90776	-6.90776	-6.90776	-6.90776	-6.90776	-6.90776	-6.90776	-6.90776	-6.90776	-6.90776	-6.90776	-6.90776	-6.90776	-6.90776	-6.90776	-6.90776	-6.90776	-6.90776	-6.90776	-6.90776	-6.90776	-6.90776	-6.90776	-6.90776	-6.90776	-6.90776	-6.90776	-6.90776	-6.90776	-6.90776	-6.90776	-6.90776	-6.90776	-6.90776	-6.90776	-6.90776	2.98578	5.63765	7.05341	6.95921
			484.4	-6.90776	-6.90776	-6.90776	-6.90776	-6.90776	-6.90776	-6.90776	-6.90776	-6.90776	-6.90776	-6.90776	-6.90776	-6.90776	-6.90776	-6.90776	-6.90776	-6.90776	-6.90776	-6.90776	-6.90776	-6.90776	-6.90776	-6.90776	-6.90776	-6.90776	-6.90776	-6.90776	-6.90776	-6.90776	-6.90776	-6.90776	-6.90776	-6.90776	-6.90776	-6.90776	-6.90776	-6.90776	-6.90776	-6.90776	-6.90776	-6.90776	-6.90776	2.05438	5.09866	6.40985	6.46584
			484.775	-6.90776	-6.90776	-6.90776	-6.90776	-6.90776	-6.90776	-6.90776	-6.90776	-6.90776	-6.90776	-6.90776	-6.90776	-6.90776	-6.90776	-6.90776	-6.90776	-6.90776	-6.90776	-6.90776	-6.90776	-6.90776	-6.90776	-6.90776	-6.90776	-6.90776	-6.90776	-6.90776	-6.90776	-6.90776	-6.90776	-6.90776	-6.90776	-6.90776	-6.90776	-6.90776	-6.90776	-6.90776	-6.90776	-6.90776	-6.90776	-6.90776	-6.90776	-6.90776	2.05438	4.60319	4.392
			485.15	-6.90776	-6.90776	-6.90776	-6.90776	-6.90776	-6.90776	-6.90776	-6.90776	-6.90776	-6.90776	-6.90776	-6.90776	-6.90776	-6.90776	-6.90776	-6.90776	-6.90776	-6.90776	-6.90776	-6.90776	-6.90776	-6.90776	-6.90776	-6.90776	-6.90776	-6.90776	-6.90776	-6.90776	-6.90776	-6.90776	-6.90776	-6.90776	-6.90776	-6.90776	-6.90776	-6.90776	-6.90776	-6.90776	-6.90776	-6.90776	-6.90776	-6.90776	-6.90776	-6.90776	1.91721	-6.90776
			485.526	-6.90776	-6.90776	-6.90776	-6.90776	-6.90776	-6.90776	-6.90776	-6.90776	-6.90776	-6.90776	-6.90776	-6.90776	-6.90776	-6.90776	-6.90776	-6.90776	-6.90776	-6.90776	-6.90776	-6.90776	-6.90776	-6.90776	-6.90776	-6.90776	-6.90776	-6.90776	-6.90776	-6.90776	-6.90776	-6.90776	-6.90776	-6.90776	-6.90776	-6.90776	-6.90776	-6.90776	-6.90776	-6.90776	-6.90776	-6.90776	-6.90776	-6.90776	-6.90776	-6.90776	-6.90776	-6.90776
			485.901	-6.90776	-6.90776	-6.90776	-6.90776	-6.90776	-6.90776	-6.90776	-6.90776	-6.90776	-6.90776	-6.90776	-6.90776	-6.90776	-6.90776	-6.90776	-6.90776	-6.90776	-6.90776	-6.90776	-6.90776	-6.90776	-6.90776	-6.90776	-6.90776	-6.90776	-6.90776	-6.90776	-6.90776	-6.90776	-6.90776	-6.90776	-6.90776	-6.90776	-6.90776	-6.90776	-6.90776	-6.90776	-6.90776	-6.90776	-6.90776	-6.90776	-6.90776	-6.90776	-6.90776	-6.90776	-6.90776
			486.276	-6.90776	-6.90776	-6.90776	-6.90776	-6.90776	-6.90776	-6.90776	-6.90776	-6.90776	-6.90776	-6.90776	-6.90776	-6.90776	-6.90776	-6.90776	-6.90776	-6.90776	-6.90776	-6.90776	-6.90776	-6.90776	-6.90776	-6.90776	-6.90776	-6.90776	-6.90776	-6.90776	-6.90776	-6.90776	-6.90776	-6.90776	-6.90776	-6.90776	-6.90776	-6.90776	-6.90776	-6.90776	-6.90776	-6.90776	-6.90776	-6.90776	-6.90776	-6.90776	-6.90776	-6.90776	-6.90776
			486.652	-6.90776	-6.90776	-6.90776	-6.90776	-6.90776	-6.90776	-6.90776	-6.90776	-6.90776	-6.90776	-6.90776	-6.90776	-6.90776	-6.90776	-6.90776	-6.90776	-6.90776	-6.90776	-6.90776	-6.90776	-6.90776	-6.90776	-6.90776	-6.90776	-6.90776	-6.90776	-6.90776	-6.90776	-6.90776	-6.90776	-6.90776	-6.90776	-6.90776	-6.90776	-6.90776	-6.90776	-6.90776	-6.90776	-6.90776	-6.90776	-6.90776	-6.90776	-6.90776	-6.90776	-6.90776	-6.90776
			487.027	-6.90776	-6.90776	-6.90776	-6.90776	-6.90776	-6.90776	-6.90776	-6.90776	-6.90776	-6.90776	-6.90776	-6.90776	-6.90776	-6.90776	-6.90776	-6.90776	-6.90776	-6.90776	-6.90776	-6.90776	-6.90776	-6.90776	-6.90776	-6.90776	-6.90776	-6.90776	-6.90776	-6.90776	-6.90776	-6.90776	-6.90776	-6.90776	-6.90776	-6.90776	-6.90776	-6.90776	-6.90776	-6.90776	-6.90776	-6.90776	-6.90776	-6.90776	1.56903	-6.90776	1.56903	-6.90776
			487.402	-6.90776	-6.90776	-6.90776	-6.90776	-6.90776	-6.90776	-6.90776	-6.90776	-6.90776	-6.90776	-6.90776	-6.90776	-6.90776	-6.90776	-6.90776	-6.90776	-6.90776	-6.90776	-6.90776	-6.90776	-6.90776	-6.90776	-6.90776	-6.90776	-6.90776	-6.90776	-6.90776	-6.90776	-6.90776	-6.90776	-6.90776	-6.90776	-6.90776	-6.90776	-6.90776	-6.90776	-6.90776	-6.90776	-6.90776	-6.90776	-6.90776	-6.90776	4.25989	3.90805	2.28258	-6.90776
			487.777	-6.90776	-6.90776	-6.90776	-6.90776	-6.90776	-6.90776	-6.90776	-6.90776	-6.90776	-6.90776	-6.90776	-6.90776	-6.90776	-6.90776	-6.90776	-6.90776	-6.90776	-6.90776	-6.90776	-6.90776	-6.90776	-6.90776	-6.90776	-6.90776	-6.90776	-6.90776	-6.90776	-6.90776	-6.90776	-6.90776	-6.90776	-6.90776	-6.90776	-6.90776	-6.90776	-6.90776	-6.90776	-6.90776	-6.90776	-6.90776	-6.90776	1.91721	5.06134	4.92582	2.98578	-6.90776
			488.153	-6.90776	-6.90776	-6.90776	-6.90776	-6.90776	-6.90776	-6.90776	-6.90776	-6.90776	-6.90776	-6.90776	-6.90776	-6.90776	-6.90776	-6.90776	-6.90776	-6.90776	-6.90776	-6.90776	-6.90776	-6.90776	-6.90776	-6.90776	-6.90776	-6.90776	-6.90776	-6.90776	-6.90776	-6.90776	-6.90776	-6.90776	-6.90776	-6.90776	-6.90776	-6.90776	-6.90776	-6.90776	-6.90776	-6.90776	-6.90776	-6.90776	2.5496	2.5496	3.32511	2.28258	-6.90776
			488.528	-6.90776	-6.90776	-6.90776	-6.90776	-6.90776	-6.90776	-6.90776	-6.90776	-6.90776	-6.90776	-6.90776	-6.90776	-6.90776	-6.90776	-6.90776	-6.90776	-6.90776	-6.90776	-6.90776	-6.90776	-6.90776	-6.90776	-6.90776	-6.90776	-6.90776	-6.90776	-6.90776	-6.90776	-6.90776	-6.90776	-6.90776	-6.90776	-6.90776	-6.90776	-6.90776	-6.90776	-6.90776	-6.90776	-6.90776	-6.90776	-6.90776	-6.90776	-6.90776	-6.90776	-6.90776	-6.90776
			488.903	-6.90776	-6.90776	-6.90776	-6.90776	-6.90776	-6.90776	-6.90776	-6.90776	-6.90776	-6.90776	-6.90776	-6.90776	-6.90776	-6.90776	-6.90776	-6.90776	-6.90776	-6.90776	-6.90776	-6.90776	-6.90776	-6.90776	-6.90776	-6.90776	-6.90776	-6.90776	-6.90776	-6.90776	-6.90776	-6.90776	-6.90776	-6.90776	-6.90776	-6.90776	-6.90776	-6.90776	-6.90776	-6.90776	-6.90776	-6.90776	-6.90776	-6.90776	-6.90776	-6.90776	-6.90776	-6.90776
			489.278	-6.90776	-6.90776	-6.90776	-6.90776	-6.90776	-6.90776	-6.90776	-6.90776	-6.90776	-6.90776	-6.90776	-6.90776	-6.90776	-6.90776	-6.90776	-6.90776	-6.90776	-6.90776	-6.90776	-6.90776	-6.90776	-6.90776	-6.90776	-6.90776	-6.90776	-6.90776	-6.90776	-6.90776	-6.90776	-6.90776	-6.90776	-6.90776	-6.90776	-6.90776	-6.90776	-6.90776	-6.90776	-6.90776	-6.90776	-6.90776	-6.90776	-6.90776	-6.90776	-6.90776	-6.90776	-6.90776
			489.654	-6.90776	-6.90776	-6.90776	-6.90776	-6.90776	-6.90776	-6.90776	-6.90776	-6.90776	-6.90776	-6.90776	-6.90776	-6.90776	-6.90776	-6.90776	-6.90776	-6.90776	-6.90776	-6.90776	-6.90776	-6.90776	-6.90776	-6.90776	-6.90776	-6.90776	-6.90776	-6.90776	-6.90776	-6.90776	-6.90776	-6.90776	-6.90776	-6.90776	-6.90776	-6.90776	-6.90776	-6.90776	-6.90776	-6.90776	-6.90776	-6.90776	-6.90776	-6.90776	-6.90776	-6.90776	-6.90776
			490.029	-6.90776	-6.90776	-6.90776	-6.90776	-6.90776	-6.90776	-6.90776	-6.90776	-6.90776	-6.90776	-6.90776	-6.90776	-6.90776	-6.90776	-6.90776	-6.90776	-6.90776	-6.90776	-6.90776	-6.90776	-6.90776	-6.90776	-6.90776	-6.90776	-6.90776	-6.90776	-6.90776	-6.90776	-6.90776	-6.90776	-6.90776	-6.90776	-6.90776	-6.90776	-6.90776	-6.90776	-6.90776	-6.90776	-6.90776	-6.90776	-6.90776	-6.90776	-6.90776	-6.90776	-6.90776	-6.90776
			490.404	-6.90776	-6.90776	-6.90776	-6.90776	-6.90776	-6.90776	-6.90776	-6.90776	-6.90776	-6.90776	-6.90776	-6.90776	-6.90776	-6.90776	-6.90776	-6.90776	-6.90776	-6.90776	-6.90776	-6.90776	-6.90776	-6.90776	-6.90776	-6.90776	-6.90776	-6.90776	-6.90776	-6.90776	-6.90776	-6.90776	-6.90776	-6.90776	-6.90776	-6.90776	-6.90776	-6.90776	-6.90776	-6.90776	-6.90776	-6.90776	-6.90776	-6.90776	-6.90776	-6.90776	-6.90776	-6.90776
			490.78	-6.90776	-6.90776	-6.90776	-6.90776	-6.90776	-6.90776	-6.90776	-6.90776	-6.90776	-6.90776	-6.90776	-6.90776	-6.90776	-6.90776	-6.90776	-6.90776	-6.90776	-6.90776	-6.90776	-6.90776	-6.90776	-6.90776	-6.90776	-6.90776	-6.90776	-6.90776	-6.90776	-6.90776	-6.90776	-6.90776	-6.90776	-6.90776	-6.90776	-6.90776	-6.90776	-6.90776	-6.90776	-6.90776	-6.90776	-6.90776	-6.90776	-6.90776	-6.90776	-6.90776	-6.90776	-6.90776
			491.155	-6.90776	-6.90776	-6.90776	-6.90776	-6.90776	-6.90776	-6.90776	-6.90776	-6.90776	-6.90776	-6.90776	-6.90776	-6.90776	-6.90776	-6.90776	-6.90776	-6.90776	-6.90776	-6.90776	-6.90776	-6.90776	-6.90776	-6.90776	-6.90776	-6.90776	-6.90776	-6.90776	-6.90776	-6.90776	-6.90776	-6.90776	-6.90776	-6.90776	-6.90776	-6.90776	-6.90776	-6.90776	-6.90776	-6.90776	-6.90776	-6.90776	-6.90776	-6.90776	-6.90776	-6.90776	-6.90776
			491.53	-6.90776	-6.90776	-6.90776	-6.90776	-6.90776	-6.90776	-6.90776	-6.90776	-6.90776	-6.90776	-6.90776	-6.90776	-6.90776	-6.90776	-6.90776	-6.90776	-6.90776	-6.90776	-6.90776	-6.90776	-6.90776	-6.90776	-6.90776	-6.90776	-6.90776	-6.90776	-6.90776	-6.90776	-6.90776	-6.90776	-6.90776	-6.90776	-6.90776	-6.90776	1.56903	-6.90776	-6.90776	-6.90776	-6.90776	-6.90776	-6.90776	-6.90776	-6.90776	-6.90776	-6.90776	-6.90776
			491.905	-6.90776	-6.90776	-6.90776	-6.90776	-6.90776	-6.90776	-6.90776	-6.90776	-6.90776	-6.90776	-6.90776	-6.90776	-6.90776	-6.90776	-6.90776	-6.90776	-6.90776	-6.90776	-6.90776	-6.90776	-6.90776	-6.90776	-6.90776	-6.90776	-6.90776	-6.90776	-6.90776	-6.90776	-6.90776	-6.90776	-6.90776	-6.90776	-6.90776	-6.90776	-6.90776	-6.90776	-6.90776	-6.90776	-6.90776	-6.90776	-6.90776	-6.90776	-6.90776	-6.90776	-6.90776	-6.90776
			492.281	-6.90776	-6.90776	-6.90776	-6.90776	-6.90776	-6.90776	-6.90776	-6.90776	-6.90776	-6.90776	-6.90776	-6.90776	-6.90776	-6.90776	-6.90776	-6.90776	-6.90776	-6.90776	-6.90776	-6.90776	-6.90776	-6.90776	-6.90776	-6.90776	-6.90776	-6.90776	-6.90776	-6.90776	-6.90776	-6.90776	-6.90776	-6.90776	-6.90776	-6.90776	-6.90776	-6.90776	-6.90776	-6.90776	-6.90776	-6.90776	-6.90776	-6.90776	-6.90776	-6.90776	-6.90776	-6.90776
			492.656	-6.90776	-6.90776	-6.90776	-6.90776	-6.90776	-6.90776	-6.90776	-6.90776	-6.90776	-6.90776	-6.90776	-6.90776	-6.90776	-6.90776	-6.90776	-6.90776	-6.90776	-6.90776	-6.90776	-6.90776	-6.90776	-6.90776	-6.90776	-6.90776	-6.90776	-6.90776	-6.90776	-6.90776	-6.90776	-6.90776	-6.90776	-6.90776	-6.90776	-6.90776	-6.90776	-6.90776	-6.90776	-6.90776	-6.90776	-6.90776	-6.90776	-6.90776	-6.90776	-6.90776	-6.90776	-6.90776
			493.031	-6.90776	-6.90776	-6.90776	-6.90776	-6.90776	-6.90776	-6.90776	-6.90776	-6.90776	-6.90776	-6.90776	-6.90776	-6.90776	-6.90776	-6.90776	-6.90776	-6.90776	-6.90776	-6.90776	-6.90776	-6.90776	-6.90776	-6.90776	-6.90776	-6.90776	-6.90776	-6.90776	-6.90776	-6.90776	-6.90776	-6.90776	-6.90776	-6.90776	-6.90776	-6.90776	-6.90776	-6.90776	-6.90776	-6.90776	-6.90776	-6.90776	-6.90776	-6.90776	-6.90776	-6.90776	-6.90776
			493.407	-6.90776	-6.90776	-6.90776	-6.90776	-6.90776	-6.90776	-6.90776	-6.90776	-6.90776	-6.90776	-6.90776	-6.90776	-6.90776	-6.90776	-6.90776	-6.90776	-6.90776	-6.90776	-6.90776	-6.90776	-6.90776	-6.90776	-6.90776	-6.90776	-6.90776	-6.90776	-6.90776	-6.90776	-6.90776	-6.90776	-6.90776	-6.90776	-6.90776	-6.90776	-6.90776	-6.90776	-6.90776	-6.90776	-6.90776	-6.90776	-6.90776	-6.90776	-6.90776	-6.90776	-6.90776	-6.90776
			493.782	-6.90776	-6.90776	-6.90776	-6.90776	-6.90776	-6.90776	-6.90776	-6.90776	-6.90776	-6.90776	-6.90776	-6.90776	-6.90776	-6.90776	-6.90776	-6.90776	-6.90776	-6.90776	-6.90776	-6.90776	-6.90776	-6.90776	-6.90776	-6.90776	-6.90776	-6.90776	-6.90776	-6.90776	-6.90776	-6.90776	-6.90776	-6.90776	-6.90776	-6.90776	-6.90776	-6.90776	-6.90776	-6.90776	-6.90776	-6.90776	-6.90776	-6.90776	-6.90776	-6.90776	-6.90776	-6.90776
			494.157	-6.90776	-6.90776	-6.90776	-6.90776	-6.90776	-6.90776	-6.90776	-6.90776	-6.90776	-6.90776	-6.90776	-6.90776	-6.90776	-6.90776	-6.90776	-6.90776	-6.90776	-6.90776	-6.90776	-6.90776	-6.90776	-6.90776	-6.90776	-6.90776	-6.90776	-6.90776	-6.90776	-6.90776	-6.90776	-6.90776	-6.90776	-6.90776	-6.90776	-6.90776	-6.90776	-6.90776	-6.90776	-6.90776	-6.90776	-6.90776	-6.90776	-6.90776	-6.90776	-6.90776	-6.90776	-6.90776
			494.532	-6.90776	-6.90776	-6.90776	-6.90776	-6.90776	-6.90776	-6.90776	-6.90776	-6.90776	-6.90776	-6.90776	-6.90776	-6.90776	-6.90776	-6.90776	-6.90776	-6.90776	-6.90776	-6.90776	-6.90776	-6.90776	-6.90776	-6.90776	-6.90776	-6.90776	-6.90776	-6.90776	-6.90776	-6.90776	-6.90776	-6.90776	-6.90776	-6.90776	-6.90776	-6.90776	-6.90776	-6.90776	-6.90776	-6.90776	-6.90776	-6.90776	-6.90776	-6.90776	-6.90776	-6.90776	-6.90776
			494.908	-6.90776	-6.90776	-6.90776	-6.90776	-6.90776	-6.90776	-6.90776	-6.90776	-6.90776	-6.90776	-6.90776	-6.90776	-6.90776	-6.90776	-6.90776	-6.90776	-6.90776	-6.90776	-6.90776	-6.90776	-6.90776	-6.90776	-6.90776	-6.90776	-6.90776	-6.90776	-6.90776	-6.90776	-6.90776	-6.90776	-6.90776	-6.90776	-6.90776	-6.90776	-6.90776	-6.90776	-6.90776	-6.90776	-6.90776	-6.90776	-6.90776	-6.90776	-6.90776	-6.90776	-6.90776	-6.90776
			495.283	-6.90776	-6.90776	-6.90776	-6.90776	-6.90776	-6.90776	-6.90776	-6.90776	-6.90776	-6.90776	-6.90776	-6.90776	-6.90776	-6.90776	-6.90776	-6.90776	-6.90776	-6.90776	-6.90776	-6.90776	-6.90776	-6.90776	-6.90776	-6.90776	-6.90776	-6.90776	-6.90776	-6.90776	-6.90776	-6.90776	-6.90776	-6.90776	-6.90776	-6.90776	-6.90776	-6.90776	-6.90776	-6.90776	-6.90776	-6.90776	-6.90776	-6.90776	-6.90776	-6.90776	-6.90776	-6.90776
			495.658	-6.90776	-6.90776	-6.90776	-6.90776	-6.90776	-6.90776	-6.90776	-6.90776	-6.90776	-6.90776	-6.90776	-6.90776	-6.90776	-6.90776	-6.90776	-6.90776	-6.90776	-6.90776	-6.90776	-6.90776	-6.90776	-6.90776	-6.90776	-6.90776	-6.90776	-6.90776	-6.90776	-6.90776	-6.90776	-6.90776	-6.90776	-6.90776	-6.90776	-6.90776	-6.90776	-6.90776	-6.90776	-6.90776	-6.90776	-6.90776	-6.90776	-6.90776	-6.90776	-6.90776	-6.90776	-6.90776
			496.034	-6.90776	-6.90776	-6.90776	-6.90776	-6.90776	-6.90776	-6.90776	-6.90776	-6.90776	-6.90776	-6.90776	-6.90776	-6.90776	-6.90776	-6.90776	-6.90776	-6.90776	-6.90776	-6.90776	-6.90776	-6.90776	-6.90776	-6.90776	-6.90776	-6.90776	-6.90776	-6.90776	-6.90776	-6.90776	-6.90776	-6.90776	-6.90776	-6.90776	-6.90776	-6.90776	-6.90776	-6.90776	-6.90776	-6.90776	-6.90776	-6.90776	-6.90776	-6.90776	-6.90776	-6.90776	-6.90776
			496.409	-6.90776	-6.90776	-6.90776	-6.90776	-6.90776	-6.90776	-6.90776	-6.90776	-6.90776	-6.90776	-6.90776	-6.90776	-6.90776	-6.90776	-6.90776	-6.90776	-6.90776	-6.90776	-6.90776	-6.90776	-6.90776	-6.90776	-6.90776	-6.90776	-6.90776	-6.90776	-6.90776	-6.90776	-6.90776	0.58888	-6.90776	-6.90776	-6.90776	-6.90776	-6.90776	-6.90776	-6.90776	-6.90776	-6.90776	-6.90776	-6.90776	-6.90776	-6.90776	-6.90776	-6.90776	-6.90776
			496.784	-6.90776	-6.90776	-6.90776	-6.90776	-6.90776	-6.90776	-6.90776	-6.90776	-6.90776	-6.90776	-6.90776	-6.90776	-6.90776	-6.90776	-6.90776	-6.90776	-6.90776	-6.90776	-6.90776	-6.90776	-6.90776	-6.90776	-6.90776	-6.90776	-6.90776	-6.90776	-6.90776	-6.90776	-6.90776	-6.90776	-6.90776	-6.90776	-6.90776	-6.90776	-6.90776	-6.90776	-6.90776	-6.90776	-6.90776	-6.90776	-6.90776	-6.90776	-6.90776	-6.90776	-6.90776	-6.90776
			497.159	-6.90776	-6.90776	-6.90776	-6.90776	-6.90776	-6.90776	-6.90776	-6.90776	-6.90776	-6.90776	-6.90776	-6.90776	-6.90776	-6.90776	-6.90776	-6.90776	-6.90776	-6.90776	-6.90776	-6.90776	-6.90776	-6.90776	-6.90776	-6.90776	-6.90776	-6.90776	-6.90776	-6.90776	-6.90776	-6.90776	-6.90776	-6.90776	-6.90776	-6.90776	-6.90776	-6.90776	-6.90776	-6.90776	-6.90776	-6.90776	-6.90776	-6.90776	-6.90776	-6.90776	-6.90776	-6.90776
			497.535	-6.90776	-6.90776	-6.90776	-6.90776	-6.90776	-6.90776	-6.90776	-6.90776	-6.90776	-6.90776	-6.90776	-6.90776	-6.90776	-6.90776	-6.90776	-6.90776	-6.90776	-6.90776	-6.90776	-6.90776	-6.90776	-6.90776	-6.90776	-6.90776	-6.90776	-6.90776	-6.90776	-6.90776	-6.90776	-6.90776	-6.90776	-6.90776	-6.90776	-6.90776	-6.90776	-6.90776	-6.90776	-6.90776	-6.90776	-6.90776	-6.90776	-6.90776	-6.90776	-6.90776	-6.90776	-6.90776
			497.91	-6.90776	-6.90776	-6.90776	-6.90776	-6.90776	-6.90776	-6.90776	-6.90776	-6.90776	-6.90776	-6.90776	-6.90776	-6.90776	-6.90776	-6.90776	-6.90776	-6.90776	-6.90776	-6.90776	-6.90776	-6.90776	-6.90776	-6.90776	-6.90776	-6.90776	-6.90776	-6.90776	-6.90776	-6.90776	-6.90776	-6.90776	-6.90776	-6.90776	-6.90776	-6.90776	-6.90776	-6.90776	-6.90776	-6.90776	-6.90776	-6.90776	-6.90776	-6.90776	-6.90776	-6.90776	2.37973
			498.285	-6.90776	-6.90776	-6.90776	-6.90776	-6.90776	-6.90776	-6.90776	-6.90776	-6.90776	-6.90776	-6.90776	-6.90776	-6.90776	-6.90776	-6.90776	-6.90776	-6.90776	-6.90776	-6.90776	-6.90776	-6.90776	-6.90776	-6.90776	-6.90776	-6.90776	-6.90776	-6.90776	-6.90776	-6.90776	-6.90776	-6.90776	-6.90776	-6.90776	-6.90776	-6.90776	-6.90776	-6.90776	-6.90776	-6.90776	-6.90776	-6.90776	-6.90776	-6.90776	-6.90776	1.7582	2.37973
			498.66	-6.90776	-6.90776	-6.90776	-6.90776	-6.90776	-6.90776	-6.90776	-6.90776	-6.90776	-6.90776	-6.90776	-6.90776	-6.90776	-6.90776	-6.90776	-6.90776	-6.90776	-6.90776	-6.90776	-6.90776	-6.90776	-6.90776	-6.90776	-6.90776	-6.90776	-6.90776	-6.90776	-6.90776	-6.90776	-6.90776	-6.90776	-6.90776	-6.90776	-6.90776	-6.90776	-6.90776	-6.90776	-6.90776	-6.90776	-6.90776	-6.90776	-6.90776	-6.90776	3.90805	4.12394	3.90805
			499.036	-6.90776	-6.90776	-6.90776	-6.90776	-6.90776	-6.90776	-6.90776	-6.90776	-6.90776	-6.90776	-6.90776	-6.90776	-6.90776	-6.90776	-6.90776	-6.90776	-6.90776	-6.90776	-6.90776	-6.90776	-6.90776	-6.90776	-6.90776	-6.90776	-6.90776	-6.90776	-6.90776	-6.90776	-6.90776	-6.90776	-6.90776	-6.90776	-6.90776	-6.90776	-6.90776	-6.90776	-6.90776	-6.90776	-6.90776	-6.90776	-6.90776	-6.90776	-6.90776	2.76013	4.75188	4.61316
			499.411	-6.90776	-6.90776	-6.90776	-6.90776	-6.90776	-6.90776	-6.90776	-6.90776	-6.90776	-6.90776	-6.90776	-6.90776	-6.90776	-6.90776	-6.90776	-6.90776	-6.90776	-6.90776	-6.90776	-6.90776	-6.90776	-6.90776	-6.90776	-6.90776	-6.90776	-6.90776	-6.90776	-6.90776	-6.90776	-6.90776	-6.90776	-6.90776	-6.90776	-6.90776	-6.90776	-6.90776	-6.90776	-6.90776	-6.90776	-6.90776	-6.90776	-6.90776	-6.90776	-0.22069	1.56903	2.46827
			499.786	-6.90776	-6.90776	-6.90776	-6.90776	-6.90776	-6.90776	-6.90776	-6.90776	-6.90776	-6.90776	-6.90776	-6.90776	-6.90776	-6.90776	-6.90776	-6.90776	-6.90776	-6.90776	-6.90776	-6.90776	-6.90776	-6.90776	-6.90776	-6.90776	-6.90776	-6.90776	-6.90776	-6.90776	-6.90776	-6.90776	-6.90776	-6.90776	-6.90776	-6.90776	-6.90776	-6.90776	-6.90776	-6.90776	-6.90776	-6.90776	-6.90776	-6.90776	-0.22069	-6.90776	-6.90776	-6.90776
			500.162	-6.90776	-6.90776	-6.90776	-6.90776	-6.90776	-6.90776	-6.90776	-6.90776	-6.90776	-6.90776	-6.90776	-6.90776	-6.90776	-6.90776	-6.90776	-6.90776	-6.90776	-6.90776	-6.90776	-6.90776	-6.90776	-6.90776	-6.90776	-6.90776	-6.90776	-6.90776	-6.90776	-6.90776	-6.90776	-6.90776	-6.90776	-6.90776	-6.90776	-6.90776	-6.90776	-6.90776	-6.90776	-6.90776	-6.90776	-6.90776	2.93396	2.5496	-6.90776	-6.90776	-6.90776	-6.90776
			500.537	-6.90776	-6.90776	-6.90776	-6.90776	-6.90776	-6.90776	-6.90776	-6.90776	-6.90776	-6.90776	-6.90776	-6.90776	-6.90776	-6.90776	-6.90776	-6.90776	-6.90776	-6.90776	-6.90776	-6.90776	-6.90776	-6.90776	-6.90776	-6.90776	-6.90776	-6.90776	-6.90776	-6.90776	-6.90776	-6.90776	-6.90776	-6.90776	-6.90776	-6.90776	-6.90776	-6.90776	-6.90776	-6.90776	-6.90776	3.28848	4.58294	4.61316	3.03505	-6.90776	-6.90776	-6.90776
			500.912	-6.90776	-6.90776	-6.90776	-6.90776	-6.90776	-6.90776	-6.90776	-6.90776	-6.90776	-6.90776	-6.90776	-6.90776	-6.90776	-6.90776	-6.90776	-6.90776	-6.90776	-6.90776	-6.90776	-6.90776	-6.90776	-6.90776	-6.90776	-6.90776	-6.90776	-6.90776	-6.90776	-6.90776	-6.90776	-6.90776	-6.90776	-6.90776	-6.90776	-6.90776	-6.90776	-6.90776	-6.90776	-6.90776	-6.90776	-6.90776	4.72563	4.6803	3.80225	-6.90776	-6.90776	-6.90776
			501.287	-6.90776	-6.90776	-6.90776	-6.90776	-6.90776	-6.90776	-6.90776	-6.90776	-6.90776	-6.90776	-6.90776	-6.90776	-6.90776	-6.90776	-6.90776	-6.90776	-6.90776	-6.90776	-6.90776	-6.90776	-6.90776	-6.90776	-6.90776	-6.90776	-6.90776	-6.90776	-6.90776	-6.90776	-6.90776	-6.90776	-6.90776	-6.90776	-6.90776	-6.90776	-6.90776	-6.90776	-6.90776	-6.90776	-6.90776	-6.90776	2.37973	1.7582	-6.90776	-6.90776	-6.90776	-6.90776
			501.663	-6.90776	-6.90776	-6.90776	-6.90776	-6.90776	-6.90776	-6.90776	-6.90776	-6.90776	-6.90776	-6.90776	-6.90776	-6.90776	-6.90776	-6.90776	-6.90776	-6.90776	-6.90776	-6.90776	-6.90776	-6.90776	-6.90776	-6.90776	-6.90776	-6.90776	-6.90776	-6.90776	-6.90776	-6.90776	-6.90776	-6.90776	-6.90776	-6.90776	-6.90776	-6.90776	-6.90776	-6.90776	-6.90776	-6.90776	-6.90776	-6.90776	-6.90776	-6.90776	-6.90776	-6.90776	-6.90776
			502.038	-6.90776	-6.90776	-6.90776	-6.90776	-6.90776	-6.90776	-6.90776	-6.90776	-6.90776	-6.90776	-6.90776	-6.90776	-6.90776	-6.90776	-6.90776	-6.90776	-6.90776	-6.90776	-6.90776	-6.90776	-6.90776	-6.90776	-6.90776	-6.90776	-6.90776	-6.90776	-6.90776	-6.90776	-6.90776	-6.90776	-6.90776	-6.90776	-6.90776	-6.90776	-6.90776	-6.90776	-6.90776	-6.90776	-6.90776	-6.90776	-6.90776	-6.90776	-6.90776	-6.90776	-6.90776	-6.90776
			502.413	-6.90776	-6.90776	-6.90776	-6.90776	-6.90776	-6.90776	-6.90776	-6.90776	-6.90776	-6.90776	-6.90776	-6.90776	-6.90776	-6.90776	-6.90776	-6.90776	-6.90776	-6.90776	-6.90776	-6.90776	-6.90776	-6.90776	-6.90776	-6.90776	-6.90776	-6.90776	-6.90776	-6.90776	-6.90776	-6.90776	-6.90776	-6.90776	-6.90776	-6.90776	-6.90776	-6.90776	-6.90776	-6.90776	-6.90776	-6.90776	-6.90776	-6.90776	-6.90776	-6.90776	-6.90776	-6.90776
			502.789	-6.90776	-6.90776	-6.90776	-6.90776	-6.90776	-6.90776	-6.90776	-6.90776	-6.90776	-6.90776	-6.90776	-6.90776	-6.90776	-6.90776	-6.90776	-6.90776	-6.90776	-6.90776	-6.90776	-6.90776	-6.90776	-6.90776	-6.90776	-6.90776	-6.90776	-6.90776	-6.90776	-6.90776	-6.90776	-6.90776	-6.90776	-6.90776	-6.90776	-6.90776	-6.90776	-6.90776	-6.90776	-6.90776	-6.90776	-6.90776	-6.90776	-6.90776	-6.90776	-6.90776	-6.90776	-6.90776
			503.164	-6.90776	-6.90776	-6.90776	-6.90776	-6.90776	-6.90776	-6.90776	-6.90776	-6.90776	-6.90776	-6.90776	-6.90776	-6.90776	-6.90776	-6.90776	-6.90776	-6.90776	-6.90776	-6.90776	-6.90776	-6.90776	-6.90776	-6.90776	-6.90776	-6.90776	-6.90776	-6.90776	-6.90776	-6.90776	-6.90776	-6.90776	-6.90776	-6.90776	-6.90776	-6.90776	-6.90776	-6.90776	-6.90776	-6.90776	-6.90776	-6.90776	-6.90776	-6.90776	-6.90776	-6.90776	-6.90776
			503.539	-6.90776	-6.90776	-6.90776	-6.90776	-6.90776	-6.90776	-6.90776	-6.90776	-6.90776	-6.90776	-6.90776	-6.90776	-6.90776	-6.90776	-6.90776	-6.90776	-6.90776	-6.90776	-6.90776	-6.90776	-6.90776	-6.90776	-6.90776	-6.90776	-6.90776	-6.90776	-6.90776	-6.90776	-6.90776	-6.90776	-6.90776	-6.90776	-6.90776	-6.90776	-6.90776	-6.90776	-6.90776	-6.90776	-6.90776	-6.90776	-6.90776	-6.90776	-6.90776	-6.90776	-6.90776	-6.90776
			503.914	-6.90776	-6.90776	-6.90776	-6.90776	-6.90776	-6.90776	-6.90776	-6.90776	-6.90776	-6.90776	-6.90776	-6.90776	-6.90776	-6.90776	-6.90776	-6.90776	-6.90776	-6.90776	-6.90776	-6.90776	-6.90776	-6.90776	-6.90776	-6.90776	-6.90776	-6.90776	-6.90776	-6.90776	-6.90776	-6.90776	-6.90776	-6.90776	-6.90776	-6.90776	-6.90776	-6.90776	-6.90776	-6.90776	-6.90776	-6.90776	-6.90776	-6.90776	-6.90776	-6.90776	-6.90776	-6.90776
			504.29	-6.90776	-6.90776	-6.90776	-6.90776	-6.90776	-6.90776	-6.90776	-6.90776	-6.90776	-6.90776	-6.90776	-6.90776	-6.90776	-6.90776	-6.90776	-6.90776	-6.90776	-6.90776	-6.90776	-6.90776	-6.90776	-6.90776	-6.90776	-6.90776	-6.90776	-6.90776	-6.90776	-6.90776	-6.90776	-6.90776	-6.90776	-6.90776	-6.90776	-6.90776	-6.90776	-6.90776	-6.90776	-6.90776	-6.90776	-6.90776	-6.90776	-6.90776	-6.90776	-6.90776	-6.90776	-6.90776
			504.665	-6.90776	-6.90776	-6.90776	-6.90776	-6.90776	-6.90776	-6.90776	-6.90776	-6.90776	-6.90776	-6.90776	-6.90776	-6.90776	-6.90776	-6.90776	-6.90776	-6.90776	-6.90776	-6.90776	-6.90776	-6.90776	-6.90776	-6.90776	-6.90776	-6.90776	-6.90776	-6.90776	-6.90776	-6.90776	-6.90776	-6.90776	-6.90776	-6.90776	-6.90776	-6.90776	-6.90776	-6.90776	-6.90776	-6.90776	-6.90776	-6.90776	-6.90776	-6.90776	-6.90776	-6.90776	-6.90776
			505.04	-6.90776	-6.90776	-6.90776	-6.90776	-6.90776	-6.90776	-6.90776	-6.90776	-6.90776	-6.90776	-6.90776	-6.90776	-6.90776	-6.90776	-6.90776	-6.90776	-6.90776	-6.90776	-6.90776	-6.90776	-6.90776	-6.90776	-6.90776	-6.90776	-6.90776	-6.90776	-6.90776	-6.90776	-6.90776	-6.90776	-6.90776	-6.90776	-6.90776	-6.90776	-6.90776	-6.90776	-6.90776	-6.90776	-6.90776	-6.90776	-6.90776	-6.90776	-6.90776	-6.90776	-6.90776	-6.90776
			505.415	-6.90776	-6.90776	-6.90776	-6.90776	-6.90776	-6.90776	-6.90776	-6.90776	-6.90776	-6.90776	-6.90776	-6.90776	-6.90776	-6.90776	-6.90776	-6.90776	-6.90776	-6.90776	-6.90776	-6.90776	-6.90776	-6.90776	-6.90776	-6.90776	-6.90776	-6.90776	-6.90776	-6.90776	-6.90776	-6.90776	-6.90776	-6.90776	-6.90776	-6.90776	-6.90776	-6.90776	-6.90776	-6.90776	-6.90776	-6.90776	-6.90776	-6.90776	-6.90776	-6.90776	-6.90776	-6.90776
			505.791	-6.90776	-6.90776	-6.90776	-6.90776	-6.90776	-6.90776	-6.90776	-6.90776	-6.90776	-6.90776	-6.90776	-6.90776	-6.90776	-6.90776	-6.90776	-6.90776	-6.90776	-6.90776	-6.90776	-6.90776	-6.90776	-6.90776	-6.90776	-6.90776	-6.90776	-6.90776	-6.90776	-6.90776	-6.90776	-6.90776	-6.90776	-6.90776	-6.90776	-6.90776	-6.90776	-6.90776	-6.90776	-6.90776	-6.90776	-6.90776	-6.90776	-6.90776	-6.90776	-6.90776	-6.90776	-6.90776
			506.166	-6.90776	-6.90776	-6.90776	-6.90776	-6.90776	-6.90776	-6.90776	-6.90776	-6.90776	-6.90776	-6.90776	-6.90776	-6.90776	-6.90776	-6.90776	-6.90776	-6.90776	-6.90776	-6.90776	-6.90776	-6.90776	-6.90776	-6.90776	-6.90776	-6.90776	-6.90776	-6.90776	-6.90776	-6.90776	-6.90776	-6.90776	-6.90776	-6.90776	-6.90776	-6.90776	-6.90776	-6.90776	-6.90776	-6.90776	-6.90776	-6.90776	-6.90776	-6.90776	-6.90776	-6.90776	-6.90776
			506.541	-6.90776	-6.90776	-6.90776	-6.90776	-6.90776	-6.90776	-6.90776	-6.90776	-6.90776	-6.90776	-6.90776	-6.90776	-6.90776	-6.90776	-6.90776	-6.90776	-6.90776	-6.90776	-6.90776	-6.90776	-6.90776	-6.90776	-6.90776	-6.90776	-6.90776	-6.90776	-6.90776	-6.90776	-6.90776	-6.90776	-6.90776	-6.90776	-6.90776	-6.90776	-6.90776	-6.90776	-6.90776	-6.90776	-6.90776	-6.90776	-6.90776	-6.90776	-6.90776	-6.90776	-6.90776	-6.90776
			506.917	-6.90776	-6.90776	-6.90776	-6.90776	-6.90776	-6.90776	-6.90776	-6.90776	-6.90776	-6.90776	-6.90776	-6.90776	-6.90776	-6.90776	-6.90776	-6.90776	-6.90776	-6.90776	-6.90776	-6.90776	-6.90776	-6.90776	-6.90776	-6.90776	-6.90776	-6.90776	-6.90776	-6.90776	-6.90776	-6.90776	-6.90776	-6.90776	-6.90776	-6.90776	-6.90776	-6.90776	-6.90776	-6.90776	-6.90776	-6.90776	-6.90776	-6.90776	-6.90776	-6.90776	-6.90776	-6.90776
			507.292	-6.90776	-6.90776	-6.90776	-6.90776	-6.90776	-6.90776	-6.90776	-6.90776	-6.90776	-6.90776	-6.90776	-6.90776	-6.90776	-6.90776	-6.90776	-6.90776	-6.90776	-6.90776	-6.90776	-6.90776	-6.90776	-6.90776	-6.90776	-6.90776	-6.90776	-6.90776	-6.90776	-6.90776	-6.90776	-6.90776	-6.90776	-6.90776	-6.90776	-6.90776	-6.90776	-6.90776	-6.90776	-6.90776	-6.90776	-6.90776	-6.90776	-6.90776	-6.90776	-6.90776	-6.90776	-6.90776
			507.667	-6.90776	-6.90776	-6.90776	-6.90776	-6.90776	-6.90776	-6.90776	-6.90776	-6.90776	-6.90776	-6.90776	-6.90776	-6.90776	-6.90776	-6.90776	-6.90776	-6.90776	-6.90776	-6.90776	-6.90776	-6.90776	-6.90776	-6.90776	-6.90776	-6.90776	-6.90776	-6.90776	-6.90776	-6.90776	-6.90776	-6.90776	-6.90776	-6.90776	-6.90776	-6.90776	-6.90776	-6.90776	-6.90776	-6.90776	-6.90776	-6.90776	-6.90776	-6.90776	-6.90776	-6.90776	-6.90776
			508.042	-6.90776	-6.90776	-6.90776	-6.90776	-6.90776	-6.90776	-6.90776	-6.90776	-6.90776	-6.90776	-6.90776	-6.90776	-6.90776	-6.90776	-6.90776	-6.90776	-6.90776	-6.90776	-6.90776	-6.90776	-6.90776	-6.90776	-6.90776	-6.90776	-6.90776	-6.90776	-6.90776	-6.90776	-6.90776	-6.90776	-6.90776	-6.90776	-6.90776	-6.90776	-6.90776	-6.90776	-6.90776	-6.90776	-6.90776	-6.90776	-6.90776	-6.90776	-6.90776	-6.90776	-6.90776	-6.90776
			508.418	-6.90776	-6.90776	-6.90776	-6.90776	-6.90776	-6.90776	-6.90776	-6.90776	-6.90776	-6.90776	-6.90776	-6.90776	-6.90776	-6.90776	-6.90776	-6.90776	-6.90776	-6.90776	-6.90776	-6.90776	-6.90776	-6.90776	-6.90776	-6.90776	-6.90776	-6.90776	-6.90776	-6.90776	-6.90776	-6.90776	-6.90776	-6.90776	-6.90776	-6.90776	-6.90776	-6.90776	-6.90776	-6.90776	-6.90776	-6.90776	-6.90776	-6.90776	-6.90776	-6.90776	-6.90776	-6.90776
			508.793	-6.90776	-6.90776	-6.90776	-6.90776	-6.90776	-6.90776	-6.90776	-6.90776	-6.90776	-6.90776	-6.90776	-6.90776	-6.90776	-6.90776	-6.90776	-6.90776	-6.90776	-6.90776	-6.90776	-6.90776	-6.90776	-6.90776	-6.90776	-6.90776	-6.90776	-6.90776	-6.90776	-6.90776	-6.90776	-6.90776	-6.90776	-6.90776	-6.90776	-6.90776	1.56903	-6.90776	-6.90776	-6.90776	-6.90776	-6.90776	-6.90776	-6.90776	-6.90776	-6.90776	-6.90776	-6.90776
			509.168	-6.90776	-6.90776	-6.90776	-6.90776	-6.90776	-6.90776	-6.90776	-6.90776	-6.90776	-6.90776	-6.90776	-6.90776	-6.90776	-6.90776	-6.90776	-6.90776	-6.90776	-6.90776	-6.90776	-6.90776	-6.90776	-6.90776	-6.90776	-6.90776	-6.90776	-6.90776	-6.90776	-6.90776	-6.90776	-6.90776	-6.90776	-6.90776	-6.90776	-6.90776	-6.90776	-6.90776	-6.90776	-6.90776	-6.90776	-6.90776	-6.90776	-6.90776	-6.90776	-6.90776	-6.90776	-6.90776
			509.544	-6.90776	-6.90776	-6.90776	-6.90776	-6.90776	-6.90776	-6.90776	-6.90776	-6.90776	-6.90776	-6.90776	-6.90776	-6.90776	-6.90776	-6.90776	-6.90776	-6.90776	-6.90776	-6.90776	-6.90776	-6.90776	-6.90776	-6.90776	-6.90776	-6.90776	-6.90776	-6.90776	-6.90776	-6.90776	-6.90776	-6.90776	-6.90776	-6.90776	-6.90776	-6.90776	-6.90776	-6.90776	-6.90776	-6.90776	-6.90776	-6.90776	-6.90776	-6.90776	-6.90776	-6.90776	-6.90776
			509.919	-6.90776	-6.90776	-6.90776	-6.90776	-6.90776	-6.90776	-6.90776	-6.90776	-6.90776	-6.90776	-6.90776	-6.90776	-6.90776	-6.90776	-6.90776	-6.90776	-6.90776	-6.90776	-6.90776	-6.90776	-6.90776	-6.90776	-6.90776	-6.90776	-6.90776	-6.90776	-6.90776	-6.90776	-6.90776	-6.90776	-6.90776	-6.90776	-6.90776	-6.90776	-6.90776	-6.90776	-6.90776	-6.90776	-6.90776	-6.90776	-6.90776	-6.90776	-6.90776	-6.90776	-6.90776	-6.90776
			510.294	-6.90776	-6.90776	-6.90776	-6.90776	-6.90776	-6.90776	-6.90776	-6.90776	-6.90776	-6.90776	-6.90776	-6.90776	-6.90776	-6.90776	-6.90776	-6.90776	-6.90776	-6.90776	-6.90776	-6.90776	-6.90776	-6.90776	-6.90776	-6.90776	-6.90776	-6.90776	-6.90776	-6.90776	-6.90776	-6.90776	-6.90776	-6.90776	-6.90776	-6.90776	-6.90776	-6.90776	-6.90776	-6.90776	-6.90776	-6.90776	-6.90776	-6.90776	-6.90776	-6.90776	-6.90776	-6.90776
			510.669	-6.90776	-6.90776	-6.90776	-6.90776	-6.90776	-6.90776	-6.90776	-6.90776	-6.90776	-6.90776	-6.90776	-6.90776	-6.90776	-6.90776	-6.90776	-6.90776	-6.90776	-6.90776	-6.90776	-6.90776	-6.90776	-6.90776	-6.90776	-6.90776	-6.90776	-6.90776	-6.90776	-6.90776	-6.90776	-6.90776	-6.90776	-6.90776	-6.90776	-6.90776	-6.90776	-6.90776	-6.90776	-6.90776	-6.90776	-6.90776	-6.90776	-6.90776	-6.90776	-6.90776	-6.90776	-6.90776
			511.045	-6.90776	-6.90776	-6.90776	-6.90776	-6.90776	-6.90776	-6.90776	-6.90776	-6.90776	-6.90776	-6.90776	-6.90776	-6.90776	-6.90776	-6.90776	-6.90776	-6.90776	-6.90776	-6.90776	-6.90776	-6.90776	-6.90776	-6.90776	-6.90776	-6.90776	-6.90776	-6.90776	-6.90776	-6.90776	-6.90776	-6.90776	-6.90776	-6.90776	-6.90776	-6.90776	-6.90776	-6.90776	-6.90776	-6.90776	-6.90776	-6.90776	-6.90776	-6.90776	-6.90776	-6.90776	-6.90776
			511.42	-6.90776	-6.90776	-6.90776	-6.90776	-6.90776	-6.90776	-6.90776	-6.90776	-6.90776	-6.90776	-6.90776	-6.90776	-6.90776	-6.90776	-6.90776	-6.90776	-6.90776	-6.90776	-6.90776	-6.90776	-6.90776	-6.90776	-6.90776	-6.90776	-6.90776	-6.90776	-6.90776	-6.90776	-6.90776	-6.90776	-6.90776	-6.90776	-6.90776	-6.90776	-6.90776	-6.90776	-6.90776	-6.90776	-6.90776	-6.90776	-6.90776	-6.90776	-6.90776	-6.90776	-6.90776	-6.90776
			511.795	-6.90776	-6.90776	-6.90776	-6.90776	-6.90776	-6.90776	-6.90776	-6.90776	-6.90776	-6.90776	-6.90776	-6.90776	-6.90776	-6.90776	-6.90776	-6.90776	-6.90776	-6.90776	-6.90776	-6.90776	-6.90776	-6.90776	-6.90776	-6.90776	-6.90776	-6.90776	-6.90776	-6.90776	-6.90776	-6.90776	-6.90776	-6.90776	-6.90776	-6.90776	-6.90776	-6.90776	-6.90776	-6.90776	-6.90776	-6.90776	-6.90776	-6.90776	-6.90776	-6.90776	-6.90776	-6.90776
			512.171	-6.90776	-6.90776	-6.90776	-6.90776	-6.90776	-6.90776	-6.90776	-6.90776	-6.90776	-6.90776	-6.90776	-6.90776	-6.90776	-6.90776	-6.90776	-6.90776	-6.90776	-6.90776	-6.90776	-6.90776	-6.90776	-6.90776	-6.90776	-6.90776	-6.90776	-6.90776	-6.90776	-6.90776	-6.90776	-6.90776	-6.90776	-6.90776	-6.90776	-6.90776	-6.90776	-6.90776	-6.90776	-6.90776	-6.90776	-6.90776	-6.90776	-6.90776	-6.90776	-6.90776	-6.90776	-6.90776
			512.546	-6.90776	-6.90776	-6.90776	-6.90776	-6.90776	-6.90776	-6.90776	-6.90776	-6.90776	-6.90776	-6.90776	-6.90776	-6.90776	-6.90776	-6.90776	-6.90776	-6.90776	-6.90776	-6.90776	-6.90776	-6.90776	-6.90776	-6.90776	-6.90776	-6.90776	-6.90776	-6.90776	-6.90776	-6.90776	-6.90776	-6.90776	-6.90776	-6.90776	-6.90776	-6.90776	-6.90776	-6.90776	-6.90776	-6.90776	-6.90776	-6.90776	-6.90776	-6.90776	-6.90776	-6.90776	-6.90776
			512.921	-6.90776	-6.90776	-6.90776	-6.90776	-6.90776	-6.90776	-6.90776	-6.90776	-6.90776	-6.90776	-6.90776	-6.90776	-6.90776	-6.90776	-6.90776	-6.90776	-6.90776	-6.90776	-6.90776	-6.90776	-6.90776	-6.90776	-6.90776	-6.90776	-6.90776	-6.90776	-6.90776	-6.90776	-6.90776	-6.90776	-6.90776	-6.90776	-6.90776	-6.90776	-6.90776	-6.90776	-6.90776	-6.90776	-6.90776	-6.90776	-6.90776	-6.90776	-6.90776	-6.90776	-6.90776	-6.90776
			513.296	-6.90776	-6.90776	-6.90776	-6.90776	-6.90776	-6.90776	-6.90776	-6.90776	-6.90776	-6.90776	-6.90776	-6.90776	-6.90776	-6.90776	-6.90776	-6.90776	-6.90776	-6.90776	-6.90776	-6.90776	-6.90776	-6.90776	-6.90776	-6.90776	-6.90776	-6.90776	-6.90776	-6.90776	-6.90776	-6.90776	-6.90776	-6.90776	-6.90776	-6.90776	-6.90776	-6.90776	-6.90776	-6.90776	-6.90776	-6.90776	-6.90776	-6.90776	-6.90776	-6.90776	-6.90776	-6.90776
			513.672	-6.90776	-6.90776	-6.90776	-6.90776	-6.90776	-6.90776	-6.90776	-6.90776	-6.90776	-6.90776	-6.90776	-6.90776	-6.90776	-6.90776	-6.90776	-6.90776	-6.90776	-6.90776	-6.90776	-6.90776	-6.90776	-6.90776	-6.90776	-6.90776	-6.90776	-6.90776	-6.90776	-6.90776	-6.90776	-6.90776	-6.90776	-6.90776	-6.90776	-6.90776	-6.90776	-6.90776	-6.90776	-6.90776	-6.90776	-6.90776	-6.90776	-6.90776	-6.90776	-6.90776	-6.90776	-6.90776
			514.047	-6.90776	-6.90776	-6.90776	-6.90776	-6.90776	-6.90776	-6.90776	-6.90776	-6.90776	-6.90776	-6.90776	-6.90776	-6.90776	-6.90776	-6.90776	-6.90776	-6.90776	-6.90776	-6.90776	-6.90776	-6.90776	-6.90776	-6.90776	-6.90776	-6.90776	-6.90776	-6.90776	-6.90776	-6.90776	-6.90776	-6.90776	-6.90776	-6.90776	-6.90776	-6.90776	-6.90776	-6.90776	-6.90776	-6.90776	-6.90776	-6.90776	-6.90776	-6.90776	-6.90776	-6.90776	-6.90776
			514.422	-6.90776	-6.90776	-6.90776	-6.90776	-6.90776	-6.90776	-6.90776	-6.90776	-6.90776	-6.90776	-6.90776	-6.90776	-6.90776	-6.90776	-6.90776	-6.90776	-6.90776	-6.90776	-6.90776	-6.90776	-6.90776	-6.90776	-6.90776	-6.90776	-6.90776	-6.90776	-6.90776	-6.90776	-6.90776	-6.90776	-6.90776	-6.90776	-6.90776	-6.90776	-6.90776	-6.90776	-6.90776	-6.90776	-6.90776	-6.90776	-6.90776	-6.90776	-6.90776	-6.90776	-6.90776	-6.90776
			514.797	-6.90776	-6.90776	-6.90776	-6.90776	-6.90776	-6.90776	-6.90776	-6.90776	-6.90776	-6.90776	-6.90776	-6.90776	-6.90776	-6.90776	-6.90776	-6.90776	-6.90776	-6.90776	-6.90776	-6.90776	-6.90776	-6.90776	-6.90776	-6.90776	-6.90776	-6.90776	-6.90776	-6.90776	-6.90776	-6.90776	-6.90776	-6.90776	-6.90776	-6.90776	-6.90776	-6.90776	-6.90776	-6.90776	-6.90776	-6.90776	-6.90776	-6.90776	-6.90776	-6.90776	-6.90776	-6.90776
			515.173	-6.90776	-6.90776	-6.90776	-6.90776	-6.90776	-6.90776	-6.90776	-6.90776	-6.90776	-6.90776	-6.90776	-6.90776	-6.90776	-6.90776	-6.90776	-6.90776	-6.90776	-6.90776	-6.90776	-6.90776	-6.90776	-6.90776	-6.90776	-6.90776	-6.90776	-6.90776	-6.90776	-6.90776	-6.90776	-6.90776	-6.90776	-6.90776	-6.90776	-6.90776	-6.90776	-6.90776	-6.90776	-6.90776	-6.90776	-6.90776	-6.90776	-6.90776	-6.90776	-6.90776	-6.90776	-6.90776
			515.548	-6.90776	-6.90776	-6.90776	-6.90776	-6.90776	-6.90776	-6.90776	-6.90776	-6.90776	-6.90776	-6.90776	-6.90776	-6.90776	-6.90776	-6.90776	-6.90776	-6.90776	-6.90776	-6.90776	-6.90776	-6.90776	-6.90776	-6.90776	-6.90776	-6.90776	-6.90776	-6.90776	-6.90776	-6.90776	-6.90776	-6.90776	-6.90776	-6.90776	-6.90776	-6.90776	-6.90776	-6.90776	-6.90776	-6.90776	-6.90776	-6.90776	-6.90776	-6.90776	-6.90776	-6.90776	-6.90776
			515.923	-6.90776	-6.90776	-6.90776	-6.90776	-6.90776	-6.90776	-6.90776	-6.90776	-6.90776	-6.90776	-6.90776	-6.90776	-6.90776	-6.90776	-6.90776	-6.90776	-6.90776	-6.90776	-6.90776	-6.90776	-6.90776	-6.90776	-6.90776	-6.90776	-6.90776	-6.90776	-6.90776	-6.90776	-6.90776	-6.90776	-6.90776	-6.90776	-6.90776	-6.90776	-6.90776	-6.90776	-6.90776	-6.90776	-6.90776	-6.90776	-6.90776	-6.90776	-6.90776	-6.90776	-6.90776	-6.90776
			516.299	-6.90776	-6.90776	-6.90776	-6.90776	-6.90776	-6.90776	-6.90776	-6.90776	-6.90776	-6.90776	-6.90776	-6.90776	-6.90776	-6.90776	-6.90776	-6.90776	-6.90776	-6.90776	-6.90776	-6.90776	-6.90776	-6.90776	-6.90776	-6.90776	-6.90776	-6.90776	-6.90776	-6.90776	-6.90776	-6.90776	-6.90776	-6.90776	-6.90776	-6.90776	-6.90776	-6.90776	-6.90776	-6.90776	-6.90776	-6.90776	-6.90776	-6.90776	-6.90776	-6.90776	-6.90776	-6.90776
			516.674	-6.90776	-6.90776	-6.90776	-6.90776	-6.90776	-6.90776	-6.90776	-6.90776	-6.90776	-6.90776	-6.90776	-6.90776	-6.90776	-6.90776	-6.90776	-6.90776	-6.90776	-6.90776	-6.90776	-6.90776	-6.90776	-6.90776	-6.90776	-6.90776	-6.90776	-6.90776	-6.90776	-6.90776	-6.90776	-6.90776	-6.90776	-6.90776	-6.90776	-6.90776	-6.90776	-6.90776	-6.90776	-6.90776	-6.90776	-6.90776	-6.90776	-6.90776	-6.90776	-6.90776	-6.90776	-6.90776
			517.049	-6.90776	-6.90776	-6.90776	-6.90776	-6.90776	-6.90776	-6.90776	-6.90776	-6.90776	-6.90776	-6.90776	-6.90776	-6.90776	-6.90776	-6.90776	-6.90776	-6.90776	-6.90776	-6.90776	-6.90776	-6.90776	-6.90776	-6.90776	-6.90776	-6.90776	-6.90776	-6.90776	-6.90776	-6.90776	-6.90776	-6.90776	-6.90776	-6.90776	-6.90776	-6.90776	-6.90776	-6.90776	-6.90776	-6.90776	-6.90776	-6.90776	-6.90776	-6.90776	-6.90776	-6.90776	-6.90776
			517.424	-6.90776	-6.90776	-6.90776	-6.90776	-6.90776	-6.90776	-6.90776	-6.90776	-6.90776	-6.90776	-6.90776	-6.90776	-6.90776	-6.90776	-6.90776	-6.90776	-6.90776	-6.90776	-6.90776	-6.90776	-6.90776	-6.90776	-6.90776	-6.90776	-6.90776	-6.90776	-6.90776	-6.90776	-6.90776	-6.90776	-6.90776	-6.90776	-6.90776	-6.90776	-6.90776	-6.90776	-6.90776	-6.90776	-6.90776	-6.90776	-6.90776	-6.90776	-6.90776	-6.90776	-6.90776	-6.90776
			517.8	-6.90776	-6.90776	-6.90776	-6.90776	-6.90776	-6.90776	-6.90776	-6.90776	-6.90776	-6.90776	-6.90776	-6.90776	-6.90776	-6.90776	-6.90776	-6.90776	-6.90776	-6.90776	-6.90776	-6.90776	-6.90776	-6.90776	-6.90776	-6.90776	-6.90776	-6.90776	-6.90776	-6.90776	-6.90776	-6.90776	-6.90776	-6.90776	-6.90776	-6.90776	-6.90776	-6.90776	-6.90776	-6.90776	-6.90776	-6.90776	-6.90776	-6.90776	-6.90776	-6.90776	-6.90776	-6.90776
			518.175	-6.90776	-6.90776	-6.90776	-6.90776	-6.90776	-6.90776	-6.90776	-6.90776	-6.90776	-6.90776	-6.90776	-6.90776	-6.90776	-6.90776	-6.90776	-6.90776	-6.90776	-6.90776	-6.90776	-6.90776	-6.90776	-6.90776	-6.90776	-6.90776	-6.90776	-6.90776	-6.90776	-6.90776	-6.90776	-6.90776	-6.90776	-6.90776	-6.90776	-6.90776	-6.90776	-6.90776	-6.90776	-6.90776	-6.90776	-6.90776	-6.90776	-6.90776	-6.90776	-6.90776	-6.90776	-6.90776
			518.55	-6.90776	-6.90776	-6.90776	-6.90776	-6.90776	-6.90776	-6.90776	-6.90776	-6.90776	-6.90776	-6.90776	-6.90776	-6.90776	-6.90776	-6.90776	-6.90776	-6.90776	-6.90776	-6.90776	-6.90776	-6.90776	-6.90776	-6.90776	-6.90776	-6.90776	-6.90776	-6.90776	-6.90776	-6.90776	-6.90776	-6.90776	-6.90776	-6.90776	-6.90776	-6.90776	-6.90776	-6.90776	-6.90776	-6.90776	-6.90776	-6.90776	-6.90776	-6.90776	-6.90776	-6.90776	-6.90776
			518.926	-6.90776	-6.90776	-6.90776	-6.90776	-6.90776	-6.90776	-6.90776	-6.90776	-6.90776	-6.90776	-6.90776	-6.90776	-6.90776	-6.90776	-6.90776	-6.90776	-6.90776	-6.90776	-6.90776	-6.90776	-6.90776	-6.90776	-6.90776	-6.90776	-6.90776	-6.90776	-6.90776	-6.90776	-6.90776	-6.90776	-6.90776	-6.90776	-6.90776	-6.90776	-6.90776	-6.90776	-6.90776	-6.90776	-6.90776	-6.90776	-6.90776	-6.90776	-6.90776	-6.90776	-6.90776	-6.90776
			519.301	-6.90776	-6.90776	-6.90776	-6.90776	-6.90776	-6.90776	-6.90776	-6.90776	-6.90776	-6.90776	-6.90776	-6.90776	-6.90776	-6.90776	-6.90776	-6.90776	-6.90776	-6.90776	-6.90776	-6.90776	-6.90776	-6.90776	-6.90776	-6.90776	-6.90776	-6.90776	-6.90776	-6.90776	-6.90776	-6.90776	-6.90776	-6.90776	-6.90776	-6.90776	-6.90776	-6.90776	-6.90776	-6.90776	-6.90776	-6.90776	-6.90776	-6.90776	-6.90776	-6.90776	-6.90776	-6.90776
			519.676	-6.90776	-6.90776	-6.90776	-6.90776	-6.90776	-6.90776	-6.90776	-6.90776	-6.90776	-6.90776	-6.90776	-6.90776	-6.90776	-6.90776	-6.90776	-6.90776	-6.90776	-6.90776	-6.90776	-6.90776	-6.90776	-6.90776	-6.90776	-6.90776	-6.90776	-6.90776	-6.90776	-6.90776	-6.90776	-6.90776	-6.90776	-6.90776	-6.90776	-6.90776	-6.90776	-6.90776	-6.90776	-6.90776	-6.90776	-6.90776	-6.90776	-6.90776	-6.90776	-6.90776	-6.90776	-6.90776
			520.051	-6.90776	-6.90776	-6.90776	-6.90776	-6.90776	-6.90776	-6.90776	-6.90776	-6.90776	-6.90776	-6.90776	-6.90776	-6.90776	-6.90776	-6.90776	-6.90776	-6.90776	-6.90776	-6.90776	-6.90776	-6.90776	-6.90776	-6.90776	-6.90776	-6.90776	-6.90776	-6.90776	-6.90776	-6.90776	-6.90776	-6.90776	-6.90776	-6.90776	-6.90776	-6.90776	-6.90776	-6.90776	-6.90776	-6.90776	-6.90776	-6.90776	-6.90776	-6.90776	-6.90776	-6.90776	-6.90776
			520.427	-6.90776	-6.90776	-6.90776	-6.90776	-6.90776	-6.90776	-6.90776	-6.90776	-6.90776	-6.90776	-6.90776	-6.90776	-6.90776	-6.90776	-6.90776	-6.90776	-6.90776	-6.90776	-6.90776	-6.90776	-6.90776	-6.90776	-6.90776	-6.90776	-6.90776	-6.90776	-6.90776	-6.90776	-6.90776	-6.90776	-6.90776	-6.90776	-6.90776	-6.90776	-6.90776	-6.90776	-6.90776	-6.90776	-6.90776	-6.90776	-6.90776	-6.90776	-6.90776	-6.90776	-6.90776	-6.90776
			520.802	-6.90776	-6.90776	-6.90776	-6.90776	-6.90776	-6.90776	-6.90776	-6.90776	-6.90776	-6.90776	-6.90776	-6.90776	-6.90776	-6.90776	-6.90776	-6.90776	-6.90776	-6.90776	-6.90776	-6.90776	-6.90776	-6.90776	-6.90776	-6.90776	-6.90776	-6.90776	-6.90776	-6.90776	-6.90776	-6.90776	-6.90776	-6.90776	-6.90776	-6.90776	-6.90776	1.03032	-6.90776	-6.90776	-6.90776	-6.90776	-6.90776	-6.90776	-6.90776	-6.90776	-6.90776	-6.90776
			521.177	-6.90776	-6.90776	-6.90776	-6.90776	-6.90776	-6.90776	-6.90776	-6.90776	-6.90776	-6.90776	-6.90776	-6.90776	-6.90776	-6.90776	-6.90776	-6.90776	-6.90776	-6.90776	-6.90776	-6.90776	-6.90776	-6.90776	-6.90776	-6.90776	-6.90776	-6.90776	-6.90776	-6.90776	-6.90776	-6.90776	-6.90776	-6.90776	-6.90776	-6.90776	-6.90776	-6.90776	-6.90776	-6.90776	-6.90776	-6.90776	-6.90776	-6.90776	-6.90776	-6.90776	-6.90776	-6.90776
			521.552	-6.90776	-6.90776	-6.90776	-6.90776	-6.90776	-6.90776	-6.90776	-6.90776	-6.90776	-6.90776	-6.90776	-6.90776	-6.90776	-6.90776	-6.90776	-6.90776	-6.90776	-6.90776	-6.90776	-6.90776	-6.90776	-6.90776	-6.90776	-6.90776	-6.90776	-6.90776	-6.90776	-6.90776	-6.90776	-6.90776	-6.90776	-6.90776	-6.90776	-6.90776	-6.90776	-6.90776	-6.90776	-6.90776	-6.90776	-6.90776	-6.90776	-6.90776	-6.90776	-6.90776	-6.90776	-6.90776
			521.928	-6.90776	-6.90776	-6.90776	-6.90776	-6.90776	-6.90776	-6.90776	-6.90776	-6.90776	-6.90776	-6.90776	-6.90776	-6.90776	-6.90776	-6.90776	-6.90776	-6.90776	-6.90776	-6.90776	-6.90776	-6.90776	-6.90776	-6.90776	-6.90776	-6.90776	-6.90776	-6.90776	-6.90776	-6.90776	-6.90776	-6.90776	-6.90776	-6.90776	-6.90776	-6.90776	-6.90776	-6.90776	-6.90776	-6.90776	-6.90776	-6.90776	0.58888	-6.90776	-6.90776	-6.90776	-6.90776
			522.303	-6.90776	-6.90776	-6.90776	-6.90776	-6.90776	-6.90776	-6.90776	-6.90776	-6.90776	-6.90776	-6.90776	-6.90776	-6.90776	-6.90776	-6.90776	-6.90776	-6.90776	-6.90776	-6.90776	-6.90776	-6.90776	-6.90776	-6.90776	-6.90776	-6.90776	-6.90776	-6.90776	-6.90776	-6.90776	-6.90776	-6.90776	-6.90776	-6.90776	-6.90776	-6.90776	-6.90776	-6.90776	-6.90776	-6.90776	-6.90776	-6.90776	-6.90776	-6.90776	-6.90776	-6.90776	-6.90776
			522.678	-6.90776	-6.90776	-6.90776	-6.90776	-6.90776	-6.90776	-6.90776	-6.90776	-6.90776	-6.90776	-6.90776	-6.90776	-6.90776	-6.90776	-6.90776	-6.90776	-6.90776	-6.90776	-6.90776	-6.90776	-6.90776	-6.90776	-6.90776	-6.90776	-6.90776	-6.90776	-6.90776	-6.90776	-6.90776	-6.90776	-6.90776	-6.90776	-6.90776	-6.90776	-6.90776	-6.90776	-6.90776	-6.90776	-6.90776	-6.90776	-6.90776	-6.90776	-6.90776	-6.90776	-6.90776	-6.90776
			523.054	-6.90776	-6.90776	-6.90776	-6.90776	-6.90776	-6.90776	-6.90776	-6.90776	-6.90776	-6.90776	-6.90776	-6.90776	-6.90776	-6.90776	-6.90776	-6.90776	-6.90776	-6.90776	-6.90776	-6.90776	-6.90776	-6.90776	-6.90776	-6.90776	-6.90776	-6.90776	-6.90776	-6.90776	-6.90776	-6.90776	-6.90776	-6.90776	-6.90776	-6.90776	-6.90776	-6.90776	-6.90776	-6.90776	-6.90776	-6.90776	-6.90776	-6.90776	-6.90776	-6.90776	-6.90776	-6.90776
			523.429	-6.90776	-6.90776	-6.90776	-6.90776	-6.90776	-6.90776	-6.90776	-6.90776	-6.90776	-6.90776	-6.90776	-6.90776	-6.90776	-6.90776	-6.90776	-6.90776	-6.90776	-6.90776	-6.90776	-6.90776	-6.90776	-6.90776	-6.90776	-6.90776	-6.90776	-6.90776	-6.90776	-6.90776	-6.90776	-6.90776	-6.90776	-6.90776	-6.90776	-6.90776	-6.90776	-6.90776	-6.90776	-6.90776	-6.90776	-6.90776	-6.90776	-6.90776	-6.90776	-6.90776	-6.90776	-6.90776
			523.804	-6.90776	-6.90776	-6.90776	-6.90776	-6.90776	-6.90776	-6.90776	-6.90776	-6.90776	-6.90776	-6.90776	-6.90776	-6.90776	-6.90776	-6.90776	-6.90776	-6.90776	-6.90776	-6.90776	-6.90776	-6.90776	-6.90776	-6.90776	-6.90776	-6.90776	-6.90776	-6.90776	-6.90776	-6.90776	-6.90776	-6.90776	-6.90776	-6.90776	-6.90776	-6.90776	-6.90776	-6.90776	-6.90776	-6.90776	-6.90776	-6.90776	-6.90776	-6.90776	-6.90776	-6.90776	-6.90776
			524.179	-6.90776	-6.90776	-6.90776	-6.90776	-6.90776	-6.90776	-6.90776	-6.90776	-6.90776	-6.90776	-6.90776	-6.90776	-6.90776	-6.90776	-6.90776	-6.90776	-6.90776	-6.90776	-6.90776	-6.90776	-6.90776	-6.90776	-6.90776	-6.90776	-6.90776	-6.90776	-6.90776	-6.90776	-6.90776	-6.90776	-6.90776	-6.90776	-6.90776	-6.90776	-6.90776	-6.90776	-6.90776	-6.90776	-6.90776	-6.90776	-6.90776	-6.90776	-6.90776	-6.90776	-6.90776	-6.90776
			524.555	-6.90776	-6.90776	-6.90776	-6.90776	-6.90776	-6.90776	-6.90776	-6.90776	-6.90776	-6.90776	-6.90776	-6.90776	-6.90776	-6.90776	-6.90776	-6.90776	-6.90776	-6.90776	-6.90776	-6.90776	-6.90776	-6.90776	-6.90776	-6.90776	-6.90776	-6.90776	-6.90776	-6.90776	-6.90776	-6.90776	-6.90776	-6.90776	-6.90776	-6.90776	-6.90776	-6.90776	-6.90776	-6.90776	-6.90776	-6.90776	-6.90776	-6.90776	-6.90776	-6.90776	-6.90776	-6.90776
			524.93	-6.90776	-6.90776	-6.90776	-6.90776	-6.90776	-6.90776	-6.90776	-6.90776	-6.90776	-6.90776	-6.90776	-6.90776	-6.90776	-6.90776	-6.90776	-6.90776	-6.90776	-6.90776	-6.90776	-6.90776	-6.90776	-6.90776	-6.90776	-6.90776	-6.90776	-6.90776	-6.90776	-6.90776	-6.90776	-6.90776	-6.90776	-6.90776	-6.90776	-6.90776	-6.90776	-6.90776	-6.90776	-6.90776	-6.90776	-6.90776	-6.90776	-6.90776	-6.90776	-6.90776	-6.90776	-6.90776
			525.305	-6.90776	-6.90776	-6.90776	-6.90776	-6.90776	-6.90776	-6.90776	-6.90776	-6.90776	-6.90776	-6.90776	-6.90776	-6.90776	-6.90776	-6.90776	-6.90776	-6.90776	-6.90776	-6.90776	-6.90776	-6.90776	-6.90776	-6.90776	-6.90776	-6.90776	-6.90776	-6.90776	-6.90776	-6.90776	-6.90776	-6.90776	-6.90776	-6.90776	-6.90776	-6.90776	-6.90776	-6.90776	-6.90776	-6.90776	-6.90776	-6.90776	-6.90776	-6.90776	-6.90776	-6.90776	-6.90776
			525.681	-6.90776	-6.90776	-6.90776	-6.90776	-6.90776	-6.90776	-6.90776	-6.90776	-6.90776	-6.90776	-6.90776	-6.90776	-6.90776	-6.90776	-6.90776	-6.90776	-6.90776	-6.90776	-6.90776	-6.90776	-6.90776	-6.90776	-6.90776	-6.90776	-6.90776	-6.90776	-6.90776	-6.90776	-6.90776	-6.90776	-6.90776	-6.90776	-6.90776	-6.90776	-6.90776	-6.90776	-6.90776	-6.90776	-6.90776	-6.90776	-6.90776	-6.90776	-6.90776	-6.90776	-6.90776	-6.90776
			526.056	-6.90776	-6.90776	-6.90776	-6.90776	-6.90776	-6.90776	-6.90776	-6.90776	-6.90776	-6.90776	-6.90776	-6.90776	-6.90776	-6.90776	-6.90776	-6.90776	-6.90776	-6.90776	-6.90776	-6.90776	-6.90776	-6.90776	-6.90776	-6.90776	-6.90776	-6.90776	-6.90776	-6.90776	-6.90776	-6.90776	-6.90776	-6.90776	-6.90776	-6.90776	-6.90776	-6.90776	-6.90776	-6.90776	-6.90776	-6.90776	-6.90776	-6.90776	-6.90776	-6.90776	-6.90776	-6.90776
			526.431	-6.90776	-6.90776	-6.90776	-6.90776	-6.90776	-6.90776	-6.90776	-6.90776	-6.90776	-6.90776	-6.90776	-6.90776	-6.90776	-6.90776	-6.90776	-6.90776	-6.90776	-6.90776	-6.90776	-6.90776	-6.90776	-6.90776	-6.90776	-6.90776	-6.90776	-6.90776	-6.90776	-6.90776	-6.90776	-6.90776	-6.90776	-6.90776	-6.90776	-6.90776	-6.90776	-6.90776	-6.90776	-6.90776	-6.90776	-6.90776	-6.90776	-6.90776	-6.90776	-6.90776	-6.90776	-6.90776
			526.806	-6.90776	-6.90776	-6.90776	-6.90776	-6.90776	-6.90776	-6.90776	-6.90776	-6.90776	-6.90776	-6.90776	-6.90776	-6.90776	-6.90776	-6.90776	-6.90776	-6.90776	-6.90776	-6.90776	-6.90776	-6.90776	-6.90776	-6.90776	-6.90776	-6.90776	-6.90776	-6.90776	-6.90776	-6.90776	-6.90776	-6.90776	-6.90776	-6.90776	-6.90776	-6.90776	-6.90776	-6.90776	-6.90776	-6.90776	-6.90776	-6.90776	-6.90776	-6.90776	-6.90776	-6.90776	-6.90776
			527.182	-6.90776	-6.90776	-6.90776	-6.90776	-6.90776	-6.90776	-6.90776	-6.90776	-6.90776	-6.90776	-6.90776	-6.90776	-6.90776	-6.90776	-6.90776	-6.90776	-6.90776	-6.90776	-6.90776	-6.90776	-6.90776	-6.90776	-6.90776	-6.90776	-6.90776	-6.90776	-6.90776	-6.90776	-6.90776	-6.90776	-6.90776	-6.90776	-6.90776	-6.90776	-6.90776	-6.90776	-6.90776	-6.90776	-6.90776	-6.90776	-6.90776	-6.90776	-6.90776	-6.90776	-6.90776	-6.90776
			527.557	-6.90776	-6.90776	-6.90776	-6.90776	-6.90776	-6.90776	-6.90776	-6.90776	-6.90776	-6.90776	-6.90776	-6.90776	-6.90776	-6.90776	-6.90776	-6.90776	-6.90776	-6.90776	-6.90776	-6.90776	-6.90776	-6.90776	-6.90776	-6.90776	-6.90776	-6.90776	-6.90776	-6.90776	-6.90776	-6.90776	-6.90776	-6.90776	-6.90776	-6.90776	-6.90776	-6.90776	-6.90776	-6.90776	-6.90776	-6.90776	-6.90776	-6.90776	-6.90776	-6.90776	-6.90776	-6.90776
			527.932	-6.90776	-6.90776	-6.90776	-6.90776	-6.90776	-6.90776	-6.90776	-6.90776	-6.90776	-6.90776	-6.90776	-6.90776	-6.90776	-6.90776	-6.90776	-6.90776	-6.90776	-6.90776	-6.90776	-6.90776	-6.90776	-6.90776	-6.90776	-6.90776	-6.90776	-6.90776	-6.90776	-6.90776	-6.90776	-6.90776	-6.90776	-6.90776	-6.90776	-6.90776	-6.90776	-6.90776	-6.90776	-6.90776	-6.90776	-6.90776	-6.90776	-6.90776	-6.90776	-6.90776	-6.90776	-6.90776
			528.308	-6.90776	-6.90776	-6.90776	-6.90776	-6.90776	-6.90776	-6.90776	-6.90776	-6.90776	-6.90776	-6.90776	-6.90776	-6.90776	-6.90776	-6.90776	-6.90776	-6.90776	-6.90776	-6.90776	-6.90776	-6.90776	-6.90776	-6.90776	-6.90776	-6.90776	-6.90776	-6.90776	-6.90776	-6.90776	-6.90776	-6.90776	-6.90776	-6.90776	-6.90776	-6.90776	-6.90776	-6.90776	-6.90776	-6.90776	-6.90776	-6.90776	-6.90776	-6.90776	-6.90776	-6.90776	-6.90776
			528.683	-6.90776	-6.90776	-6.90776	-6.90776	-6.90776	-6.90776	-6.90776	-6.90776	-6.90776	-6.90776	-6.90776	-6.90776	-6.90776	-6.90776	-6.90776	-6.90776	-6.90776	-6.90776	-6.90776	-6.90776	-6.90776	-6.90776	-6.90776	-6.90776	1.03032	-6.90776	-6.90776	-6.90776	-6.90776	-6.90776	-6.90776	-6.90776	-6.90776	-6.90776	-6.90776	-6.90776	-6.90776	-6.90776	-6.90776	-6.90776	-6.90776	-6.90776	-6.90776	-6.90776	-6.90776	-6.90776
			529.058	-6.90776	-6.90776	-6.90776	-6.90776	-6.90776	-6.90776	-6.90776	-6.90776	-6.90776	-6.90776	-6.90776	-6.90776	-6.90776	-6.90776	-6.90776	-6.90776	-6.90776	-6.90776	-6.90776	-6.90776	-6.90776	-6.90776	-6.90776	-6.90776	-6.90776	-6.90776	-6.90776	-6.90776	-6.90776	-6.90776	-6.90776	-6.90776	-6.90776	-6.90776	-6.90776	-6.90776	-6.90776	-6.90776	-6.90776	-6.90776	-6.90776	-6.90776	0.58888	-6.90776	-6.90776	-6.90776
			529.433	-6.90776	-6.90776	-6.90776	-6.90776	-6.90776	-6.90776	-6.90776	-6.90776	-6.90776	-6.90776	-6.90776	-6.90776	-6.90776	-6.90776	-6.90776	-6.90776	-6.90776	-6.90776	-6.90776	-6.90776	-6.90776	-6.90776	-6.90776	-6.90776	-6.90776	-6.90776	-6.90776	-6.90776	-6.90776	-6.90776	-6.90776	-6.90776	-6.90776	-6.90776	-6.90776	-6.90776	-6.90776	-6.90776	-6.90776	-6.90776	-6.90776	-6.90776	-6.90776	-6.90776	-6.90776	-6.90776
			529.809	-6.90776	-6.90776	-6.90776	-6.90776	-6.90776	-6.90776	-6.90776	-6.90776	-6.90776	-6.90776	-6.90776	-6.90776	-6.90776	-6.90776	-6.90776	-6.90776	-6.90776	-6.90776	-6.90776	-6.90776	-6.90776	-6.90776	-6.90776	-6.90776	-6.90776	-6.90776	-6.90776	-6.90776	-6.90776	-6.90776	-6.90776	-6.90776	-6.90776	-6.90776	-6.90776	-6.90776	-6.90776	-6.90776	-6.90776	-6.90776	-6.90776	-6.90776	-6.90776	-6.90776	-6.90776	-6.90776
			530.184	-6.90776	-6.90776	-6.90776	-6.90776	-6.90776	-6.90776	-6.90776	-6.90776	-6.90776	-6.90776	-6.90776	-6.90776	-6.90776	-6.90776	-6.90776	-6.90776	-6.90776	-6.90776	-6.90776	-6.90776	-6.90776	-6.90776	-6.90776	-6.90776	-6.90776	-6.90776	-6.90776	-6.90776	-6.90776	-6.90776	-6.90776	-6.90776	-6.90776	-6.90776	-6.90776	-6.90776	-6.90776	-6.90776	-6.90776	-6.90776	-6.90776	-6.90776	-6.90776	-6.90776	-6.90776	-6.90776
			530.559	-6.90776	-6.90776	-6.90776	-6.90776	-6.90776	-6.90776	-6.90776	-6.90776	-6.90776	-6.90776	-6.90776	-6.90776	-6.90776	-6.90776	-6.90776	-6.90776	-6.90776	-6.90776	-6.90776	-6.90776	-6.90776	-6.90776	-6.90776	-6.90776	-6.90776	-6.90776	-6.90776	-6.90776	-6.90776	-6.90776	-6.90776	-6.90776	-6.90776	-6.90776	-6.90776	-6.90776	-6.90776	-6.90776	-6.90776	-6.90776	-6.90776	-6.90776	-6.90776	-6.90776	-6.90776	-6.90776
			530.934	-6.90776	-6.90776	-6.90776	-6.90776	-6.90776	-6.90776	-6.90776	-6.90776	-6.90776	-6.90776	-6.90776	-6.90776	-6.90776	-6.90776	-6.90776	-6.90776	-6.90776	-6.90776	-6.90776	-6.90776	-6.90776	-6.90776	-6.90776	-6.90776	-6.90776	-6.90776	-6.90776	-6.90776	-6.90776	-6.90776	-6.90776	-6.90776	-6.90776	-6.90776	-6.90776	-6.90776	-6.90776	-6.90776	-6.90776	-6.90776	-6.90776	-6.90776	-6.90776	-6.90776	-6.90776	-6.90776
			531.31	-6.90776	-6.90776	-6.90776	-6.90776	-6.90776	-6.90776	-6.90776	-6.90776	-6.90776	-6.90776	-6.90776	-6.90776	-6.90776	-6.90776	-6.90776	-6.90776	-6.90776	-6.90776	-6.90776	-6.90776	-6.90776	-6.90776	-6.90776	-6.90776	-6.90776	-6.90776	-6.90776	-6.90776	-6.90776	-6.90776	-6.90776	-6.90776	-6.90776	-6.90776	-6.90776	-6.90776	-6.90776	-6.90776	-6.90776	-6.90776	-6.90776	-6.90776	-6.90776	-6.90776	-6.90776	-6.90776
			531.685	-6.90776	-6.90776	-6.90776	-6.90776	-6.90776	-6.90776	-6.90776	-6.90776	-6.90776	-6.90776	-6.90776	-6.90776	-6.90776	-6.90776	-6.90776	-6.90776	-6.90776	-6.90776	-6.90776	-6.90776	-6.90776	-6.90776	-6.90776	-6.90776	-6.90776	-6.90776	-6.90776	-6.90776	-6.90776	-6.90776	-6.90776	-6.90776	-6.90776	-6.90776	-6.90776	-6.90776	-6.90776	-6.90776	-6.90776	-6.90776	-6.90776	-6.90776	-6.90776	-6.90776	-6.90776	-6.90776
			532.06	-6.90776	-6.90776	-6.90776	-6.90776	-6.90776	-6.90776	-6.90776	-6.90776	-6.90776	-6.90776	-6.90776	-6.90776	-6.90776	-6.90776	-6.90776	-6.90776	-6.90776	-6.90776	-6.90776	-6.90776	-6.90776	-6.90776	-6.90776	-6.90776	-6.90776	-6.90776	-6.90776	-6.90776	-6.90776	-6.90776	-6.90776	-6.90776	-6.90776	-6.90776	-6.90776	-6.90776	-6.90776	-6.90776	-6.90776	-6.90776	-6.90776	-6.90776	-6.90776	-6.90776	-6.90776	-6.90776
			532.436	-6.90776	-6.90776	-6.90776	-6.90776	-6.90776	-6.90776	-6.90776	-6.90776	-6.90776	-6.90776	-6.90776	-6.90776	-6.90776	-6.90776	-6.90776	-6.90776	-6.90776	-6.90776	-6.90776	-6.90776	-6.90776	-6.90776	-6.90776	-6.90776	-6.90776	-6.90776	-6.90776	-6.90776	-6.90776	-6.90776	-6.90776	-6.90776	-6.90776	-6.90776	-6.90776	-6.90776	-6.90776	-6.90776	-6.90776	-6.90776	-6.90776	-6.90776	-6.90776	-6.90776	-6.90776	-6.90776
			532.811	-6.90776	-6.90776	-6.90776	-6.90776	-6.90776	-6.90776	-6.90776	-6.90776	-6.90776	-6.90776	-6.90776	-6.90776	-6.90776	-6.90776	-6.90776	-6.90776	-6.90776	-6.90776	-6.90776	-6.90776	-6.90776	-6.90776	-6.90776	-6.90776	-6.90776	-6.90776	-6.90776	-6.90776	-6.90776	-6.90776	-6.90776	-6.90776	-6.90776	-6.90776	-6.90776	-6.90776	-6.90776	-6.90776	-6.90776	-6.90776	-6.90776	-6.90776	-6.90776	-6.90776	-6.90776	-6.90776
			533.186	-6.90776	-6.90776	-6.90776	-6.90776	-6.90776	-6.90776	-6.90776	-6.90776	-6.90776	-6.90776	-6.90776	-6.90776	-6.90776	-6.90776	-6.90776	-6.90776	-6.90776	-6.90776	-6.90776	-6.90776	-6.90776	-6.90776	-6.90776	-6.90776	-6.90776	-6.90776	-6.90776	-6.90776	-6.90776	-6.90776	-6.90776	-6.90776	-6.90776	-6.90776	-6.90776	-6.90776	-6.90776	-6.90776	-6.90776	-6.90776	-6.90776	-6.90776	-6.90776	-6.90776	-6.90776	-6.90776
			533.561	-6.90776	-6.90776	-6.90776	-6.90776	-6.90776	-6.90776	-6.90776	-6.90776	-6.90776	-6.90776	-6.90776	-6.90776	-6.90776	-6.90776	-6.90776	-6.90776	-6.90776	-6.90776	-6.90776	-6.90776	-6.90776	-6.90776	-6.90776	-6.90776	-6.90776	-6.90776	-6.90776	-6.90776	-6.90776	-6.90776	-6.90776	-6.90776	-6.90776	-6.90776	-6.90776	-6.90776	-6.90776	-6.90776	-6.90776	-6.90776	-6.90776	-6.90776	-6.90776	-6.90776	-6.90776	-6.90776
			533.937	-6.90776	-6.90776	-6.90776	-6.90776	-6.90776	-6.90776	-6.90776	-6.90776	-6.90776	-6.90776	-6.90776	-6.90776	-6.90776	-6.90776	-6.90776	-6.90776	-6.90776	-6.90776	-6.90776	-6.90776	-6.90776	-6.90776	-6.90776	-6.90776	-6.90776	-6.90776	-6.90776	-6.90776	-6.90776	-6.90776	-6.90776	-6.90776	-6.90776	-6.90776	-6.90776	-6.90776	-6.90776	-6.90776	-6.90776	-6.90776	-6.90776	-6.90776	-6.90776	-6.90776	-6.90776	-6.90776
			534.312	-6.90776	-6.90776	-6.90776	-6.90776	-6.90776	-6.90776	-6.90776	-6.90776	-6.90776	-6.90776	-6.90776	-6.90776	-6.90776	-6.90776	-6.90776	-6.90776	-6.90776	-6.90776	-6.90776	-6.90776	-6.90776	-6.90776	-6.90776	-6.90776	-6.90776	-6.90776	-6.90776	-6.90776	-6.90776	-6.90776	-6.90776	-6.90776	-6.90776	-6.90776	-6.90776	-6.90776	-6.90776	-6.90776	-6.90776	-6.90776	-6.90776	-6.90776	-6.90776	-6.90776	-6.90776	-6.90776
			534.687	-6.90776	-6.90776	-6.90776	-6.90776	-6.90776	-6.90776	-6.90776	-6.90776	-6.90776	-6.90776	-6.90776	-6.90776	-6.90776	-6.90776	-6.90776	-6.90776	-6.90776	-6.90776	-6.90776	-6.90776	-6.90776	-6.90776	-6.90776	-6.90776	-6.90776	-6.90776	-6.90776	-6.90776	-6.90776	-6.90776	-6.90776	-6.90776	-6.90776	-6.90776	-6.90776	-6.90776	-6.90776	-6.90776	-6.90776	-6.90776	-6.90776	-6.90776	-6.90776	-6.90776	-6.90776	-6.90776
			535.063	-6.90776	-6.90776	-6.90776	-6.90776	-6.90776	-6.90776	-6.90776	-6.90776	-6.90776	-6.90776	-6.90776	-6.90776	-6.90776	-6.90776	-6.90776	-6.90776	-6.90776	-6.90776	-6.90776	-6.90776	-0.22069	-6.90776	-6.90776	-6.90776	-6.90776	-6.90776	-6.90776	-6.90776	-6.90776	-6.90776	-6.90776	-6.90776	-6.90776	-6.90776	-6.90776	-6.90776	-6.90776	-6.90776	-6.90776	-6.90776	-6.90776	-6.90776	-6.90776	-6.90776	-6.90776	-6.90776
			535.438	-6.90776	-6.90776	-6.90776	-6.90776	-6.90776	-6.90776	-6.90776	-6.90776	-6.90776	-6.90776	-6.90776	-6.90776	-6.90776	-6.90776	-6.90776	-6.90776	-6.90776	1.33552	3.12685	3.03505	2.93396	-6.90776	-6.90776	-6.90776	-6.90776	-6.90776	-6.90776	-6.90776	-6.90776	-6.90776	-6.90776	-6.90776	-6.90776	-6.90776	-6.90776	-6.90776	-6.90776	-6.90776	-6.90776	-6.90776	-6.90776	-6.90776	-6.90776	-6.90776	-6.90776	-6.90776
			535.813	-6.90776	-6.90776	-6.90776	-6.90776	-6.90776	-6.90776	-6.90776	-6.90776	-6.90776	-6.90776	-6.90776	-6.90776	-6.90776	-6.90776	-6.90776	-6.90776	-6.90776	2.5496	4.60319	5.37436	4.91853	4.18665	-6.90776	-6.90776	-6.90776	-6.90776	-6.90776	-6.90776	-6.90776	-6.90776	-6.90776	-6.90776	-6.90776	-6.90776	-6.90776	-6.90776	-6.90776	-6.90776	-6.90776	-6.90776	-6.90776	-6.90776	-6.90776	-6.90776	-6.90776	-6.90776
			536.188	-6.90776	-6.90776	-6.90776	-6.90776	-6.90776	-6.90776	-6.90776	-6.90776	-6.90776	-6.90776	-6.90776	-6.90776	-6.90776	-6.90776	-6.90776	-6.90776	-6.90776	3.578	5.70645	6.45646	6.324	5.30232	3.28848	-6.90776	-6.90776	-6.90776	-6.90776	-6.90776	-6.90776	-6.90776	-6.90776	-6.90776	-6.90776	-6.90776	-6.90776	-6.90776	-6.90776	-6.90776	-6.90776	-6.90776	-6.90776	-6.90776	-6.90776	-6.90776	-6.90776	-6.90776
			536.564	-6.90776	-6.90776	-6.90776	-6.90776	-6.90776	-6.90776	-6.90776	-6.90776	-6.90776	-6.90776	-6.90776	-6.90776	-6.90776	-6.90776	-6.90776	-6.90776	-6.90776	2.93396	5.07394	6.36269	6.86464	5.98091	3.90805	1.03032	-6.90776	-6.90776	-6.90776	-6.90776	-6.90776	-6.90776	-6.90776	-6.90776	-6.90776	-6.90776	-6.90776	-6.90776	-6.90776	-6.90776	-6.90776	-6.90776	-6.90776	-6.90776	-6.90776	-6.90776	-6.90776	-6.90776
			536.939	-6.90776	-6.90776	-6.90776	-6.90776	-6.90776	-6.90776	-6.90776	-6.90776	-6.90776	-6.90776	-6.90776	-6.90776	-6.90776	-6.90776	-6.90776	-6.90776	-6.90776	-6.90776	3.28848	5.42408	5.87718	5.11079	3.63236	-6.90776	-6.90776	-6.90776	-6.90776	-6.90776	-6.90776	-6.90776	-6.90776	-6.90776	-6.90776	-6.90776	-6.90776	-6.90776	-6.90776	-6.90776	-6.90776	-6.90776	-6.90776	-6.90776	-6.90776	-6.90776	-6.90776	-6.90776
			537.314	-6.90776	-6.90776	-6.90776	-6.90776	-6.90776	-6.90776	-6.90776	-6.90776	-6.90776	-6.90776	-6.90776	-6.90776	-6.90776	-6.90776	-6.90776	-6.90776	-6.90776	-6.90776	2.46827	4.28774	3.68392	3.45953	-6.90776	-6.90776	-6.90776	-6.90776	-6.90776	-6.90776	-6.90776	-6.90776	-6.90776	-6.90776	-6.90776	-6.90776	-6.90776	-6.90776	-6.90776	-6.90776	-6.90776	-6.90776	-6.90776	-6.90776	-6.90776	-6.90776	-6.90776	-6.90776
			537.689	-6.90776	-6.90776	-6.90776	-6.90776	-6.90776	-6.90776	-6.90776	-6.90776	-6.90776	-6.90776	-6.90776	-6.90776	-6.90776	-6.90776	-6.90776	-6.90776	-6.90776	-6.90776	-6.90776	0.58888	-6.90776	-6.90776	-6.90776	-6.90776	-6.90776	-6.90776	-6.90776	-6.90776	-6.90776	-6.90776	-6.90776	-6.90776	-6.90776	-6.90776	-6.90776	-6.90776	-6.90776	-6.90776	-6.90776	-6.90776	-6.90776	-6.90776	-6.90776	-6.90776	-6.90776	-6.90776
			538.065	-6.90776	-6.90776	-6.90776	-6.90776	-6.90776	-6.90776	-6.90776	-6.90776	-6.90776	-6.90776	-6.90776	-6.90776	-6.90776	-6.90776	-6.90776	-6.90776	-6.90776	-6.90776	-6.90776	-6.90776	-6.90776	-6.90776	-6.90776	-6.90776	-6.90776	-6.90776	-6.90776	-6.90776	-6.90776	-6.90776	-6.90776	-6.90776	-6.90776	-6.90776	-6.90776	-6.90776	-6.90776	-6.90776	-6.90776	-6.90776	-6.90776	-6.90776	-6.90776	-6.90776	-6.90776	-6.90776
			538.44	-6.90776	-6.90776	-6.90776	-6.90776	-6.90776	-6.90776	-6.90776	-6.90776	-6.90776	-6.90776	-6.90776	-6.90776	-6.90776	-6.90776	-6.90776	-6.90776	-6.90776	-6.90776	-6.90776	-6.90776	-6.90776	-6.90776	-6.90776	-6.90776	-6.90776	-6.90776	-6.90776	-6.90776	-6.90776	-6.90776	-6.90776	-6.90776	-6.90776	-6.90776	-6.90776	-6.90776	-6.90776	-6.90776	-6.90776	-6.90776	-6.90776	-6.90776	-6.90776	-6.90776	-6.90776	-6.90776
			538.815	-6.90776	-6.90776	-6.90776	-6.90776	-6.90776	-6.90776	-6.90776	-6.90776	-6.90776	-6.90776	-6.90776	-6.90776	-6.90776	-6.90776	-6.90776	-6.90776	-6.90776	-6.90776	-6.90776	-6.90776	-6.90776	-6.90776	-6.90776	-6.90776	-6.90776	-6.90776	-6.90776	-6.90776	-6.90776	-6.90776	-6.90776	-6.90776	-6.90776	-6.90776	-6.90776	-6.90776	-6.90776	-6.90776	-6.90776	-6.90776	-6.90776	-6.90776	-6.90776	-6.90776	-6.90776	-6.90776
			539.191	-6.90776	-6.90776	-6.90776	-6.90776	-6.90776	-6.90776	-6.90776	-6.90776	-6.90776	-6.90776	-6.90776	-6.90776	-6.90776	-6.90776	-6.90776	-6.90776	-6.90776	-6.90776	-6.90776	-6.90776	-6.90776	-6.90776	-6.90776	-6.90776	-6.90776	-6.90776	-6.90776	-6.90776	-6.90776	-6.90776	-6.90776	-6.90776	-6.90776	-6.90776	-6.90776	-6.90776	-6.90776	-6.90776	-6.90776	-6.90776	-6.90776	-6.90776	-6.90776	-6.90776	-6.90776	-6.90776
			539.566	-6.90776	-6.90776	-6.90776	-6.90776	-6.90776	-6.90776	-6.90776	-6.90776	-6.90776	-6.90776	-6.90776	-6.90776	-6.90776	-6.90776	-6.90776	-6.90776	-6.90776	-6.90776	-6.90776	-6.90776	-6.90776	-6.90776	-6.90776	-6.90776	-6.90776	-6.90776	-6.90776	-6.90776	-6.90776	-6.90776	-6.90776	-6.90776	-6.90776	-6.90776	-6.90776	-6.90776	-6.90776	-6.90776	-6.90776	-6.90776	-6.90776	-6.90776	-6.90776	-6.90776	-6.90776	-6.90776
			539.941	-6.90776	-6.90776	-6.90776	-6.90776	-6.90776	-6.90776	-6.90776	-6.90776	-6.90776	-6.90776	-6.90776	-6.90776	-6.90776	-6.90776	-6.90776	-6.90776	-6.90776	-6.90776	-6.90776	-6.90776	-6.90776	-6.90776	-6.90776	-6.90776	-6.90776	-6.90776	-6.90776	-6.90776	-6.90776	-6.90776	-6.90776	-6.90776	-6.90776	-6.90776	-6.90776	-6.90776	-6.90776	-6.90776	-6.90776	-6.90776	-6.90776	-6.90776	-6.90776	-6.90776	-6.90776	-6.90776
			540.316	-6.90776	-6.90776	-6.90776	-6.90776	-6.90776	-6.90776	-6.90776	-6.90776	-6.90776	-6.90776	-6.90776	-6.90776	-6.90776	-6.90776	-6.90776	-6.90776	-6.90776	-6.90776	-6.90776	-6.90776	-6.90776	-6.90776	-6.90776	-6.90776	-6.90776	-6.90776	-6.90776	-6.90776	-6.90776	-6.90776	-6.90776	-6.90776	-6.90776	-6.90776	-6.90776	-6.90776	-6.90776	-6.90776	-6.90776	-6.90776	-6.90776	-6.90776	-6.90776	-6.90776	-6.90776	-6.90776
			540.692	-6.90776	-6.90776	-6.90776	-6.90776	-6.90776	-6.90776	-6.90776	-6.90776	-6.90776	-6.90776	-6.90776	-6.90776	-6.90776	-6.90776	-6.90776	-6.90776	-6.90776	-6.90776	-6.90776	-6.90776	-6.90776	-6.90776	-6.90776	-6.90776	-6.90776	-6.90776	-6.90776	-6.90776	-6.90776	-6.90776	-6.90776	-6.90776	-6.90776	-6.90776	-6.90776	-6.90776	-6.90776	-6.90776	-6.90776	-6.90776	-6.90776	-6.90776	-6.90776	-6.90776	-6.90776	-6.90776
			541.067	-6.90776	-6.90776	-6.90776	-6.90776	-6.90776	-6.90776	-6.90776	-6.90776	-6.90776	-6.90776	-6.90776	-6.90776	-6.90776	-6.90776	-6.90776	-6.90776	-6.90776	-6.90776	-6.90776	-6.90776	-6.90776	-6.90776	-6.90776	-6.90776	-6.90776	-6.90776	-6.90776	-6.90776	-6.90776	-6.90776	-6.90776	-6.90776	-6.90776	-6.90776	-6.90776	-6.90776	-6.90776	-6.90776	-6.90776	-6.90776	-6.90776	-6.90776	-6.90776	-6.90776	-6.90776	-6.90776
			541.442	-6.90776	-6.90776	-6.90776	-6.90776	-6.90776	-6.90776	-6.90776	-6.90776	-6.90776	-6.90776	-6.90776	-6.90776	-6.90776	-6.90776	-6.90776	-6.90776	-6.90776	-6.90776	-6.90776	-6.90776	-6.90776	-6.90776	-6.90776	-6.90776	-6.90776	-6.90776	-6.90776	-6.90776	-6.90776	-6.90776	-6.90776	-6.90776	-6.90776	-6.90776	-6.90776	-6.90776	-6.90776	-6.90776	-6.90776	-6.90776	-6.90776	-6.90776	-6.90776	-6.90776	-6.90776	-6.90776
			541.818	-6.90776	-6.90776	-6.90776	-6.90776	-6.90776	-6.90776	-6.90776	-6.90776	-6.90776	-6.90776	-6.90776	-6.90776	-6.90776	-6.90776	-6.90776	-6.90776	-6.90776	-6.90776	-6.90776	-6.90776	-6.90776	-6.90776	-6.90776	-6.90776	-6.90776	-6.90776	-6.90776	-6.90776	-6.90776	-6.90776	-6.90776	-6.90776	-6.90776	-6.90776	-6.90776	-6.90776	-6.90776	-6.90776	-6.90776	-6.90776	-6.90776	-6.90776	-6.90776	-6.90776	-6.90776	-6.90776
			542.193	-6.90776	-6.90776	-6.90776	-6.90776	-6.90776	-6.90776	-6.90776	-6.90776	-6.90776	-6.90776	-6.90776	-6.90776	-6.90776	-6.90776	-6.90776	-6.90776	-6.90776	-6.90776	-6.90776	-6.90776	-6.90776	-6.90776	-6.90776	-6.90776	-6.90776	-6.90776	-6.90776	-6.90776	-6.90776	-6.90776	-6.90776	-6.90776	-6.90776	-6.90776	-6.90776	-6.90776	-6.90776	-6.90776	-6.90776	-6.90776	-6.90776	-6.90776	-6.90776	-6.90776	-6.90776	-6.90776
			542.568	-6.90776	-6.90776	-6.90776	-6.90776	-6.90776	-6.90776	-6.90776	-6.90776	-6.90776	-6.90776	-6.90776	-6.90776	-6.90776	-6.90776	-6.90776	-6.90776	-6.90776	-6.90776	-6.90776	-6.90776	-6.90776	-6.90776	-6.90776	-6.90776	-6.90776	-6.90776	-6.90776	-6.90776	-6.90776	-6.90776	-6.90776	-6.90776	-6.90776	-6.90776	-6.90776	-6.90776	-6.90776	-6.90776	-6.90776	-6.90776	-6.90776	-6.90776	-6.90776	-6.90776	-6.90776	-6.90776
			542.943	-6.90776	-6.90776	-6.90776	-6.90776	-6.90776	-6.90776	-6.90776	-6.90776	-6.90776	-6.90776	-6.90776	-6.90776	-6.90776	-6.90776	-6.90776	-6.90776	-6.90776	-6.90776	-6.90776	-6.90776	-6.90776	-6.90776	-6.90776	-6.90776	-6.90776	-6.90776	-6.90776	-6.90776	-6.90776	-6.90776	-6.90776	-6.90776	-6.90776	-6.90776	-6.90776	-6.90776	-6.90776	-6.90776	-6.90776	-6.90776	-6.90776	-6.90776	-6.90776	-6.90776	-6.90776	-6.90776
			543.319	-6.90776	-6.90776	-6.90776	-6.90776	-6.90776	-6.90776	-6.90776	-6.90776	-6.90776	-6.90776	-6.90776	-6.90776	-6.90776	-6.90776	-6.90776	-6.90776	-6.90776	-6.90776	-6.90776	-6.90776	-6.90776	-6.90776	-6.90776	-6.90776	-6.90776	-6.90776	-6.90776	-6.90776	-6.90776	-6.90776	-6.90776	-6.90776	-6.90776	-6.90776	-6.90776	-6.90776	-6.90776	-6.90776	-6.90776	-6.90776	-6.90776	-6.90776	-6.90776	-6.90776	-6.90776	-6.90776
			543.694	-6.90776	-6.90776	-6.90776	-6.90776	-6.90776	-6.90776	-6.90776	-6.90776	-6.90776	-6.90776	-6.90776	-6.90776	-6.90776	-6.90776	-6.90776	-6.90776	-6.90776	-6.90776	-6.90776	-6.90776	-6.90776	-6.90776	-6.90776	-6.90776	-6.90776	-6.90776	-6.90776	-6.90776	-6.90776	-6.90776	-6.90776	-6.90776	-6.90776	-6.90776	-6.90776	-6.90776	-6.90776	-6.90776	-6.90776	-6.90776	-6.90776	-6.90776	-6.90776	-6.90776	-6.90776	-6.90776
			544.069	-6.90776	-6.90776	-6.90776	-6.90776	-6.90776	-6.90776	-6.90776	-6.90776	-6.90776	-6.90776	-6.90776	-6.90776	-6.90776	-6.90776	-6.90776	-6.90776	-6.90776	-6.90776	-6.90776	-6.90776	-6.90776	-6.90776	-6.90776	-6.90776	-6.90776	-6.90776	-6.90776	-6.90776	-6.90776	-6.90776	-6.90776	-6.90776	-6.90776	-6.90776	-6.90776	-6.90776	-6.90776	-6.90776	-6.90776	-6.90776	-6.90776	-6.90776	-6.90776	-6.90776	-6.90776	-6.90776
			544.445	-6.90776	-6.90776	-6.90776	-6.90776	-6.90776	-6.90776	-6.90776	-6.90776	-6.90776	-6.90776	-6.90776	-6.90776	-6.90776	-6.90776	-6.90776	-6.90776	-6.90776	-6.90776	-6.90776	-6.90776	-6.90776	-6.90776	-6.90776	-6.90776	-6.90776	-6.90776	-6.90776	-6.90776	-6.90776	-6.90776	-6.90776	-6.90776	-6.90776	1.03032	3.16977	3.39457	-0.22069	-6.90776	-6.90776	-6.90776	-6.90776	-6.90776	-6.90776	-6.90776	-6.90776	-6.90776
			544.82	-6.90776	-6.90776	-6.90776	-6.90776	-6.90776	-6.90776	-6.90776	-6.90776	-6.90776	-6.90776	-6.90776	-6.90776	-6.90776	-6.90776	-6.90776	-6.90776	-6.90776	-6.90776	-6.90776	-6.90776	-6.90776	-6.90776	-6.90776	-6.90776	-6.90776	-6.90776	-6.90776	-6.90776	-6.90776	-6.90776	-6.90776	-6.90776	2.05438	4.17134	5.89661	5.10474	3.65847	-6.90776	-6.90776	-6.90776	-6.90776	-6.90776	-6.90776	-6.90776	-6.90776	-6.90776
			545.195	-6.90776	-6.90776	-6.90776	-6.90776	-6.90776	-6.90776	-6.90776	-6.90776	-6.90776	-6.90776	-6.90776	-6.90776	-6.90776	-6.90776	-6.90776	-6.90776	-6.90776	-6.90776	-6.90776	-6.90776	-6.90776	-6.90776	-6.90776	-6.90776	-6.90776	-6.90776	-6.90776	-6.90776	-6.90776	-6.90776	-6.90776	-6.90776	2.46827	4.45204	5.36505	4.6328	2.28258	-6.90776	-6.90776	-6.90776	-6.90776	-6.90776	-6.90776	-6.90776	-6.90776	-6.90776
			545.57	-6.90776	-6.90776	-6.90776	-6.90776	-6.90776	-6.90776	-6.90776	-6.90776	-6.90776	-6.90776	-6.90776	-6.90776	-6.90776	-6.90776	-6.90776	-6.90776	-6.90776	-6.90776	-6.90776	-6.90776	-6.90776	-6.90776	-6.90776	-6.90776	-6.90776	-6.90776	-6.90776	-6.90776	1.33552	-6.90776	-6.90776	-6.90776	-6.90776	3.16977	3.75658	1.91721	2.8215	-6.90776	-6.90776	-6.90776	-6.90776	-6.90776	-6.90776	-6.90776	-6.90776	-6.90776
			545.946	-6.90776	-6.90776	-6.90776	-6.90776	-6.90776	-6.90776	-6.90776	-6.90776	-6.90776	-6.90776	-6.90776	-6.90776	-6.90776	-6.90776	-6.90776	-6.90776	-6.90776	-6.90776	-6.90776	-6.90776	-6.90776	-6.90776	-6.90776	-6.90776	-6.90776	-6.90776	-6.90776	-6.90776	4.20173	3.92794	-0.22069	-6.90776	-6.90776	-6.90776	-6.90776	-6.90776	-6.90776	-6.90776	-6.90776	-6.90776	-6.90776	-6.90776	-6.90776	-6.90776	-6.90776	-6.90776
			546.321	-6.90776	-6.90776	-6.90776	-6.90776	-6.90776	-6.90776	-6.90776	-6.90776	-6.90776	-6.90776	-6.90776	-6.90776	-6.90776	-6.90776	-6.90776	-6.90776	-6.90776	-6.90776	-6.90776	-6.90776	-6.90776	-6.90776	-6.90776	-6.90776	-6.90776	-6.90776	-6.90776	3.73294	5.08637	4.73446	1.33552	-6.90776	-6.90776	-6.90776	-6.90776	-6.90776	-6.90776	-6.90776	-6.90776	-6.90776	-6.90776	-6.90776	-6.90776	-6.90776	-6.90776	-6.90776
			546.696	-6.90776	-6.90776	-6.90776	-6.90776	-6.90776	-6.90776	-6.90776	-6.90776	-6.90776	-6.90776	-6.90776	-6.90776	-6.90776	-6.90776	-6.90776	-6.90776	-6.90776	-6.90776	-6.90776	-6.90776	-6.90776	-6.90776	-6.90776	-6.90776	-6.90776	-6.90776	-6.90776	3.16977	3.75658	2.62481	-6.90776	-6.90776	-6.90776	-6.90776	-6.90776	-6.90776	-6.90776	-6.90776	-6.90776	-6.90776	-6.90776	-6.90776	-6.90776	-6.90776	-6.90776	-6.90776
			547.071	-6.90776	-6.90776	-6.90776	-6.90776	-6.90776	-6.90776	-6.90776	-6.90776	-6.90776	-6.90776	-6.90776	-6.90776	-6.90776	-6.90776	-6.90776	-6.90776	-6.90776	-6.90776	-6.90776	-6.90776	1.56903	-6.90776	-6.90776	-6.90776	-6.90776	-6.90776	-6.90776	-6.90776	-6.90776	-6.90776	-6.90776	-6.90776	-6.90776	-6.90776	-6.90776	-6.90776	-6.90776	-6.90776	-6.90776	-6.90776	-6.90776	-6.90776	-6.90776	-6.90776	-6.90776	-6.90776
			547.447	-6.90776	-6.90776	-6.90776	-6.90776	-6.90776	-6.90776	-6.90776	-6.90776	-6.90776	-6.90776	-6.90776	-6.90776	-6.90776	-6.90776	-6.90776	-6.90776	-6.90776	-6.90776	-6.90776	-6.90776	-6.90776	-6.90776	-6.90776	-6.90776	-6.90776	-6.90776	-6.90776	-6.90776	-6.90776	-6.90776	-6.90776	-6.90776	-6.90776	-6.90776	-6.90776	-6.90776	-6.90776	-6.90776	-6.90776	-6.90776	-6.90776	-6.90776	-6.90776	-6.90776	-6.90776	-6.90776
			547.822	-6.90776	-6.90776	-6.90776	-6.90776	-6.90776	-6.90776	-6.90776	-6.90776	-6.90776	-6.90776	-6.90776	-6.90776	-6.90776	-6.90776	-6.90776	-6.90776	-6.90776	-6.90776	-6.90776	-6.90776	-6.90776	-6.90776	-6.90776	-6.90776	-6.90776	-6.90776	-6.90776	-6.90776	-6.90776	-6.90776	-6.90776	-6.90776	-6.90776	-6.90776	-6.90776	-6.90776	-6.90776	-6.90776	-6.90776	-6.90776	-6.90776	-6.90776	-6.90776	-6.90776	-6.90776	-6.90776
			548.197	-6.90776	-6.90776	-6.90776	-6.90776	-6.90776	-6.90776	-6.90776	1.56903	-6.90776	-6.90776	-6.90776	-6.90776	-6.90776	-6.90776	-6.90776	-6.90776	-6.90776	-6.90776	-6.90776	-6.90776	-6.90776	-6.90776	-6.90776	-6.90776	-6.90776	-6.90776	-6.90776	-6.90776	-6.90776	-6.90776	-6.90776	-6.90776	-6.90776	-6.90776	-6.90776	-6.90776	-6.90776	-6.90776	-6.90776	-6.90776	-6.90776	-6.90776	-6.90776	-6.90776	-6.90776	-6.90776
			548.573	-6.90776	-6.90776	-6.90776	-6.90776	-6.90776	-6.90776	-6.90776	-6.90776	-6.90776	-6.90776	-6.90776	-6.90776	-6.90776	-6.90776	-6.90776	-6.90776	-6.90776	-6.90776	-6.90776	-6.90776	-6.90776	-6.90776	-6.90776	-6.90776	-6.90776	-6.90776	-6.90776	-6.90776	-6.90776	-6.90776	-6.90776	-6.90776	-6.90776	-6.90776	-6.90776	-6.90776	-6.90776	-6.90776	-6.90776	-6.90776	-6.90776	-6.90776	-6.90776	-6.90776	-6.90776	-6.90776
			548.948	-6.90776	-6.90776	-6.90776	-6.90776	-6.90776	-6.90776	-6.90776	-6.90776	-6.90776	-6.90776	-6.90776	-6.90776	-6.90776	-6.90776	-6.90776	-6.90776	-6.90776	-6.90776	-6.90776	-6.90776	-6.90776	-6.90776	-6.90776	-6.90776	-6.90776	-6.90776	-6.90776	-6.90776	-6.90776	-6.90776	-6.90776	-6.90776	-6.90776	-6.90776	-6.90776	-6.90776	-6.90776	-6.90776	-6.90776	-6.90776	-6.90776	-6.90776	-6.90776	-6.90776	-6.90776	-6.90776
			549.323	-6.90776	-6.90776	-6.90776	-6.90776	-6.90776	-6.90776	-6.90776	-6.90776	-6.90776	-6.90776	-6.90776	-6.90776	-6.90776	-6.90776	-6.90776	-6.90776	-6.90776	-6.90776	-6.90776	-6.90776	-6.90776	-6.90776	-6.90776	-6.90776	-6.90776	-6.90776	-6.90776	-6.90776	-6.90776	-6.90776	-6.90776	-6.90776	-6.90776	-6.90776	-6.90776	-6.90776	-6.90776	-6.90776	-6.90776	-6.90776	-6.90776	-6.90776	-6.90776	-6.90776	-6.90776	-6.90776
			549.698	-6.90776	-6.90776	-6.90776	-6.90776	-6.90776	-6.90776	-6.90776	-6.90776	-6.90776	-6.90776	-6.90776	-6.90776	-6.90776	-6.90776	-6.90776	-6.90776	-6.90776	-6.90776	-6.90776	-6.90776	-6.90776	-6.90776	-6.90776	-6.90776	-6.90776	-6.90776	-6.90776	-6.90776	-6.90776	-6.90776	-6.90776	-6.90776	-6.90776	-6.90776	-6.90776	-6.90776	-6.90776	-6.90776	-6.90776	-6.90776	-6.90776	-6.90776	-6.90776	-6.90776	-6.90776	-6.90776
			550.074	-6.90776	-6.90776	-6.90776	-6.90776	-6.90776	-6.90776	-6.90776	-6.90776	-6.90776	-6.90776	-6.90776	-6.90776	-6.90776	-6.90776	-6.90776	-6.90776	-6.90776	-6.90776	-6.90776	-6.90776	-6.90776	-6.90776	-6.90776	-6.90776	-6.90776	-6.90776	-6.90776	-6.90776	-6.90776	-6.90776	-6.90776	-6.90776	-6.90776	-6.90776	-6.90776	-6.90776	-6.90776	-6.90776	-6.90776	-6.90776	-6.90776	-6.90776	-6.90776	-6.90776	-6.90776	-6.90776
			550.449	-6.90776	-6.90776	-6.90776	-6.90776	-6.90776	-6.90776	-6.90776	-6.90776	-6.90776	-6.90776	-6.90776	-6.90776	-6.90776	-6.90776	-6.90776	-6.90776	-6.90776	-6.90776	-6.90776	-6.90776	-6.90776	-6.90776	-6.90776	-6.90776	-6.90776	-6.90776	-6.90776	-6.90776	-6.90776	-6.90776	-6.90776	-6.90776	-6.90776	-6.90776	-6.90776	-6.90776	-6.90776	-6.90776	-6.90776	-6.90776	-6.90776	-6.90776	-6.90776	-6.90776	-6.90776	-6.90776
			550.824	-6.90776	-6.90776	-6.90776	-6.90776	-6.90776	-6.90776	-6.90776	-6.90776	-6.90776	-6.90776	-6.90776	-6.90776	-6.90776	-6.90776	-6.90776	-6.90776	-6.90776	-6.90776	-6.90776	-6.90776	-6.90776	-6.90776	-6.90776	-6.90776	-6.90776	-6.90776	-6.90776	-6.90776	-6.90776	-6.90776	-6.90776	-6.90776	-6.90776	-6.90776	-6.90776	-6.90776	-6.90776	-6.90776	-6.90776	-6.90776	-6.90776	-6.90776	-6.90776	-6.90776	-6.90776	-6.90776
			551.2	-6.90776	-6.90776	-6.90776	-6.90776	-6.90776	-6.90776	-6.90776	-6.90776	-6.90776	-6.90776	-6.90776	-6.90776	-6.90776	-6.90776	-6.90776	-6.90776	-6.90776	-6.90776	-6.90776	-6.90776	-6.90776	-6.90776	-6.90776	-6.90776	-6.90776	-6.90776	-6.90776	-6.90776	-6.90776	-6.90776	-6.90776	-6.90776	-6.90776	-6.90776	-6.90776	-6.90776	-6.90776	-6.90776	-6.90776	-6.90776	-6.90776	-6.90776	-6.90776	-6.90776	-6.90776	-6.90776
			551.575	-6.90776	-6.90776	-6.90776	-6.90776	-6.90776	-6.90776	-6.90776	-6.90776	-6.90776	-6.90776	-6.90776	-6.90776	-6.90776	-6.90776	-6.90776	-6.90776	-6.90776	-6.90776	-6.90776	-6.90776	-6.90776	-6.90776	-6.90776	-6.90776	-6.90776	-6.90776	-6.90776	-6.90776	-6.90776	-6.90776	-6.90776	-6.90776	-6.90776	-6.90776	-6.90776	-6.90776	-6.90776	-6.90776	-6.90776	-6.90776	-6.90776	-6.90776	-6.90776	-6.90776	-6.90776	-6.90776
			551.95	-6.90776	-6.90776	-6.90776	-6.90776	-6.90776	-6.90776	-6.90776	-6.90776	-6.90776	-6.90776	-6.90776	-6.90776	-6.90776	-6.90776	-6.90776	-6.90776	-6.90776	-6.90776	-6.90776	-6.90776	-6.90776	-6.90776	-6.90776	-6.90776	-6.90776	-6.90776	-6.90776	-6.90776	-6.90776	-6.90776	-6.90776	-6.90776	-6.90776	-6.90776	-6.90776	-6.90776	-6.90776	-6.90776	-6.90776	-6.90776	-6.90776	-6.90776	-6.90776	-6.90776	-6.90776	-6.90776
			552.325	-6.90776	-6.90776	-6.90776	-6.90776	-6.90776	-6.90776	-6.90776	-6.90776	-6.90776	-6.90776	-6.90776	-6.90776	-6.90776	-6.90776	-6.90776	-6.90776	-6.90776	-6.90776	-6.90776	-6.90776	-6.90776	-6.90776	-6.90776	-6.90776	-6.90776	-6.90776	-6.90776	-6.90776	-6.90776	-6.90776	-6.90776	-6.90776	-6.90776	-6.90776	-6.90776	-6.90776	-6.90776	-6.90776	-6.90776	-6.90776	-6.90776	-6.90776	-6.90776	-6.90776	-6.90776	-6.90776
			552.701	-6.90776	-6.90776	-6.90776	-6.90776	-6.90776	-6.90776	-6.90776	-6.90776	-6.90776	-6.90776	-6.90776	-6.90776	-6.90776	-6.90776	-6.90776	-6.90776	-6.90776	-6.90776	-6.90776	-6.90776	-6.90776	-6.90776	-6.90776	-6.90776	-6.90776	-6.90776	-6.90776	-6.90776	-6.90776	-6.90776	-6.90776	-6.90776	-6.90776	-6.90776	-6.90776	-6.90776	-6.90776	-6.90776	-6.90776	-6.90776	-6.90776	-6.90776	-6.90776	-6.90776	-6.90776	-6.90776
			553.076	-6.90776	-6.90776	-6.90776	-6.90776	-6.90776	-6.90776	-6.90776	-6.90776	-6.90776	-6.90776	-6.90776	-6.90776	-6.90776	-6.90776	-6.90776	-6.90776	-6.90776	-6.90776	-6.90776	-6.90776	-6.90776	-6.90776	-6.90776	-6.90776	-6.90776	-6.90776	-6.90776	-6.90776	-6.90776	-6.90776	-6.90776	-6.90776	-6.90776	-6.90776	-6.90776	-6.90776	1.03032	-6.90776	-6.90776	-6.90776	-6.90776	-6.90776	-6.90776	-6.90776	-6.90776	-6.90776
			553.451	-6.90776	-6.90776	-6.90776	-6.90776	-6.90776	-6.90776	-6.90776	-6.90776	-6.90776	-6.90776	-6.90776	-6.90776	-6.90776	-6.90776	-6.90776	-6.90776	-6.90776	-6.90776	-6.90776	-6.90776	-6.90776	-6.90776	-6.90776	-6.90776	-6.90776	-6.90776	-6.90776	-6.90776	-6.90776	-6.90776	-6.90776	-6.90776	-6.90776	-6.90776	-6.90776	-6.90776	-6.90776	-6.90776	-6.90776	-6.90776	-6.90776	-6.90776	-6.90776	-6.90776	-6.90776	-6.90776
			553.827	-6.90776	-6.90776	-6.90776	-6.90776	-6.90776	-6.90776	-6.90776	-6.90776	-6.90776	-6.90776	-6.90776	-6.90776	-6.90776	-6.90776	-6.90776	-6.90776	-6.90776	-6.90776	-6.90776	-6.90776	-6.90776	-6.90776	-6.90776	-6.90776	-6.90776	-6.90776	-6.90776	-6.90776	-6.90776	-6.90776	-6.90776	-6.90776	-6.90776	-6.90776	-6.90776	-6.90776	-6.90776	-6.90776	-6.90776	-6.90776	-6.90776	-6.90776	-6.90776	-6.90776	-6.90776	-6.90776
			554.202	-6.90776	-6.90776	-6.90776	-6.90776	-6.90776	-6.90776	-6.90776	-6.90776	-6.90776	-6.90776	-6.90776	-6.90776	-6.90776	-6.90776	-6.90776	-6.90776	-6.90776	-6.90776	-6.90776	-6.90776	-6.90776	-6.90776	-6.90776	-6.90776	-6.90776	-6.90776	-6.90776	-6.90776	-6.90776	-6.90776	-6.90776	-6.90776	-6.90776	-6.90776	-6.90776	-6.90776	-6.90776	-6.90776	-6.90776	-6.90776	-6.90776	-6.90776	-6.90776	-6.90776	-6.90776	-6.90776
			554.577	-6.90776	-6.90776	-6.90776	-6.90776	-6.90776	-6.90776	-6.90776	-6.90776	-6.90776	-6.90776	-6.90776	-6.90776	-6.90776	-6.90776	-6.90776	-6.90776	-6.90776	-6.90776	-6.90776	-6.90776	-6.90776	-6.90776	-6.90776	-6.90776	-6.90776	-6.90776	-6.90776	-6.90776	-6.90776	-6.90776	-6.90776	-6.90776	-6.90776	-6.90776	-6.90776	-6.90776	-6.90776	-6.90776	-6.90776	-6.90776	-6.90776	-6.90776	-6.90776	-6.90776	-6.90776	-6.90776
			554.952	-6.90776	-6.90776	-6.90776	-6.90776	-6.90776	-6.90776	-6.90776	-6.90776	-6.90776	-6.90776	-6.90776	-6.90776	-6.90776	-6.90776	-6.90776	-6.90776	-6.90776	-6.90776	-6.90776	-6.90776	-6.90776	-6.90776	-6.90776	-6.90776	-6.90776	-6.90776	-6.90776	-6.90776	-6.90776	-6.90776	-6.90776	-6.90776	-6.90776	-6.90776	-6.90776	-6.90776	-6.90776	-6.90776	-6.90776	-6.90776	-6.90776	-6.90776	-6.90776	-6.90776	-6.90776	-6.90776
			555.328	-6.90776	-6.90776	-6.90776	-6.90776	-6.90776	-6.90776	-6.90776	-6.90776	-6.90776	-6.90776	-6.90776	-6.90776	-6.90776	-6.90776	-6.90776	-6.90776	-6.90776	-6.90776	-6.90776	-6.90776	-6.90776	-6.90776	-6.90776	-6.90776	-6.90776	-6.90776	-6.90776	-6.90776	-6.90776	-6.90776	-6.90776	-6.90776	-6.90776	-6.90776	-6.90776	-6.90776	-6.90776	-6.90776	-6.90776	-6.90776	-6.90776	-6.90776	-6.90776	-6.90776	-6.90776	-6.90776
			555.703	-6.90776	-6.90776	-6.90776	-6.90776	-6.90776	-6.90776	-6.90776	-6.90776	-6.90776	-6.90776	-6.90776	-6.90776	-6.90776	-6.90776	-6.90776	-6.90776	-6.90776	-6.90776	-6.90776	-6.90776	-6.90776	-6.90776	-6.90776	-6.90776	-6.90776	-6.90776	-6.90776	-6.90776	-6.90776	-6.90776	-6.90776	-6.90776	-6.90776	-6.90776	-6.90776	-6.90776	-6.90776	-6.90776	-6.90776	-6.90776	-6.90776	-6.90776	-6.90776	-6.90776	-6.90776	-6.90776
			556.078	-6.90776	-6.90776	-6.90776	-6.90776	-6.90776	-6.90776	-6.90776	-6.90776	-6.90776	-6.90776	-6.90776	-6.90776	-6.90776	-6.90776	-6.90776	-6.90776	-6.90776	-6.90776	-6.90776	-6.90776	-6.90776	-6.90776	-6.90776	-6.90776	-6.90776	-6.90776	-6.90776	-6.90776	-6.90776	-6.90776	-6.90776	-6.90776	-6.90776	-6.90776	-6.90776	-6.90776	-6.90776	-6.90776	-6.90776	-6.90776	-6.90776	-6.90776	-6.90776	-6.90776	-6.90776	-6.90776
			556.453	-6.90776	-6.90776	-6.90776	-6.90776	-6.90776	-6.90776	-6.90776	-6.90776	-6.90776	-6.90776	-6.90776	-6.90776	-6.90776	-6.90776	-6.90776	-6.90776	-6.90776	-6.90776	-6.90776	-6.90776	-6.90776	-6.90776	-6.90776	-6.90776	-6.90776	-6.90776	-6.90776	-6.90776	-6.90776	-6.90776	-6.90776	-6.90776	-6.90776	-6.90776	-6.90776	-6.90776	-6.90776	-6.90776	-6.90776	-6.90776	-6.90776	-6.90776	-6.90776	-6.90776	-6.90776	-6.90776
			556.829	-6.90776	-6.90776	-6.90776	-6.90776	-6.90776	-6.90776	-6.90776	-6.90776	-6.90776	-6.90776	-6.90776	-6.90776	-6.90776	-6.90776	-6.90776	-6.90776	-6.90776	-6.90776	-6.90776	-6.90776	-6.90776	-6.90776	-6.90776	-6.90776	-6.90776	-6.90776	-6.90776	-6.90776	-6.90776	-6.90776	-6.90776	-6.90776	-6.90776	-6.90776	-6.90776	-6.90776	-6.90776	-6.90776	-6.90776	-6.90776	-6.90776	-6.90776	-6.90776	-6.90776	-6.90776	-6.90776
			557.204	-6.90776	-6.90776	-6.90776	-6.90776	-6.90776	-6.90776	-6.90776	-6.90776	-6.90776	-6.90776	-6.90776	-6.90776	-6.90776	-6.90776	-6.90776	-6.90776	-6.90776	-6.90776	-6.90776	-6.90776	-6.90776	-6.90776	-6.90776	-6.90776	-6.90776	-6.90776	-6.90776	-6.90776	-6.90776	-6.90776	-6.90776	-6.90776	-6.90776	-6.90776	-6.90776	-6.90776	-6.90776	-6.90776	-6.90776	-6.90776	-6.90776	-6.90776	-6.90776	-6.90776	-6.90776	-6.90776
			557.579	-6.90776	-6.90776	-6.90776	-6.90776	-6.90776	-6.90776	-6.90776	-6.90776	-6.90776	-6.90776	-6.90776	-6.90776	-6.90776	-6.90776	-6.90776	-6.90776	-6.90776	-6.90776	-6.90776	-6.90776	-6.90776	-6.90776	-6.90776	-6.90776	-6.90776	-6.90776	-6.90776	-6.90776	-6.90776	-6.90776	-6.90776	-6.90776	-6.90776	-6.90776	-6.90776	-6.90776	-6.90776	-6.90776	-6.90776	-6.90776	-6.90776	-6.90776	-6.90776	-6.90776	-6.90776	-6.90776
			557.955	-6.90776	-6.90776	-6.90776	-6.90776	-6.90776	-6.90776	-6.90776	-6.90776	-6.90776	-6.90776	-6.90776	-6.90776	-6.90776	-6.90776	-6.90776	-6.90776	-6.90776	-6.90776	-6.90776	-6.90776	-6.90776	-6.90776	-6.90776	-6.90776	-6.90776	-6.90776	-6.90776	-6.90776	-6.90776	-6.90776	-6.90776	-6.90776	-6.90776	-6.90776	-6.90776	-6.90776	-6.90776	-6.90776	-6.90776	-6.90776	-6.90776	-6.90776	-6.90776	-6.90776	-6.90776	-6.90776
			558.33	-6.90776	-6.90776	-6.90776	-6.90776	-6.90776	-6.90776	-6.90776	-6.90776	-6.90776	-6.90776	-6.90776	-6.90776	-6.90776	-6.90776	-6.90776	-6.90776	-6.90776	-6.90776	-6.90776	-6.90776	-6.90776	-6.90776	-6.90776	-6.90776	-6.90776	-6.90776	-6.90776	-6.90776	-6.90776	-6.90776	-6.90776	-6.90776	-6.90776	-6.90776	-6.90776	-6.90776	-6.90776	-6.90776	-6.90776	-6.90776	-6.90776	-6.90776	-6.90776	-6.90776	-6.90776	-6.90776
			558.705	-6.90776	-6.90776	-6.90776	-6.90776	-6.90776	-6.90776	-6.90776	-6.90776	-6.90776	-6.90776	-6.90776	-6.90776	-6.90776	-6.90776	-6.90776	-6.90776	-6.90776	-6.90776	-6.90776	-6.90776	-6.90776	-6.90776	-6.90776	-6.90776	-6.90776	-6.90776	-6.90776	-6.90776	-6.90776	-6.90776	-6.90776	-6.90776	-6.90776	-6.90776	-6.90776	-6.90776	-6.90776	-6.90776	-6.90776	-6.90776	-6.90776	-6.90776	-6.90776	-6.90776	-6.90776	-6.90776
			559.08	-6.90776	-6.90776	-6.90776	-6.90776	-6.90776	-6.90776	-6.90776	-6.90776	-6.90776	-6.90776	-6.90776	-6.90776	-6.90776	-6.90776	-6.90776	-6.90776	-6.90776	-6.90776	-6.90776	-6.90776	-6.90776	-6.90776	-6.90776	-6.90776	-6.90776	-6.90776	-6.90776	-6.90776	-6.90776	-6.90776	-6.90776	-6.90776	-6.90776	-6.90776	-6.90776	-6.90776	-6.90776	-6.90776	-6.90776	-6.90776	-6.90776	-6.90776	-6.90776	-6.90776	-6.90776	-6.90776
			559.456	-6.90776	-6.90776	-6.90776	-6.90776	-6.90776	-6.90776	-6.90776	-6.90776	-6.90776	-6.90776	-6.90776	-6.90776	-6.90776	-6.90776	-6.90776	-6.90776	-6.90776	-6.90776	-6.90776	-6.90776	-6.90776	-6.90776	-6.90776	-6.90776	-6.90776	-6.90776	-6.90776	-6.90776	-6.90776	-6.90776	-6.90776	-6.90776	-6.90776	-6.90776	-6.90776	-6.90776	-6.90776	-6.90776	-6.90776	-6.90776	-6.90776	-6.90776	-6.90776	-6.90776	-6.90776	-6.90776
			559.831	-6.90776	-6.90776	-6.90776	-6.90776	-6.90776	-6.90776	-6.90776	-6.90776	-6.90776	-6.90776	-6.90776	-6.90776	-6.90776	-6.90776	-6.90776	-6.90776	-6.90776	-6.90776	-6.90776	-6.90776	-6.90776	-6.90776	-6.90776	-6.90776	-6.90776	-6.90776	-6.90776	-6.90776	-6.90776	-6.90776	-6.90776	-6.90776	-6.90776	-6.90776	-6.90776	-6.90776	-6.90776	-6.90776	-6.90776	-6.90776	-6.90776	-6.90776	-6.90776	-6.90776	-6.90776	-6.90776
			560.206	-6.90776	-6.90776	-6.90776	-6.90776	-6.90776	-6.90776	-6.90776	-6.90776	-6.90776	-6.90776	-6.90776	-6.90776	-6.90776	-6.90776	-6.90776	-6.90776	-6.90776	-6.90776	-6.90776	-6.90776	-6.90776	-6.90776	-6.90776	-6.90776	-6.90776	-6.90776	-6.90776	-6.90776	-6.90776	-6.90776	-6.90776	-6.90776	-6.90776	-6.90776	-6.90776	-6.90776	-6.90776	-6.90776	-6.90776	-6.90776	-6.90776	-6.90776	-6.90776	-6.90776	-6.90776	-6.90776
			560.582	-6.90776	-6.90776	-6.90776	-6.90776	-6.90776	-6.90776	-6.90776	-6.90776	-6.90776	-6.90776	-6.90776	-6.90776	-6.90776	-6.90776	-6.90776	-6.90776	-6.90776	-6.90776	-6.90776	-6.90776	-6.90776	-6.90776	-6.90776	-6.90776	-6.90776	-6.90776	-6.90776	-6.90776	-6.90776	-6.90776	-6.90776	-6.90776	-6.90776	-6.90776	-6.90776	-6.90776	-6.90776	-6.90776	-6.90776	-6.90776	-6.90776	-6.90776	-6.90776	-6.90776	-6.90776	-6.90776
			560.957	-6.90776	-6.90776	-6.90776	-6.90776	-6.90776	-6.90776	-6.90776	-6.90776	-6.90776	-6.90776	-6.90776	-6.90776	-6.90776	-6.90776	-6.90776	-6.90776	-6.90776	-6.90776	-6.90776	-6.90776	-6.90776	-6.90776	-6.90776	-6.90776	-6.90776	-6.90776	-6.90776	-6.90776	-6.90776	-6.90776	-6.90776	-6.90776	-6.90776	-6.90776	-6.90776	-6.90776	-6.90776	-6.90776	-6.90776	-6.90776	-6.90776	-6.90776	-6.90776	-6.90776	-6.90776	-6.90776
			561.332	-6.90776	-6.90776	-6.90776	-6.90776	-6.90776	-6.90776	-6.90776	-6.90776	-6.90776	-6.90776	-6.90776	-6.90776	-6.90776	-6.90776	-6.90776	-6.90776	-6.90776	-6.90776	-6.90776	-6.90776	-6.90776	-6.90776	-6.90776	-6.90776	-6.90776	-6.90776	-6.90776	-6.90776	-6.90776	-6.90776	-6.90776	-6.90776	-6.90776	-6.90776	-6.90776	-6.90776	-6.90776	-6.90776	-6.90776	-6.90776	-6.90776	-6.90776	-6.90776	-6.90776	1.33552	-6.90776
			561.707	-6.90776	-6.90776	-6.90776	-6.90776	-6.90776	-6.90776	-6.90776	-6.90776	-6.90776	-6.90776	-6.90776	-6.90776	-6.90776	-6.90776	-6.90776	-6.90776	-6.90776	-6.90776	-6.90776	-6.90776	-6.90776	-6.90776	-6.90776	-6.90776	-6.90776	-6.90776	-6.90776	-6.90776	-6.90776	-6.90776	-6.90776	-6.90776	-6.90776	-6.90776	-6.90776	-6.90776	-6.90776	-6.90776	-6.90776	-6.90776	-6.90776	-6.90776	-6.90776	-6.90776	-6.90776	-6.90776
			562.083	-6.90776	-6.90776	-6.90776	-6.90776	-6.90776	-6.90776	-6.90776	-6.90776	-6.90776	-6.90776	-6.90776	-6.90776	-6.90776	-6.90776	-6.90776	-6.90776	-6.90776	-6.90776	-6.90776	-6.90776	-6.90776	-6.90776	-6.90776	-6.90776	-6.90776	-6.90776	-6.90776	-6.90776	-6.90776	-6.90776	-6.90776	-6.90776	-6.90776	-6.90776	-6.90776	-6.90776	-6.90776	-6.90776	-6.90776	-6.90776	-6.90776	-6.90776	-6.90776	-6.90776	-6.90776	-6.90776
			562.458	-6.90776	-6.90776	-6.90776	-6.90776	-6.90776	-6.90776	-6.90776	-6.90776	-6.90776	-6.90776	-6.90776	-6.90776	-6.90776	-6.90776	-6.90776	-6.90776	-6.90776	-6.90776	-6.90776	-6.90776	-6.90776	-6.90776	-6.90776	-6.90776	3.45953	-6.90776	-6.90776	-6.90776	-6.90776	-6.90776	-6.90776	-6.90776	-6.90776	-6.90776	-6.90776	-6.90776	-6.90776	-6.90776	-6.90776	-6.90776	-6.90776	-6.90776	-6.90776	-6.90776	-6.90776	-6.90776
			562.833	-6.90776	-6.90776	-6.90776	-6.90776	-6.90776	-6.90776	-6.90776	-6.90776	-6.90776	-6.90776	-6.90776	-6.90776	-6.90776	-6.90776	-6.90776	-6.90776	-6.90776	-6.90776	-6.90776	-6.90776	-6.90776	-6.90776	-6.90776	-6.90776	-6.90776	-6.90776	-6.90776	-6.90776	-6.90776	-6.90776	-6.90776	-6.90776	-6.90776	-6.90776	-6.90776	-6.90776	-6.90776	-6.90776	-6.90776	-6.90776	-6.90776	-6.90776	-6.90776	-6.90776	-6.90776	-6.90776
			563.208	-6.90776	-6.90776	-6.90776	-6.90776	-6.90776	-6.90776	-6.90776	-6.90776	-6.90776	-6.90776	-6.90776	-6.90776	-6.90776	-6.90776	-6.90776	-6.90776	-6.90776	-6.90776	-6.90776	-6.90776	-6.90776	-6.90776	-6.90776	-6.90776	-6.90776	-6.90776	-6.90776	-6.90776	-6.90776	-6.90776	-6.90776	-6.90776	-6.90776	-6.90776	-6.90776	-6.90776	-6.90776	-6.90776	-6.90776	-6.90776	-6.90776	-6.90776	-6.90776	-6.90776	-6.90776	-6.90776
			563.584	-6.90776	-6.90776	-6.90776	-6.90776	-6.90776	-6.90776	-6.90776	-6.90776	-6.90776	-6.90776	-6.90776	-6.90776	-6.90776	-6.90776	-6.90776	-6.90776	-6.90776	-6.90776	-6.90776	-6.90776	-6.90776	-6.90776	-6.90776	-6.90776	-6.90776	-6.90776	-6.90776	-6.90776	-6.90776	-6.90776	-6.90776	-6.90776	-6.90776	-6.90776	-6.90776	-6.90776	-6.90776	-6.90776	-6.90776	-6.90776	-6.90776	-6.90776	-6.90776	-6.90776	-6.90776	-6.90776
			563.959	-6.90776	-6.90776	-6.90776	-6.90776	-6.90776	-6.90776	-6.90776	-6.90776	-6.90776	-6.90776	-6.90776	-6.90776	-6.90776	-6.90776	-6.90776	-6.90776	-6.90776	-6.90776	-6.90776	-6.90776	-6.90776	-6.90776	-6.90776	-6.90776	-6.90776	-6.90776	-6.90776	-6.90776	-6.90776	-6.90776	-6.90776	-6.90776	-6.90776	-6.90776	-6.90776	-6.90776	-6.90776	-6.90776	-6.90776	-6.90776	-6.90776	-6.90776	-6.90776	-6.90776	-6.90776	-6.90776
			564.334	-6.90776	-6.90776	-6.90776	-6.90776	-6.90776	-6.90776	-6.90776	-6.90776	-6.90776	-6.90776	-6.90776	-6.90776	-6.90776	-6.90776	-6.90776	-6.90776	-6.90776	-6.90776	-6.90776	-6.90776	-6.90776	-6.90776	-6.90776	-6.90776	-6.90776	-6.90776	-6.90776	-6.90776	-6.90776	-6.90776	-6.90776	-6.90776	-6.90776	-6.90776	-6.90776	-6.90776	-6.90776	-6.90776	-6.90776	-6.90776	-6.90776	-6.90776	-6.90776	-6.90776	-6.90776	-6.90776
			564.71	-6.90776	-6.90776	-6.90776	-6.90776	-6.90776	-6.90776	-6.90776	-6.90776	-6.90776	-6.90776	-6.90776	-6.90776	-6.90776	-6.90776	-6.90776	-6.90776	-6.90776	-6.90776	-6.90776	-6.90776	-6.90776	-6.90776	-6.90776	-6.90776	-6.90776	-6.90776	-6.90776	-6.90776	-6.90776	-6.90776	-6.90776	-6.90776	-6.90776	-6.90776	-6.90776	-6.90776	-6.90776	-6.90776	-6.90776	-6.90776	-6.90776	-6.90776	-6.90776	-6.90776	-6.90776	-6.90776
			565.085	-6.90776	-6.90776	-6.90776	-6.90776	-6.90776	-6.90776	-6.90776	-6.90776	-6.90776	-6.90776	-6.90776	-6.90776	-6.90776	-6.90776	-6.90776	-6.90776	-6.90776	-6.90776	-6.90776	-6.90776	-6.90776	-6.90776	-6.90776	-6.90776	-6.90776	-6.90776	-6.90776	-6.90776	-6.90776	-6.90776	-6.90776	-6.90776	-6.90776	-6.90776	-6.90776	-6.90776	-6.90776	-6.90776	-6.90776	-6.90776	-6.90776	-6.90776	-6.90776	-6.90776	-6.90776	-6.90776
			565.46	-6.90776	-6.90776	-6.90776	-6.90776	-6.90776	-6.90776	-6.90776	-6.90776	-6.90776	-6.90776	-6.90776	-6.90776	-6.90776	-6.90776	-6.90776	-6.90776	-6.90776	-6.90776	-6.90776	-6.90776	-6.90776	-6.90776	-6.90776	-6.90776	-6.90776	-6.90776	-6.90776	-6.90776	-6.90776	-6.90776	-6.90776	-6.90776	-6.90776	-6.90776	-6.90776	-6.90776	-6.90776	-6.90776	-6.90776	-6.90776	-6.90776	-6.90776	-6.90776	-6.90776	-6.90776	-6.90776
			565.835	-6.90776	-6.90776	-6.90776	-6.90776	-6.90776	-6.90776	-6.90776	-6.90776	-6.90776	-6.90776	-6.90776	-6.90776	-6.90776	-6.90776	-6.90776	-6.90776	-6.90776	-6.90776	-6.90776	-6.90776	-6.90776	-6.90776	-6.90776	-6.90776	-6.90776	-6.90776	-6.90776	-6.90776	-6.90776	-6.90776	-6.90776	-6.90776	-6.90776	-6.90776	-6.90776	-6.90776	-6.90776	-6.90776	-6.90776	-6.90776	-6.90776	-6.90776	-6.90776	-6.90776	-6.90776	-6.90776
			566.211	-6.90776	-6.90776	-6.90776	-6.90776	-6.90776	-6.90776	-6.90776	-6.90776	-6.90776	-6.90776	-6.90776	-6.90776	-6.90776	-6.90776	-6.90776	-6.90776	-6.90776	-6.90776	-6.90776	-6.90776	-6.90776	-6.90776	-6.90776	-6.90776	-6.90776	-6.90776	-6.90776	-6.90776	-6.90776	-6.90776	-6.90776	-6.90776	-6.90776	-6.90776	-6.90776	-6.90776	-6.90776	-6.90776	-6.90776	-6.90776	-6.90776	-6.90776	-6.90776	-6.90776	-6.90776	-6.90776
			566.586	-6.90776	-6.90776	-6.90776	-6.90776	-6.90776	-6.90776	-6.90776	-6.90776	-6.90776	-6.90776	-6.90776	-6.90776	-6.90776	-6.90776	-6.90776	-6.90776	-6.90776	-6.90776	-6.90776	-6.90776	-6.90776	-6.90776	-6.90776	-6.90776	-6.90776	-6.90776	-6.90776	-6.90776	-6.90776	-6.90776	-6.90776	-6.90776	-6.90776	-6.90776	-6.90776	-6.90776	-6.90776	-6.90776	-6.90776	-6.90776	-6.90776	-6.90776	-6.90776	-6.90776	-6.90776	-6.90776
			566.961	-6.90776	-6.90776	-6.90776	-6.90776	-6.90776	-6.90776	-6.90776	-6.90776	-6.90776	-6.90776	-6.90776	-6.90776	-6.90776	-6.90776	-6.90776	-6.90776	-6.90776	-6.90776	-6.90776	-6.90776	-6.90776	-6.90776	-6.90776	-6.90776	-6.90776	-6.90776	-6.90776	-6.90776	-6.90776	-6.90776	-6.90776	-6.90776	-6.90776	-6.90776	-6.90776	-6.90776	-6.90776	-6.90776	-6.90776	-6.90776	-6.90776	-6.90776	-6.90776	-6.90776	-6.90776	-6.90776
			567.337	-6.90776	-6.90776	-6.90776	-6.90776	-6.90776	-6.90776	-6.90776	-6.90776	-6.90776	-6.90776	-6.90776	-6.90776	-6.90776	-6.90776	-6.90776	-6.90776	-6.90776	-6.90776	-6.90776	-6.90776	-6.90776	-6.90776	-6.90776	-6.90776	-6.90776	-6.90776	-6.90776	-6.90776	-6.90776	-6.90776	-6.90776	-6.90776	-6.90776	-6.90776	-6.90776	-6.90776	-6.90776	-6.90776	-6.90776	-6.90776	-6.90776	-6.90776	-6.90776	-6.90776	-6.90776	-6.90776
			567.712	-6.90776	-6.90776	-6.90776	-6.90776	-6.90776	-6.90776	-6.90776	-6.90776	-6.90776	-6.90776	-6.90776	-6.90776	-6.90776	-6.90776	-6.90776	-6.90776	-6.90776	-6.90776	-6.90776	-6.90776	-6.90776	-6.90776	-6.90776	-6.90776	-6.90776	-6.90776	-6.90776	-6.90776	-6.90776	-6.90776	-6.90776	-6.90776	-6.90776	-6.90776	-6.90776	-6.90776	-6.90776	-6.90776	-6.90776	-6.90776	-6.90776	-6.90776	-6.90776	-6.90776	-6.90776	-6.90776
			568.087	-6.90776	-6.90776	-6.90776	-6.90776	-6.90776	-6.90776	-6.90776	-6.90776	-6.90776	-6.90776	-6.90776	-6.90776	-6.90776	-6.90776	-6.90776	-6.90776	-6.90776	-6.90776	-6.90776	-6.90776	-6.90776	-6.90776	-6.90776	-6.90776	-6.90776	-6.90776	-6.90776	-6.90776	-6.90776	-6.90776	-6.90776	-6.90776	-6.90776	-6.90776	-6.90776	-6.90776	-6.90776	-6.90776	-6.90776	-6.90776	-6.90776	-6.90776	-6.90776	-6.90776	-6.90776	-6.90776
			568.462	-6.90776	-6.90776	-6.90776	-6.90776	-6.90776	-6.90776	-6.90776	-6.90776	-6.90776	-6.90776	-6.90776	-6.90776	-6.90776	-6.90776	-6.90776	-6.90776	-6.90776	-6.90776	-6.90776	-6.90776	-6.90776	-6.90776	-6.90776	-6.90776	-6.90776	-6.90776	-6.90776	-6.90776	-6.90776	-6.90776	-6.90776	-6.90776	-6.90776	-6.90776	-6.90776	-6.90776	-6.90776	-6.90776	-6.90776	-6.90776	-6.90776	-6.90776	-6.90776	-6.90776	-6.90776	-6.90776
			568.838	-6.90776	-6.90776	-6.90776	-6.90776	-6.90776	-6.90776	-6.90776	-6.90776	-6.90776	-6.90776	-6.90776	-6.90776	-6.90776	-6.90776	-6.90776	-6.90776	-6.90776	-6.90776	-6.90776	-6.90776	-6.90776	-6.90776	-6.90776	-6.90776	-6.90776	-6.90776	-6.90776	-6.90776	-6.90776	-6.90776	-6.90776	-6.90776	-6.90776	-6.90776	-6.90776	-6.90776	-6.90776	-6.90776	-6.90776	-6.90776	-6.90776	-6.90776	-6.90776	-6.90776	-6.90776	-6.90776
			569.213	-6.90776	-6.90776	-6.90776	-6.90776	-6.90776	-6.90776	-6.90776	-6.90776	-6.90776	-6.90776	-6.90776	-6.90776	-6.90776	-6.90776	-6.90776	-6.90776	-6.90776	-6.90776	-6.90776	-6.90776	-6.90776	-6.90776	-6.90776	-6.90776	-6.90776	-6.90776	-6.90776	-6.90776	-6.90776	-6.90776	-6.90776	-6.90776	-6.90776	-6.90776	-6.90776	-6.90776	-6.90776	-6.90776	-6.90776	-6.90776	-6.90776	-6.90776	-6.90776	-6.90776	-6.90776	-6.90776
			569.588	-6.90776	-6.90776	-6.90776	-6.90776	-6.90776	-6.90776	-6.90776	-6.90776	-6.90776	-6.90776	-6.90776	-6.90776	-6.90776	-6.90776	-6.90776	-6.90776	-6.90776	-6.90776	-6.90776	-6.90776	-6.90776	-6.90776	-6.90776	-6.90776	-6.90776	-6.90776	-6.90776	-6.90776	-6.90776	-6.90776	-6.90776	-6.90776	-6.90776	-6.90776	-6.90776	-6.90776	-6.90776	-6.90776	-6.90776	-6.90776	-6.90776	-6.90776	-6.90776	-6.90776	-6.90776	-6.90776
			569.964	-6.90776	-6.90776	-6.90776	-6.90776	-6.90776	-6.90776	-6.90776	-6.90776	-6.90776	-6.90776	-6.90776	-6.90776	-6.90776	-6.90776	-6.90776	-6.90776	-6.90776	-6.90776	-6.90776	-6.90776	-6.90776	-6.90776	-6.90776	-6.90776	-6.90776	-6.90776	-6.90776	-6.90776	-6.90776	-6.90776	-6.90776	-6.90776	-6.90776	-6.90776	-6.90776	-6.90776	-6.90776	-6.90776	-6.90776	-6.90776	-6.90776	-6.90776	-6.90776	-6.90776	-6.90776	-6.90776
			570.339	-6.90776	-6.90776	-6.90776	-6.90776	-6.90776	-6.90776	-6.90776	-6.90776	-6.90776	-6.90776	-6.90776	-6.90776	-6.90776	-6.90776	-6.90776	-6.90776	-6.90776	-6.90776	-6.90776	-6.90776	-6.90776	-6.90776	-6.90776	-6.90776	-6.90776	-6.90776	-6.90776	-6.90776	-6.90776	-6.90776	-6.90776	-6.90776	-6.90776	-6.90776	-6.90776	-6.90776	-6.90776	-6.90776	-6.90776	-6.90776	-6.90776	-6.90776	-6.90776	-6.90776	-6.90776	-6.90776
			570.714	-6.90776	-6.90776	-6.90776	-6.90776	-6.90776	-6.90776	-6.90776	-6.90776	-6.90776	-6.90776	-6.90776	-6.90776	-6.90776	-6.90776	-6.90776	-6.90776	-6.90776	-6.90776	-6.90776	-6.90776	-6.90776	-6.90776	-6.90776	-6.90776	-6.90776	-6.90776	-6.90776	-6.90776	-6.90776	-6.90776	-6.90776	-6.90776	-6.90776	-6.90776	-6.90776	-6.90776	-6.90776	-6.90776	-6.90776	-6.90776	-6.90776	-6.90776	-6.90776	-6.90776	-6.90776	-6.90776
			571.089	-6.90776	-6.90776	-6.90776	-6.90776	-6.90776	-6.90776	-6.90776	-6.90776	-6.90776	-6.90776	-6.90776	-6.90776	-6.90776	-6.90776	-6.90776	-6.90776	-6.90776	-6.90776	-6.90776	-6.90776	-6.90776	-6.90776	-6.90776	-6.90776	-6.90776	-6.90776	-6.90776	-6.90776	-6.90776	-6.90776	-6.90776	-6.90776	-6.90776	-6.90776	-6.90776	-6.90776	-6.90776	-6.90776	-6.90776	-6.90776	-6.90776	-6.90776	-6.90776	-6.90776	-6.90776	-6.90776
			571.465	-6.90776	-6.90776	-6.90776	-6.90776	-6.90776	-6.90776	-6.90776	-6.90776	-6.90776	-6.90776	-6.90776	-6.90776	-6.90776	-6.90776	-6.90776	-6.90776	-6.90776	-6.90776	-6.90776	-6.90776	-6.90776	-6.90776	-6.90776	-6.90776	-6.90776	-6.90776	-6.90776	-6.90776	-6.90776	-6.90776	-6.90776	-6.90776	-6.90776	-6.90776	-6.90776	-6.90776	-6.90776	-6.90776	-6.90776	-6.90776	-6.90776	-6.90776	-6.90776	-6.90776	-6.90776	-6.90776
			571.84	-6.90776	-6.90776	-6.90776	-6.90776	-6.90776	-6.90776	-6.90776	-6.90776	-6.90776	-6.90776	-6.90776	-6.90776	-6.90776	-6.90776	-6.90776	-6.90776	-6.90776	-6.90776	-6.90776	-6.90776	-6.90776	-6.90776	-6.90776	-6.90776	-6.90776	-6.90776	-6.90776	-6.90776	-6.90776	-6.90776	-6.90776	-6.90776	-6.90776	-6.90776	-6.90776	-6.90776	-6.90776	-6.90776	-6.90776	-6.90776	-6.90776	-6.90776	-6.90776	-6.90776	-6.90776	-6.90776
			572.215	-6.90776	-6.90776	-6.90776	-6.90776	-6.90776	-6.90776	-6.90776	-6.90776	-6.90776	-6.90776	-6.90776	-6.90776	-6.90776	-6.90776	-6.90776	-6.90776	-6.90776	-6.90776	-6.90776	-6.90776	-6.90776	-6.90776	-6.90776	-6.90776	-6.90776	-6.90776	-6.90776	-6.90776	-6.90776	-6.90776	-6.90776	-6.90776	-6.90776	-6.90776	-6.90776	-6.90776	-6.90776	-6.90776	-6.90776	-6.90776	-6.90776	-6.90776	-6.90776	-6.90776	-6.90776	-6.90776
			572.59	-6.90776	-6.90776	-6.90776	-6.90776	-6.90776	-6.90776	-6.90776	-6.90776	-6.90776	-6.90776	-6.90776	-6.90776	-6.90776	-6.90776	-6.90776	-6.90776	-6.90776	-6.90776	-6.90776	-6.90776	-6.90776	-6.90776	-6.90776	-6.90776	-6.90776	-6.90776	-6.90776	-6.90776	-6.90776	-6.90776	-6.90776	-6.90776	-6.90776	-6.90776	-6.90776	-6.90776	-6.90776	-6.90776	-6.90776	-6.90776	-6.90776	-6.90776	-6.90776	-6.90776	-6.90776	-6.90776
			572.966	-6.90776	-6.90776	-6.90776	-6.90776	-6.90776	-6.90776	-6.90776	-6.90776	-6.90776	-6.90776	-6.90776	-6.90776	-6.90776	-6.90776	-6.90776	-6.90776	-6.90776	-6.90776	-6.90776	-6.90776	-6.90776	-6.90776	-6.90776	-6.90776	-6.90776	-6.90776	-6.90776	-6.90776	-6.90776	-6.90776	-6.90776	-6.90776	-6.90776	-6.90776	-6.90776	-6.90776	-6.90776	-6.90776	-6.90776	-6.90776	-6.90776	-6.90776	-6.90776	-6.90776	-6.90776	-6.90776
			573.341	-6.90776	-6.90776	-6.90776	-6.90776	-6.90776	-6.90776	-6.90776	-6.90776	-6.90776	-6.90776	-6.90776	-6.90776	-6.90776	-6.90776	-6.90776	-6.90776	-6.90776	-6.90776	-6.90776	-6.90776	-6.90776	-6.90776	-6.90776	-6.90776	-6.90776	-6.90776	-6.90776	-6.90776	-6.90776	-6.90776	-6.90776	-6.90776	-6.90776	-6.90776	-6.90776	-6.90776	-6.90776	-6.90776	-6.90776	-6.90776	-6.90776	-6.90776	-6.90776	-6.90776	-6.90776	-6.90776
			573.716	-6.90776	-6.90776	-6.90776	-6.90776	-6.90776	-6.90776	-6.90776	-6.90776	-6.90776	-6.90776	-6.90776	-6.90776	-6.90776	-6.90776	-6.90776	-6.90776	-6.90776	-6.90776	-6.90776	-6.90776	-6.90776	-6.90776	-6.90776	-6.90776	-6.90776	-6.90776	-6.90776	-6.90776	-6.90776	-6.90776	-6.90776	-6.90776	-6.90776	-6.90776	-6.90776	-6.90776	-6.90776	-6.90776	-6.90776	-6.90776	-6.90776	-6.90776	-6.90776	-6.90776	-6.90776	-6.90776
			574.092	-6.90776	-6.90776	-6.90776	-6.90776	-6.90776	-6.90776	-6.90776	-6.90776	-6.90776	-6.90776	-6.90776	-6.90776	-6.90776	-6.90776	-6.90776	-6.90776	-6.90776	-6.90776	-6.90776	-6.90776	-6.90776	-6.90776	-6.90776	-6.90776	-6.90776	-6.90776	-6.90776	-6.90776	-6.90776	-6.90776	-6.90776	-6.90776	-6.90776	-6.90776	-6.90776	-6.90776	-6.90776	-6.90776	-6.90776	-6.90776	-6.90776	-6.90776	-6.90776	-6.90776	-6.90776	-6.90776
			574.467	-6.90776	-6.90776	-6.90776	-6.90776	-6.90776	-6.90776	-6.90776	-6.90776	-6.90776	-6.90776	-6.90776	-6.90776	-6.90776	-6.90776	-6.90776	-6.90776	-6.90776	-6.90776	-6.90776	-6.90776	-6.90776	-6.90776	-6.90776	-6.90776	-6.90776	-6.90776	-6.90776	-6.90776	-6.90776	-6.90776	-6.90776	-6.90776	-6.90776	-6.90776	-6.90776	-6.90776	-6.90776	-6.90776	-6.90776	-6.90776	-6.90776	-6.90776	-6.90776	-6.90776	-6.90776	-6.90776
			574.842	-6.90776	-6.90776	-6.90776	-6.90776	-6.90776	-6.90776	-6.90776	-6.90776	-6.90776	-6.90776	-6.90776	-6.90776	-6.90776	-6.90776	-6.90776	-6.90776	-6.90776	-6.90776	-6.90776	-6.90776	-6.90776	-6.90776	-6.90776	-6.90776	-6.90776	-6.90776	-6.90776	-6.90776	-6.90776	-6.90776	-6.90776	-6.90776	-6.90776	-6.90776	-6.90776	-6.90776	-6.90776	-6.90776	-6.90776	-6.90776	-6.90776	-6.90776	-6.90776	-6.90776	-6.90776	-6.90776
			575.217	-6.90776	-6.90776	-6.90776	-6.90776	-6.90776	-6.90776	-6.90776	-6.90776	-6.90776	-6.90776	-6.90776	-6.90776	-6.90776	-6.90776	-6.90776	-6.90776	-6.90776	-6.90776	-6.90776	-6.90776	-6.90776	-6.90776	-6.90776	-6.90776	-6.90776	-6.90776	-6.90776	-6.90776	-6.90776	-6.90776	-6.90776	-6.90776	-6.90776	-6.90776	-6.90776	-6.90776	-6.90776	-6.90776	-6.90776	-6.90776	-6.90776	-6.90776	-6.90776	-6.90776	-6.90776	-6.90776
			575.593	-6.90776	-6.90776	-6.90776	-6.90776	-6.90776	-6.90776	-6.90776	-6.90776	-6.90776	-6.90776	-6.90776	-6.90776	-6.90776	-6.90776	-6.90776	-6.90776	-6.90776	-6.90776	-6.90776	-6.90776	-6.90776	-6.90776	-6.90776	-6.90776	-6.90776	-6.90776	-6.90776	-6.90776	-6.90776	-6.90776	-6.90776	-6.90776	-6.90776	-6.90776	-6.90776	-6.90776	-6.90776	-6.90776	-6.90776	-6.90776	-6.90776	-6.90776	-6.90776	-6.90776	-6.90776	-6.90776
			575.968	-6.90776	-6.90776	-6.90776	-6.90776	-6.90776	-6.90776	-6.90776	-6.90776	-6.90776	-6.90776	-6.90776	-6.90776	-6.90776	-6.90776	-6.90776	-6.90776	-6.90776	-6.90776	-6.90776	-6.90776	-6.90776	-6.90776	-6.90776	-6.90776	-6.90776	-6.90776	-6.90776	-6.90776	-6.90776	-6.90776	-6.90776	-6.90776	-6.90776	-6.90776	-6.90776	-6.90776	-6.90776	-6.90776	-6.90776	-6.90776	-6.90776	-6.90776	-6.90776	-6.90776	-6.90776	-6.90776
			576.343	-6.90776	-6.90776	-6.90776	-6.90776	-6.90776	-6.90776	-6.90776	-6.90776	-6.90776	-6.90776	-6.90776	-6.90776	-6.90776	-6.90776	-6.90776	-6.90776	-6.90776	-6.90776	-6.90776	-6.90776	-6.90776	-6.90776	-6.90776	-6.90776	-6.90776	-6.90776	-6.90776	-6.90776	-6.90776	-6.90776	-6.90776	-6.90776	-6.90776	-6.90776	-6.90776	-6.90776	-6.90776	-6.90776	-6.90776	-6.90776	-6.90776	-6.90776	-6.90776	-6.90776	-6.90776	-6.90776
			576.719	-6.90776	-6.90776	-6.90776	-6.90776	-6.90776	-6.90776	-6.90776	-6.90776	-6.90776	-6.90776	-6.90776	-6.90776	-6.90776	-6.90776	-6.90776	-6.90776	-6.90776	-6.90776	-6.90776	-6.90776	-6.90776	-6.90776	-6.90776	-6.90776	-6.90776	-6.90776	-6.90776	-6.90776	-6.90776	-6.90776	-6.90776	-6.90776	-6.90776	-6.90776	-6.90776	-6.90776	-6.90776	-6.90776	-6.90776	-6.90776	-6.90776	-6.90776	-6.90776	-6.90776	-6.90776	-6.90776
			577.094	-6.90776	-6.90776	-6.90776	-6.90776	-6.90776	-6.90776	-6.90776	-6.90776	-6.90776	-6.90776	-6.90776	-6.90776	-6.90776	-6.90776	-6.90776	-6.90776	-6.90776	-6.90776	-6.90776	-6.90776	-6.90776	-6.90776	-6.90776	-6.90776	-6.90776	-6.90776	-6.90776	-6.90776	-6.90776	-6.90776	-6.90776	-6.90776	-6.90776	-6.90776	-6.90776	-6.90776	-6.90776	-6.90776	-6.90776	-6.90776	-6.90776	-6.90776	-6.90776	-6.90776	-6.90776	-6.90776
			577.469	-6.90776	-6.90776	-6.90776	-6.90776	-6.90776	-6.90776	-6.90776	-6.90776	-6.90776	-6.90776	-6.90776	-6.90776	-6.90776	-6.90776	-6.90776	-6.90776	-6.90776	-6.90776	-6.90776	-6.90776	-6.90776	-6.90776	-6.90776	-6.90776	-6.90776	-6.90776	-6.90776	-6.90776	-6.90776	-6.90776	-6.90776	-6.90776	-6.90776	-6.90776	-6.90776	-6.90776	-6.90776	-6.90776	-6.90776	-6.90776	-6.90776	-6.90776	-6.90776	-6.90776	-6.90776	-6.90776
			577.844	-6.90776	-6.90776	-6.90776	-6.90776	-6.90776	-6.90776	-6.90776	-6.90776	-6.90776	-6.90776	-6.90776	-6.90776	-6.90776	-6.90776	-6.90776	-6.90776	-6.90776	-6.90776	-6.90776	-6.90776	-6.90776	-6.90776	-6.90776	-6.90776	-6.90776	-6.90776	-6.90776	-6.90776	-6.90776	-6.90776	-6.90776	-6.90776	-6.90776	-6.90776	-6.90776	-6.90776	-6.90776	-6.90776	-6.90776	-6.90776	-6.90776	-6.90776	-6.90776	-6.90776	-6.90776	-6.90776
			578.22	-6.90776	-6.90776	-6.90776	-6.90776	-6.90776	-6.90776	-6.90776	-6.90776	-6.90776	-6.90776	-6.90776	-6.90776	-6.90776	-6.90776	-6.90776	-6.90776	-6.90776	-6.90776	-6.90776	-6.90776	-6.90776	-6.90776	-6.90776	-6.90776	-6.90776	-6.90776	-6.90776	-6.90776	-6.90776	-6.90776	-6.90776	-6.90776	-6.90776	-6.90776	-6.90776	-6.90776	-6.90776	-6.90776	-6.90776	-6.90776	-6.90776	-6.90776	-6.90776	-6.90776	-6.90776	-6.90776
			578.595	-6.90776	-6.90776	-6.90776	-6.90776	-6.90776	-6.90776	-6.90776	-6.90776	-6.90776	-6.90776	-6.90776	-6.90776	-6.90776	-6.90776	-6.90776	-6.90776	-6.90776	-6.90776	-6.90776	-6.90776	-6.90776	-6.90776	-6.90776	-6.90776	-6.90776	-6.90776	-6.90776	-6.90776	-6.90776	-6.90776	-6.90776	-6.90776	-6.90776	-6.90776	-6.90776	-6.90776	-6.90776	-6.90776	-6.90776	-6.90776	-6.90776	-6.90776	-6.90776	-6.90776	-6.90776	-6.90776
			578.97	-6.90776	-6.90776	-6.90776	-6.90776	-6.90776	-6.90776	-6.90776	-6.90776	-6.90776	-6.90776	-6.90776	-6.90776	-6.90776	-6.90776	-6.90776	-6.90776	-6.90776	-6.90776	-6.90776	-6.90776	-6.90776	-6.90776	-6.90776	-6.90776	-6.90776	-6.90776	-6.90776	-6.90776	-6.90776	-6.90776	-6.90776	-6.90776	-6.90776	-6.90776	-6.90776	-6.90776	-6.90776	-6.90776	-6.90776	-6.90776	-6.90776	-6.90776	-6.90776	-6.90776	-6.90776	-6.90776
			579.346	-6.90776	-6.90776	-6.90776	-6.90776	-6.90776	-6.90776	-6.90776	-6.90776	-6.90776	-6.90776	-6.90776	-6.90776	-6.90776	-6.90776	-6.90776	-6.90776	-6.90776	-6.90776	-6.90776	-6.90776	-6.90776	-6.90776	-6.90776	-6.90776	-6.90776	-6.90776	-6.90776	-6.90776	-6.90776	-6.90776	-6.90776	-6.90776	-6.90776	-6.90776	-6.90776	-6.90776	-6.90776	-6.90776	-6.90776	-6.90776	-6.90776	-6.90776	-6.90776	-6.90776	-6.90776	-6.90776
			579.721	-6.90776	-6.90776	-6.90776	-6.90776	-6.90776	-6.90776	-6.90776	-6.90776	-6.90776	-6.90776	-6.90776	-6.90776	-6.90776	-6.90776	-6.90776	-6.90776	-6.90776	-6.90776	-6.90776	-6.90776	-6.90776	-6.90776	-6.90776	-6.90776	-6.90776	-6.90776	-6.90776	-6.90776	-6.90776	-6.90776	-6.90776	-6.90776	-6.90776	-6.90776	-6.90776	-6.90776	-6.90776	-6.90776	-6.90776	-6.90776	-6.90776	-6.90776	-6.90776	-6.90776	-6.90776	-6.90776
			580.096	-6.90776	-6.90776	-6.90776	-6.90776	-6.90776	-6.90776	-6.90776	-6.90776	-6.90776	-6.90776	-6.90776	-6.90776	-6.90776	-6.90776	-6.90776	-6.90776	-6.90776	-6.90776	-6.90776	-6.90776	-6.90776	-6.90776	-6.90776	-6.90776	-6.90776	-6.90776	-6.90776	-6.90776	-6.90776	-6.90776	-6.90776	-6.90776	-6.90776	-6.90776	-6.90776	-6.90776	-6.90776	-6.90776	-6.90776	-6.90776	-6.90776	-6.90776	-6.90776	-6.90776	-6.90776	-6.90776
			580.471	-6.90776	-6.90776	-6.90776	-6.90776	-6.90776	-6.90776	-6.90776	-6.90776	-6.90776	-6.90776	-6.90776	-6.90776	-6.90776	-6.90776	-6.90776	-6.90776	-6.90776	-6.90776	-6.90776	-6.90776	-6.90776	-6.90776	-6.90776	-6.90776	-6.90776	-6.90776	-6.90776	-6.90776	-6.90776	-6.90776	-6.90776	-6.90776	-6.90776	-6.90776	-6.90776	-6.90776	-6.90776	-6.90776	-6.90776	-6.90776	-6.90776	-6.90776	-6.90776	-6.90776	-6.90776	-6.90776
			580.847	-6.90776	-6.90776	-6.90776	-6.90776	-6.90776	-6.90776	-6.90776	-6.90776	-6.90776	-6.90776	-6.90776	-6.90776	-6.90776	-6.90776	-6.90776	-6.90776	-6.90776	-6.90776	-6.90776	-6.90776	-6.90776	-6.90776	-6.90776	-6.90776	-6.90776	-6.90776	-6.90776	-6.90776	-6.90776	-6.90776	-6.90776	-6.90776	-6.90776	-6.90776	-6.90776	-6.90776	-6.90776	-6.90776	-6.90776	-6.90776	-6.90776	-6.90776	-6.90776	-6.90776	-6.90776	-6.90776
			581.222	-6.90776	-6.90776	-6.90776	-6.90776	-6.90776	-6.90776	-6.90776	-6.90776	-6.90776	-6.90776	-6.90776	-6.90776	-6.90776	-6.90776	-6.90776	-6.90776	-6.90776	-6.90776	-6.90776	-6.90776	-6.90776	-6.90776	-6.90776	-6.90776	-6.90776	-6.90776	-6.90776	-6.90776	-6.90776	-6.90776	-6.90776	-6.90776	-6.90776	-6.90776	-6.90776	-6.90776	-6.90776	-6.90776	-6.90776	-6.90776	-6.90776	-6.90776	-6.90776	-6.90776	-6.90776	-6.90776
			581.597	-6.90776	-6.90776	-6.90776	-6.90776	-6.90776	-6.90776	-6.90776	-6.90776	-6.90776	-6.90776	-6.90776	-6.90776	-6.90776	-6.90776	-6.90776	-6.90776	-6.90776	-6.90776	-6.90776	-6.90776	-6.90776	-6.90776	-6.90776	-6.90776	-6.90776	-6.90776	-6.90776	-6.90776	-6.90776	-6.90776	-6.90776	-6.90776	-6.90776	-6.90776	-6.90776	-6.90776	-6.90776	-6.90776	-6.90776	-6.90776	-6.90776	-6.90776	-6.90776	-6.90776	-6.90776	-6.90776
			581.972	-6.90776	-6.90776	-6.90776	-6.90776	-6.90776	-6.90776	-6.90776	-6.90776	-6.90776	-6.90776	-6.90776	-6.90776	-6.90776	-6.90776	-6.90776	-6.90776	-6.90776	-6.90776	-6.90776	-6.90776	-6.90776	-6.90776	-6.90776	-6.90776	-6.90776	-6.90776	-6.90776	-6.90776	-6.90776	-6.90776	-6.90776	-6.90776	-6.90776	-6.90776	-6.90776	-6.90776	-6.90776	-6.90776	-6.90776	-6.90776	-6.90776	-6.90776	-6.90776	-6.90776	-6.90776	-6.90776
			582.348	-6.90776	-6.90776	-6.90776	-6.90776	-6.90776	-6.90776	-6.90776	-6.90776	-6.90776	-6.90776	-6.90776	-6.90776	-6.90776	-6.90776	-6.90776	-6.90776	-6.90776	-6.90776	-6.90776	-6.90776	-6.90776	-6.90776	-6.90776	-6.90776	-6.90776	-6.90776	-6.90776	-6.90776	-6.90776	-6.90776	-6.90776	-6.90776	-6.90776	-6.90776	-6.90776	-6.90776	-6.90776	-6.90776	-6.90776	-6.90776	-6.90776	-6.90776	-6.90776	-6.90776	-6.90776	-6.90776
			582.723	-6.90776	-6.90776	-6.90776	-6.90776	-6.90776	-6.90776	-6.90776	-6.90776	-6.90776	-6.90776	-6.90776	-6.90776	-6.90776	-6.90776	-6.90776	-6.90776	-6.90776	-6.90776	-6.90776	-6.90776	-6.90776	-6.90776	-6.90776	-6.90776	-6.90776	-6.90776	-6.90776	-6.90776	-6.90776	-6.90776	-6.90776	-6.90776	-6.90776	-6.90776	-6.90776	-6.90776	-6.90776	-6.90776	-6.90776	-6.90776	-6.90776	-6.90776	-6.90776	-6.90776	-6.90776	-6.90776
			583.098	-6.90776	-6.90776	-6.90776	-6.90776	-6.90776	-6.90776	-6.90776	-6.90776	-6.90776	-6.90776	-6.90776	-6.90776	-6.90776	-6.90776	-6.90776	-6.90776	-6.90776	-6.90776	-6.90776	-6.90776	-6.90776	-6.90776	-6.90776	-6.90776	-6.90776	-6.90776	-6.90776	-6.90776	-6.90776	-6.90776	-6.90776	-6.90776	-6.90776	-6.90776	-6.90776	-6.90776	-6.90776	-6.90776	-6.90776	-6.90776	-6.90776	-6.90776	-6.90776	-6.90776	-6.90776	-6.90776
			583.474	-6.90776	-6.90776	-6.90776	-6.90776	-6.90776	-6.90776	-6.90776	-6.90776	-6.90776	-6.90776	-6.90776	-6.90776	-6.90776	-6.90776	-6.90776	-6.90776	-6.90776	-6.90776	-6.90776	-6.90776	-6.90776	-6.90776	-6.90776	-6.90776	-6.90776	-6.90776	-6.90776	-6.90776	-6.90776	-6.90776	-6.90776	-6.90776	-6.90776	-6.90776	-6.90776	-6.90776	-6.90776	-6.90776	-6.90776	-6.90776	-6.90776	-6.90776	-6.90776	-6.90776	-6.90776	-6.90776
			583.849	-6.90776	-6.90776	-6.90776	-6.90776	-6.90776	-6.90776	-6.90776	-6.90776	-6.90776	-6.90776	-6.90776	-6.90776	-6.90776	-6.90776	-6.90776	-6.90776	-6.90776	-6.90776	-6.90776	-6.90776	-6.90776	-6.90776	-6.90776	-6.90776	-6.90776	-6.90776	-6.90776	-6.90776	-6.90776	-6.90776	-6.90776	-6.90776	-6.90776	-6.90776	-6.90776	-6.90776	-6.90776	-6.90776	-6.90776	-6.90776	-6.90776	-6.90776	-6.90776	-6.90776	-6.90776	-6.90776
			584.224	-6.90776	-6.90776	-6.90776	-6.90776	-6.90776	-6.90776	-6.90776	-6.90776	-6.90776	-6.90776	-6.90776	-6.90776	-6.90776	-6.90776	-6.90776	-6.90776	-6.90776	-6.90776	-6.90776	-6.90776	-6.90776	-6.90776	-6.90776	-6.90776	-6.90776	-6.90776	-6.90776	-6.90776	-6.90776	-6.90776	-6.90776	-6.90776	-6.90776	-6.90776	-6.90776	-6.90776	-6.90776	-6.90776	-6.90776	-6.90776	-6.90776	-6.90776	-6.90776	-6.90776	-6.90776	-6.90776
			584.599	-6.90776	-6.90776	-6.90776	-6.90776	-6.90776	-6.90776	-6.90776	-6.90776	-6.90776	-6.90776	-6.90776	-6.90776	-6.90776	-6.90776	-6.90776	-6.90776	-6.90776	-6.90776	-6.90776	-6.90776	-6.90776	-6.90776	-6.90776	-6.90776	-6.90776	-6.90776	-6.90776	-6.90776	-6.90776	-6.90776	-6.90776	-6.90776	-6.90776	-6.90776	-6.90776	-6.90776	-6.90776	-6.90776	-6.90776	-6.90776	-6.90776	-6.90776	-6.90776	-6.90776	-6.90776	-6.90776
			584.975	-6.90776	-6.90776	-6.90776	-6.90776	-6.90776	-6.90776	-6.90776	-6.90776	-6.90776	-6.90776	-6.90776	-6.90776	-6.90776	-6.90776	-6.90776	-6.90776	-6.90776	-6.90776	-6.90776	-6.90776	-6.90776	-6.90776	-6.90776	-6.90776	-6.90776	-6.90776	-6.90776	-6.90776	-6.90776	-6.90776	-6.90776	-6.90776	-6.90776	-6.90776	-6.90776	-6.90776	-6.90776	-6.90776	-6.90776	-6.90776	-6.90776	-6.90776	-6.90776	-6.90776	-6.90776	-6.90776
			585.35	-6.90776	-6.90776	-6.90776	-6.90776	2.37973	3.39457	2.46827	-6.90776	3.25045	-6.90776	-6.90776	-6.90776	-6.90776	-6.90776	-6.90776	-6.90776	-6.90776	-6.90776	-6.90776	-6.90776	-6.90776	-6.90776	-6.90776	-6.90776	-6.90776	-6.90776	-6.90776	-6.90776	-6.90776	-6.90776	-6.90776	-6.90776	-6.90776	-6.90776	-6.90776	-6.90776	-6.90776	-6.90776	-6.90776	-6.90776	-6.90776	-6.90776	1.03032	-6.90776	-6.90776	-6.90776
			585.725	-6.90776	-6.90776	-6.90776	3.32511	4.37955	4.98225	4.42846	2.98578	1.7582	-6.90776	-6.90776	-6.90776	-6.90776	-6.90776	-6.90776	-6.90776	-6.90776	-6.90776	-6.90776	-6.90776	-6.90776	-6.90776	-6.90776	-6.90776	-6.90776	-6.90776	-6.90776	-6.90776	-6.90776	-6.90776	-6.90776	-6.90776	-6.90776	-6.90776	-6.90776	-6.90776	-6.90776	-6.90776	-6.90776	-6.90776	-6.90776	-6.90776	-6.90776	-6.90776	-6.90776	-6.90776
			586.101	1.7582	-6.90776	3.578	4.55179	5.29231	6.05162	5.86307	5.27198	4.05702	-6.90776	-6.90776	-6.90776	-6.90776	-6.90776	-6.90776	-6.90776	-6.90776	-6.90776	-6.90776	-6.90776	-6.90776	-6.90776	-6.90776	-6.90776	-6.90776	-6.90776	-6.90776	-6.90776	-6.90776	-6.90776	-6.90776	-6.90776	-6.90776	-6.90776	-6.90776	-6.90776	-6.90776	-6.90776	-6.90776	-6.90776	-6.90776	-6.90776	-6.90776	-6.90776	-6.90776	-6.90776
			586.476	-6.90776	3.32511	4.09104	4.86601	5.67608	6.73436	6.99099	6.42779	4.70774	-6.90776	-6.90776	-6.90776	-6.90776	-6.90776	-6.90776	-6.90776	-6.90776	-6.90776	-6.90776	-6.90776	-6.90776	-6.90776	-6.90776	-6.90776	-6.90776	-6.90776	-6.90776	-6.90776	-6.90776	-6.90776	-6.90776	-6.90776	-6.90776	-6.90776	-6.90776	-6.90776	-6.90776	-6.90776	-6.90776	-6.90776	-6.90776	-6.90776	-6.90776	-6.90776	-6.90776	-6.90776
			586.851	-6.90776	3.98531	5.03567	5.29231	6.24378	6.90455	6.99007	6.12862	4.45204	-6.90776	-6.90776	-6.90776	-6.90776	-6.90776	-6.90776	-6.90776	-6.90776	-6.90776	-6.90776	-6.90776	-6.90776	-6.90776	-6.90776	-6.90776	-6.90776	-6.90776	-6.90776	-6.90776	-6.90776	-6.90776	-6.90776	-6.90776	-6.90776	-6.90776	-6.90776	-6.90776	-6.90776	-6.90776	-6.90776	-6.90776	-6.90776	-6.90776	-6.90776	-6.90776	-6.90776	-6.90776
			587.226	-6.90776	3.12685	4.55179	4.96844	5.88277	6.14161	5.93701	5.03567	4.00373	-6.90776	-6.90776	-6.90776	-6.90776	-6.90776	-6.90776	-6.90776	-6.90776	-6.90776	-6.90776	-6.90776	-6.90776	-6.90776	-6.90776	-6.90776	-6.90776	-6.90776	-6.90776	-6.90776	-6.90776	-6.90776	-6.90776	-6.90776	-6.90776	-6.90776	-6.90776	-6.90776	-6.90776	-6.90776	-6.90776	-6.90776	-6.90776	-6.90776	-6.90776	-6.90776	-6.90776	-6.90776
			587.602	-6.90776	-6.90776	-6.90776	2.69476	4.71673	4.98908	4.35417	3.92794	-6.90776	-6.90776	-6.90776	-6.90776	-6.90776	-6.90776	-6.90776	-6.90776	-6.90776	-6.90776	-6.90776	-6.90776	-6.90776	-6.90776	-6.90776	-6.90776	-6.90776	-6.90776	-6.90776	-6.90776	-6.90776	-6.90776	-6.90776	-6.90776	-6.90776	-6.90776	-6.90776	-6.90776	-6.90776	-6.90776	-6.90776	-6.90776	-6.90776	-6.90776	-6.90776	-6.90776	-6.90776	-6.90776
			587.977	-6.90776	-6.90776	-6.90776	-6.90776	3.03505	3.25045	-6.90776	-6.90776	-6.90776	-6.90776	-6.90776	-6.90776	-6.90776	-6.90776	-6.90776	-6.90776	-6.90776	-6.90776	-6.90776	-6.90776	-6.90776	-6.90776	-6.90776	-6.90776	-6.90776	-6.90776	-6.90776	-6.90776	-6.90776	-6.90776	-6.90776	-6.90776	-6.90776	-6.90776	-6.90776	-6.90776	-6.90776	-6.90776	-6.90776	-6.90776	-6.90776	-6.90776	-6.90776	-6.90776	-6.90776	-6.90776
			588.352	-6.90776	-6.90776	-6.90776	-6.90776	1.7582	-0.22069	-6.90776	-6.90776	-6.90776	-6.90776	-6.90776	-6.90776	-6.90776	-6.90776	-6.90776	-6.90776	-6.90776	-6.90776	-6.90776	-6.90776	-6.90776	-6.90776	-6.90776	-6.90776	-6.90776	-6.90776	-6.90776	1.7582	-0.22069	-6.90776	-6.90776	-6.90776	-6.90776	-6.90776	-6.90776	-6.90776	-6.90776	-6.90776	-6.90776	-6.90776	-6.90776	-6.90776	-6.90776	-6.90776	-6.90776	-6.90776
			588.727	-6.90776	-6.90776	-6.90776	-6.90776	-6.90776	-6.90776	-6.90776	-6.90776	-6.90776	-6.90776	-6.90776	-6.90776	-6.90776	-6.90776	-6.90776	-6.90776	-6.90776	-6.90776	-6.90776	-6.90776	-6.90776	-6.90776	-6.90776	-6.90776	-6.90776	-6.90776	3.36044	3.96655	3.25045	1.33552	-6.90776	-6.90776	-6.90776	-6.90776	-6.90776	-6.90776	-6.90776	-6.90776	-6.90776	-6.90776	-6.90776	-6.90776	-6.90776	-6.90776	-6.90776	-6.90776
			589.103	-6.90776	-6.90776	-6.90776	-6.90776	-6.90776	-6.90776	-6.90776	-6.90776	-6.90776	-6.90776	-6.90776	-6.90776	-6.90776	-6.90776	-6.90776	-6.90776	-6.90776	-6.90776	-6.90776	-6.90776	-6.90776	-6.90776	-6.90776	-6.90776	-6.90776	-6.90776	4.12394	4.41645	3.578	-6.90776	-6.90776	-6.90776	-6.90776	-6.90776	-6.90776	-6.90776	-6.90776	-6.90776	-6.90776	-6.90776	-6.90776	-6.90776	-6.90776	-6.90776	-6.90776	-6.90776
			589.478	-6.90776	-6.90776	-6.90776	-6.90776	-6.90776	-6.90776	-6.90776	-6.90776	-6.90776	-6.90776	-6.90776	-6.90776	-6.90776	-6.90776	-6.90776	-6.90776	-6.90776	-6.90776	-6.90776	-6.90776	-6.90776	-6.90776	-6.90776	-6.90776	-6.90776	-6.90776	-6.90776	-0.22069	-6.90776	-6.90776	-6.90776	-6.90776	-6.90776	-6.90776	-6.90776	-6.90776	-6.90776	-6.90776	-6.90776	-6.90776	-6.90776	-6.90776	-6.90776	-6.90776	-6.90776	-6.90776
			589.853	-6.90776	-6.90776	-6.90776	-6.90776	-6.90776	-6.90776	-6.90776	-6.90776	-6.90776	-6.90776	-6.90776	-6.90776	-6.90776	-6.90776	-6.90776	-6.90776	-6.90776	-6.90776	-6.90776	-6.90776	-6.90776	-6.90776	-6.90776	-6.90776	-6.90776	-6.90776	-6.90776	-6.90776	-6.90776	-6.90776	-6.90776	-6.90776	-6.90776	-6.90776	-6.90776	-6.90776	-6.90776	-6.90776	-6.90776	-6.90776	-6.90776	-6.90776	-6.90776	-6.90776	-6.90776	-6.90776
			590.229	-6.90776	-6.90776	-6.90776	-6.90776	-6.90776	-6.90776	-6.90776	-6.90776	-6.90776	-6.90776	-6.90776	-6.90776	-6.90776	-6.90776	-6.90776	-6.90776	-6.90776	-6.90776	1.7582	3.21092	3.52052	-6.90776	-6.90776	-6.90776	-6.90776	-6.90776	-6.90776	-6.90776	-6.90776	-6.90776	-6.90776	-6.90776	-6.90776	-6.90776	-6.90776	-6.90776	-6.90776	-6.90776	-6.90776	-6.90776	-6.90776	-6.90776	-6.90776	-6.90776	-6.90776	-6.90776
			590.604	-6.90776	-6.90776	-6.90776	-6.90776	-6.90776	-6.90776	-6.90776	-6.90776	-6.90776	-6.90776	-6.90776	-6.90776	-6.90776	-6.90776	-6.90776	-6.90776	-6.90776	-6.90776	3.21092	4.61316	3.63236	2.05438	-6.90776	-6.90776	-6.90776	-6.90776	-6.90776	-6.90776	-6.90776	-6.90776	-6.90776	-6.90776	-6.90776	-6.90776	-6.90776	-6.90776	-6.90776	-6.90776	-6.90776	-6.90776	-6.90776	-6.90776	-6.90776	-6.90776	-6.90776	-6.90776
			590.979	-6.90776	-6.90776	-6.90776	-6.90776	-6.90776	-6.90776	-6.90776	-6.90776	-6.90776	-6.90776	-6.90776	-6.90776	-6.90776	-6.90776	-6.90776	-6.90776	-6.90776	-6.90776	1.56903	3.42758	4.03957	3.21092	2.87931	-6.90776	-6.90776	-6.90776	-6.90776	-6.90776	-6.90776	-6.90776	-6.90776	-6.90776	-6.90776	-6.90776	-6.90776	-6.90776	-6.90776	-6.90776	-6.90776	-6.90776	-6.90776	-6.90776	-6.90776	-6.90776	-6.90776	-6.90776
			591.354	-6.90776	-6.90776	-6.90776	-6.90776	-6.90776	-6.90776	-6.90776	-6.90776	-6.90776	-6.90776	-6.90776	-6.90776	-6.90776	-6.90776	-6.90776	-6.90776	-6.90776	-6.90776	1.56903	3.96655	5.11681	5.50859	4.392	0.58888	-6.90776	-6.90776	-6.90776	-6.90776	-6.90776	-6.90776	-6.90776	-6.90776	-6.90776	-6.90776	-6.90776	-6.90776	-6.90776	-6.90776	2.93396	2.69476	-6.90776	-6.90776	-6.90776	-6.90776	-6.90776	-6.90776
			591.73	-6.90776	-6.90776	-6.90776	-6.90776	-6.90776	-6.90776	-6.90776	-6.90776	-6.90776	-6.90776	-6.90776	-6.90776	-6.90776	-6.90776	-6.90776	-6.90776	-6.90776	-6.90776	2.37973	4.69868	6.00092	5.98344	4.73446	3.12685	-6.90776	-6.90776	-6.90776	-6.90776	-6.90776	-6.90776	-6.90776	-6.90776	-6.90776	-6.90776	-6.90776	-6.90776	-6.90776	4.15578	5.03567	4.59312	-6.90776	-6.90776	-6.90776	-6.90776	-6.90776	-0.22069
			592.105	-6.90776	-6.90776	-6.90776	-6.90776	-6.90776	-6.90776	-6.90776	-6.90776	-6.90776	-6.90776	-6.90776	-6.90776	-6.90776	-6.90776	-6.90776	-6.90776	-6.90776	-6.90776	-6.90776	3.65847	5.09253	5.1974	4.58294	-6.90776	-6.90776	-6.90776	-6.90776	-6.90776	-6.90776	-6.90776	-6.90776	-6.90776	-6.90776	-6.90776	-6.90776	-6.90776	2.46827	4.95443	5.53261	5.04859	-6.90776	-6.90776	-6.90776	-6.90776	-6.90776	-6.90776
			592.48	-6.90776	-6.90776	-6.90776	-6.90776	-6.90776	-6.90776	-6.90776	-6.90776	-6.90776	-6.90776	-6.90776	-6.90776	-6.90776	-6.90776	-6.90776	-6.90776	-6.90776	-6.90776	-6.90776	-6.90776	-6.90776	3.39457	-6.90776	-6.90776	-6.90776	-6.90776	-6.90776	-6.90776	-6.90776	-6.90776	-6.90776	-6.90776	-6.90776	-6.90776	-6.90776	-6.90776	-6.90776	3.75658	4.50868	3.49049	1.7582	-6.90776	-6.90776	-6.90776	-6.90776	-6.90776
			592.856	-6.90776	-6.90776	-6.90776	-6.90776	-6.90776	-6.90776	-6.90776	-6.90776	-6.90776	-6.90776	-6.90776	-6.90776	-6.90776	-6.90776	-6.90776	-6.90776	-6.90776	-6.90776	-6.90776	-6.90776	-6.90776	-6.90776	-6.90776	-6.90776	-6.90776	-6.90776	-6.90776	-6.90776	-6.90776	-6.90776	-6.90776	-6.90776	-6.90776	-6.90776	-6.90776	-6.90776	-6.90776	1.33552	2.05438	-6.90776	-6.90776	-6.90776	-6.90776	-6.90776	-6.90776	-6.90776
			593.231	-6.90776	-6.90776	-6.90776	-6.90776	-6.90776	-6.90776	-6.90776	-6.90776	-6.90776	-6.90776	-6.90776	-6.90776	-6.90776	-6.90776	-6.90776	-6.90776	-6.90776	-6.90776	-6.90776	-6.90776	-6.90776	-6.90776	-6.90776	-6.90776	-6.90776	-6.90776	-6.90776	-6.90776	-6.90776	-6.90776	-6.90776	-6.90776	-6.90776	-6.90776	-6.90776	-6.90776	-6.90776	-6.90776	-6.90776	-6.90776	-6.90776	-6.90776	-6.90776	-6.90776	-6.90776	-6.90776
			593.606	-6.90776	-6.90776	-6.90776	-6.90776	-6.90776	-6.90776	-6.90776	-6.90776	-6.90776	-6.90776	-6.90776	-6.90776	-6.90776	-6.90776	-6.90776	-6.90776	-6.90776	-6.90776	-6.90776	-6.90776	-6.90776	-6.90776	-6.90776	-6.90776	-6.90776	-6.90776	-6.90776	-6.90776	-6.90776	-6.90776	-6.90776	-6.90776	-6.90776	-6.90776	-6.90776	-6.90776	-6.90776	-6.90776	-6.90776	-6.90776	-6.90776	-6.90776	-6.90776	-6.90776	-6.90776	-6.90776
			593.981	-6.90776	-6.90776	-6.90776	-6.90776	-6.90776	-6.90776	-6.90776	-6.90776	-6.90776	-6.90776	-6.90776	-6.90776	-6.90776	-6.90776	-6.90776	-6.90776	-6.90776	-6.90776	-6.90776	-6.90776	-6.90776	-6.90776	-6.90776	-6.90776	-6.90776	-6.90776	-6.90776	-6.90776	-6.90776	-6.90776	-6.90776	-6.90776	-6.90776	-6.90776	-6.90776	-6.90776	-6.90776	-6.90776	-6.90776	-6.90776	-6.90776	-6.90776	-6.90776	-6.90776	-6.90776	-6.90776
			594.357	-6.90776	-6.90776	-6.90776	-6.90776	-6.90776	-6.90776	-6.90776	-6.90776	-6.90776	-6.90776	-6.90776	-6.90776	-6.90776	-6.90776	-6.90776	-6.90776	-6.90776	-6.90776	-6.90776	-6.90776	-6.90776	-6.90776	-6.90776	-6.90776	-6.90776	-6.90776	-6.90776	-6.90776	-6.90776	-6.90776	-6.90776	-6.90776	-6.90776	-6.90776	-6.90776	-6.90776	-6.90776	-6.90776	-6.90776	-6.90776	-6.90776	-6.90776	-6.90776	-6.90776	-6.90776	-6.90776
			594.732	-6.90776	-6.90776	-6.90776	-6.90776	-6.90776	-6.90776	-6.90776	-6.90776	-6.90776	-6.90776	-6.90776	-6.90776	-6.90776	-6.90776	-6.90776	-6.90776	-6.90776	-6.90776	-6.90776	-6.90776	-6.90776	-6.90776	-6.90776	-6.90776	-6.90776	-6.90776	-6.90776	-6.90776	-6.90776	-6.90776	-6.90776	-6.90776	-6.90776	-6.90776	-6.90776	-6.90776	-6.90776	-6.90776	-6.90776	-6.90776	-6.90776	-6.90776	-6.90776	-6.90776	-6.90776	-6.90776
			595.107	-6.90776	-6.90776	-6.90776	-6.90776	-6.90776	-6.90776	-6.90776	-6.90776	-6.90776	-6.90776	-6.90776	-6.90776	-6.90776	-6.90776	-6.90776	-6.90776	-6.90776	-6.90776	-6.90776	-6.90776	-6.90776	-6.90776	-6.90776	-6.90776	-6.90776	-6.90776	-6.90776	-6.90776	-6.90776	-6.90776	-6.90776	-6.90776	-6.90776	-6.90776	-6.90776	-6.90776	-6.90776	-6.90776	-6.90776	-6.90776	-6.90776	-6.90776	-6.90776	-6.90776	-6.90776	-6.90776
			595.482	-6.90776	-6.90776	-6.90776	-6.90776	-6.90776	-6.90776	-6.90776	-6.90776	-6.90776	-6.90776	-6.90776	-6.90776	-6.90776	-6.90776	-6.90776	-6.90776	-6.90776	-6.90776	-6.90776	-6.90776	-6.90776	-6.90776	-6.90776	-6.90776	-6.90776	-6.90776	-6.90776	-6.90776	-6.90776	-6.90776	-6.90776	-6.90776	-6.90776	-6.90776	2.28258	2.05438	-6.90776	-6.90776	-6.90776	-6.90776	-6.90776	-6.90776	-6.90776	-6.90776	-6.90776	-6.90776
			595.858	-6.90776	-6.90776	-6.90776	-6.90776	-6.90776	-6.90776	-6.90776	-6.90776	-6.90776	-6.90776	-6.90776	-6.90776	-6.90776	-6.90776	-6.90776	-6.90776	-6.90776	-6.90776	-6.90776	-6.90776	-6.90776	-6.90776	-6.90776	-6.90776	-6.90776	-6.90776	-6.90776	-6.90776	-6.90776	-6.90776	-6.90776	-6.90776	-6.90776	-6.90776	-6.90776	-6.90776	-6.90776	-6.90776	-6.90776	-6.90776	-6.90776	-6.90776	-6.90776	-6.90776	-6.90776	-6.90776
			596.233	-6.90776	-6.90776	-6.90776	-6.90776	-6.90776	-6.90776	-6.90776	-6.90776	-6.90776	-6.90776	-6.90776	-6.90776	-6.90776	-6.90776	-6.90776	-6.90776	-6.90776	-6.90776	-6.90776	-6.90776	-6.90776	-6.90776	-6.90776	-6.90776	-6.90776	-6.90776	-6.90776	-6.90776	-6.90776	-6.90776	-6.90776	-6.90776	-6.90776	-6.90776	-6.90776	-6.90776	-6.90776	-6.90776	-6.90776	-6.90776	-6.90776	-6.90776	-6.90776	-6.90776	-6.90776	-6.90776
			596.608	-6.90776	-6.90776	-6.90776	-6.90776	-6.90776	-6.90776	-6.90776	-6.90776	-6.90776	-6.90776	-6.90776	-6.90776	-6.90776	-6.90776	-6.90776	-6.90776	-6.90776	-6.90776	-6.90776	-6.90776	-6.90776	-6.90776	-6.90776	-6.90776	-6.90776	-6.90776	-6.90776	-6.90776	-6.90776	-6.90776	-6.90776	-6.90776	-6.90776	-6.90776	-6.90776	-6.90776	-6.90776	-6.90776	-6.90776	-6.90776	-6.90776	-6.90776	-6.90776	-6.90776	-6.90776	-6.90776
			596.984	-6.90776	-6.90776	-6.90776	-6.90776	-6.90776	-6.90776	-6.90776	-6.90776	-6.90776	-6.90776	-6.90776	-6.90776	-6.90776	-6.90776	-6.90776	-6.90776	-6.90776	-6.90776	-6.90776	-6.90776	-6.90776	-6.90776	-6.90776	-6.90776	-6.90776	-6.90776	-6.90776	-6.90776	-6.90776	-6.90776	-6.90776	-6.90776	-6.90776	-6.90776	-6.90776	-6.90776	-6.90776	-6.90776	-6.90776	-6.90776	-6.90776	-6.90776	-6.90776	-6.90776	-6.90776	-6.90776
			597.359	-6.90776	-6.90776	-6.90776	-6.90776	-6.90776	-6.90776	-6.90776	-6.90776	-6.90776	-6.90776	-6.90776	-6.90776	-6.90776	-6.90776	-6.90776	-6.90776	-6.90776	-6.90776	-6.90776	-6.90776	-6.90776	-6.90776	-6.90776	-6.90776	-6.90776	-6.90776	-6.90776	-6.90776	-6.90776	-6.90776	-6.90776	-6.90776	-6.90776	-6.90776	-6.90776	-6.90776	-6.90776	-6.90776	-6.90776	-6.90776	-6.90776	-6.90776	-6.90776	-6.90776	-6.90776	-6.90776
			597.734	-6.90776	-6.90776	-6.90776	-6.90776	-6.90776	-6.90776	-6.90776	-6.90776	-6.90776	-6.90776	-6.90776	-6.90776	-6.90776	-6.90776	-6.90776	-6.90776	-6.90776	-6.90776	-6.90776	-6.90776	-6.90776	-6.90776	-6.90776	-6.90776	-6.90776	-6.90776	-6.90776	-6.90776	-6.90776	-6.90776	-6.90776	-6.90776	-6.90776	-6.90776	-6.90776	-6.90776	-6.90776	-6.90776	-6.90776	-6.90776	-6.90776	-6.90776	-6.90776	-6.90776	-6.90776	-6.90776
			598.109	-6.90776	-6.90776	-6.90776	-6.90776	-6.90776	-6.90776	-6.90776	-6.90776	-6.90776	-6.90776	-6.90776	-6.90776	-6.90776	-6.90776	-6.90776	-6.90776	-6.90776	-6.90776	-6.90776	-6.90776	-6.90776	-6.90776	-6.90776	-6.90776	-6.90776	-6.90776	-6.90776	-6.90776	-6.90776	-6.90776	-6.90776	-6.90776	-6.90776	-6.90776	-6.90776	-6.90776	-6.90776	-6.90776	-6.90776	-6.90776	-6.90776	-6.90776	-6.90776	-6.90776	-6.90776	-6.90776
			598.485	-6.90776	-6.90776	-6.90776	-6.90776	-6.90776	-6.90776	-6.90776	-6.90776	-6.90776	-6.90776	-6.90776	-6.90776	-6.90776	-6.90776	-6.90776	-6.90776	-6.90776	-6.90776	-6.90776	-6.90776	-6.90776	-6.90776	-6.90776	-6.90776	-6.90776	-6.90776	-6.90776	-6.90776	-6.90776	-6.90776	-6.90776	-6.90776	-6.90776	-6.90776	-6.90776	-6.90776	-6.90776	-6.90776	-6.90776	-6.90776	-6.90776	-6.90776	-6.90776	-6.90776	-6.90776	-6.90776
			598.86	-6.90776	-6.90776	-6.90776	-6.90776	-6.90776	-6.90776	-6.90776	-6.90776	-6.90776	-6.90776	-6.90776	-6.90776	-6.90776	-6.90776	-6.90776	-6.90776	-6.90776	-6.90776	-6.90776	-6.90776	-6.90776	-6.90776	-6.90776	-6.90776	-6.90776	-6.90776	-6.90776	-6.90776	-6.90776	-6.90776	-6.90776	-6.90776	-6.90776	-6.90776	-6.90776	-6.90776	-6.90776	-6.90776	-6.90776	-6.90776	-6.90776	-6.90776	-6.90776	-6.90776	-6.90776	-6.90776
			599.235	-6.90776	-6.90776	-6.90776	-6.90776	-6.90776	-6.90776	-6.90776	-6.90776	-6.90776	-6.90776	-6.90776	-6.90776	-6.90776	-6.90776	-6.90776	-6.90776	-6.90776	-6.90776	-6.90776	-6.90776	-6.90776	-6.90776	-6.90776	-6.90776	-6.90776	-6.90776	-6.90776	-6.90776	-6.90776	-6.90776	-6.90776	-6.90776	-6.90776	-6.90776	-6.90776	-6.90776	-6.90776	-6.90776	-6.90776	-6.90776	-6.90776	-6.90776	-6.90776	-6.90776	-6.90776	-6.90776
			599.611	-6.90776	-6.90776	-6.90776	-6.90776	-6.90776	-6.90776	-6.90776	-6.90776	-6.90776	-6.90776	-6.90776	-6.90776	-6.90776	-6.90776	-6.90776	-6.90776	-6.90776	-6.90776	-6.90776	-6.90776	-6.90776	-6.90776	-6.90776	-6.90776	-6.90776	-6.90776	-6.90776	-6.90776	-6.90776	-6.90776	-6.90776	-6.90776	-6.90776	-6.90776	-6.90776	-6.90776	-6.90776	-6.90776	-6.90776	-6.90776	-6.90776	-6.90776	-6.90776	-6.90776	-6.90776	-6.90776
			599.986	-6.90776	-6.90776	-6.90776	-6.90776	-6.90776	-6.90776	-6.90776	-6.90776	-6.90776	-6.90776	-6.90776	-6.90776	-6.90776	-6.90776	-6.90776	-6.90776	-6.90776	-6.90776	-6.90776	-6.90776	-6.90776	-6.90776	-6.90776	-6.90776	-6.90776	-6.90776	-6.90776	-6.90776	-6.90776	-6.90776	-6.90776	-6.90776	-6.90776	-6.90776	-6.90776	-6.90776	-6.90776	-6.90776	-6.90776	-6.90776	-6.90776	-6.90776	-6.90776	-6.90776	-6.90776	-6.90776
			600.361	-6.90776	-6.90776	-6.90776	-6.90776	-6.90776	-6.90776	-6.90776	-6.90776	-6.90776	-6.90776	-6.90776	-6.90776	-6.90776	-6.90776	-6.90776	-6.90776	-6.90776	-6.90776	-6.90776	-6.90776	-6.90776	-6.90776	-6.90776	-6.90776	-6.90776	-6.90776	-6.90776	-6.90776	-6.90776	-6.90776	-6.90776	-6.90776	-6.90776	-6.90776	-6.90776	-6.90776	-6.90776	-6.90776	-6.90776	-6.90776	-6.90776	-6.90776	-6.90776	-6.90776	-6.90776	-6.90776
			600.736	-6.90776	-6.90776	-6.90776	-6.90776	-6.90776	-6.90776	-6.90776	-6.90776	-6.90776	-6.90776	-6.90776	-6.90776	-6.90776	-6.90776	-6.90776	-6.90776	-6.90776	-6.90776	-6.90776	-6.90776	-6.90776	-6.90776	-6.90776	-6.90776	-6.90776	-6.90776	-6.90776	-6.90776	-6.90776	-6.90776	3.12685	3.42758	2.37973	-6.90776	-6.90776	-6.90776	-6.90776	-6.90776	-6.90776	-6.90776	-6.90776	-6.90776	-6.90776	-6.90776	-6.90776	-6.90776
			601.112	-6.90776	-6.90776	-6.90776	-6.90776	-6.90776	-6.90776	-6.90776	-6.90776	-6.90776	-6.90776	-6.90776	-6.90776	-6.90776	-6.90776	-6.90776	-6.90776	-6.90776	-6.90776	-6.90776	-6.90776	-6.90776	-6.90776	-6.90776	-6.90776	-6.90776	-6.90776	-6.90776	-6.90776	2.17498	4.20173	4.92582	5.20292	4.392	3.60555	-0.22069	-6.90776	-6.90776	-6.90776	-6.90776	-6.90776	-6.90776	-6.90776	-6.90776	-6.90776	-6.90776	-6.90776
			601.487	-6.90776	-6.90776	-6.90776	-6.90776	-6.90776	-6.90776	-6.90776	-6.90776	-6.90776	-6.90776	-6.90776	-6.90776	-6.90776	-6.90776	-6.90776	-6.90776	-6.90776	-6.90776	-6.90776	-6.90776	-6.90776	-6.90776	-6.90776	-6.90776	-6.90776	-6.90776	-6.90776	-6.90776	3.578	5.40628	6.40985	6.67305	5.74876	4.81868	-6.90776	-6.90776	-6.90776	-6.90776	-6.90776	-6.90776	-6.90776	-6.90776	-6.90776	-6.90776	-6.90776	-6.90776
			601.862	-6.90776	-6.90776	-6.90776	-6.90776	-6.90776	-6.90776	-6.90776	-6.90776	-6.90776	-6.90776	-6.90776	-6.90776	-6.90776	-6.90776	-6.90776	-6.90776	-6.90776	-6.90776	-6.90776	-6.90776	-6.90776	-6.90776	-6.90776	-6.90776	-6.90776	-6.90776	-6.90776	-6.90776	4.07418	6.05397	7.28537	7.43	6.55365	4.85048	2.76013	-6.90776	-6.90776	-6.90776	-6.90776	-6.90776	-6.90776	-6.90776	-6.90776	-6.90776	-6.90776	-6.90776
			602.238	-6.90776	-6.90776	-6.90776	-6.90776	-6.90776	-6.90776	-6.90776	-6.90776	-6.90776	-6.90776	-6.90776	-6.90776	-6.90776	-6.90776	-6.90776	-6.90776	-6.90776	-6.90776	-6.90776	-6.90776	-6.90776	-6.90776	-6.90776	-6.90776	-6.90776	-6.90776	-6.90776	-6.90776	3.77968	5.6412	6.8615	6.98915	6.17337	4.81868	1.33552	-6.90776	-6.90776	-6.90776	-6.90776	-6.90776	-6.90776	-6.90776	-6.90776	-6.90776	-6.90776	-6.90776
			602.613	-6.90776	-6.90776	-6.90776	-6.90776	-6.90776	-6.90776	-6.90776	-6.90776	-6.90776	-6.90776	-6.90776	-6.90776	-6.90776	-6.90776	-6.90776	-6.90776	-6.90776	-6.90776	-6.90776	-6.90776	-6.90776	-6.90776	-6.90776	-6.90776	-6.90776	-6.90776	-6.90776	-6.90776	2.93396	4.32812	5.51666	5.6795	5.01597	3.73294	1.91721	-6.90776	-6.90776	-6.90776	-6.90776	-6.90776	-6.90776	-6.90776	-6.90776	-6.90776	-6.90776	-6.90776
			602.988	-6.90776	-6.90776	-6.90776	-6.90776	-6.90776	-6.90776	-6.90776	-6.90776	-6.90776	-6.90776	-6.90776	-6.90776	-6.90776	-6.90776	-6.90776	-6.90776	-6.90776	-6.90776	-6.90776	-6.90776	-6.90776	-6.90776	-6.90776	-6.90776	-6.90776	-6.90776	-6.90776	-6.90776	-6.90776	2.93396	3.98531	4.02181	3.12685	1.03032	-6.90776	-6.90776	-6.90776	-6.90776	-6.90776	-6.90776	-6.90776	-6.90776	-6.90776	-6.90776	-6.90776	-6.90776
			603.363	-6.90776	-6.90776	-6.90776	-6.90776	-6.90776	-6.90776	-6.90776	-6.90776	-6.90776	-6.90776	-6.90776	-6.90776	-6.90776	-6.90776	-6.90776	-6.90776	-6.90776	-6.90776	-6.90776	-6.90776	-6.90776	-6.90776	-6.90776	-6.90776	-6.90776	-6.90776	-6.90776	-6.90776	-6.90776	-6.90776	2.69476	-0.22069	2.62481	-6.90776	-6.90776	-6.90776	-6.90776	-6.90776	-6.90776	-6.90776	-6.90776	-6.90776	-6.90776	-6.90776	-6.90776	-6.90776
			603.739	-6.90776	-6.90776	-6.90776	-6.90776	-6.90776	-6.90776	-6.90776	-6.90776	-6.90776	-6.90776	-6.90776	-6.90776	-6.90776	-6.90776	-6.90776	-6.90776	-6.90776	-6.90776	-6.90776	-6.90776	-6.90776	-6.90776	-6.90776	-6.90776	-6.90776	-6.90776	-6.90776	-6.90776	-6.90776	-6.90776	-6.90776	-6.90776	-6.90776	-6.90776	-6.90776	-6.90776	-6.90776	-6.90776	-6.90776	-6.90776	-6.90776	-6.90776	-6.90776	-6.90776	-6.90776	-6.90776
			604.114	-6.90776	-6.90776	-6.90776	-6.90776	-6.90776	-6.90776	-6.90776	-6.90776	-6.90776	-6.90776	-6.90776	-6.90776	-6.90776	-6.90776	-6.90776	-6.90776	-6.90776	-6.90776	-6.90776	-6.90776	-6.90776	-6.90776	-6.90776	-6.90776	-6.90776	-6.90776	-6.90776	-6.90776	-6.90776	-6.90776	-6.90776	-6.90776	-6.90776	-6.90776	-6.90776	-6.90776	-6.90776	-6.90776	-6.90776	-6.90776	-6.90776	-6.90776	-6.90776	-6.90776	-6.90776	-6.90776
			604.489	-6.90776	-6.90776	-6.90776	-6.90776	-6.90776	-6.90776	-6.90776	-6.90776	-6.90776	-6.90776	-6.90776	-6.90776	-6.90776	-6.90776	-6.90776	-6.90776	-6.90776	-6.90776	-6.90776	-6.90776	-6.90776	-6.90776	-6.90776	-6.90776	-6.90776	-6.90776	-6.90776	-6.90776	-6.90776	-6.90776	-6.90776	-6.90776	-6.90776	-6.90776	-6.90776	-6.90776	-6.90776	-6.90776	-6.90776	-6.90776	-6.90776	-6.90776	-6.90776	-6.90776	-6.90776	-6.90776
			604.864	-6.90776	-6.90776	-6.90776	-6.90776	-6.90776	-6.90776	-6.90776	-6.90776	-6.90776	-6.90776	-6.90776	-6.90776	-6.90776	-6.90776	-6.90776	-6.90776	-6.90776	-6.90776	-6.90776	-6.90776	-6.90776	-6.90776	-6.90776	-6.90776	-6.90776	-6.90776	-6.90776	-6.90776	-6.90776	-6.90776	-6.90776	-6.90776	-6.90776	-6.90776	-6.90776	-6.90776	-6.90776	-6.90776	-6.90776	-6.90776	-6.90776	-6.90776	-6.90776	-6.90776	-6.90776	-6.90776
			605.24	-6.90776	-6.90776	-6.90776	-6.90776	-6.90776	-6.90776	-6.90776	-6.90776	-6.90776	-6.90776	-6.90776	-6.90776	-6.90776	-6.90776	-6.90776	-6.90776	-6.90776	-6.90776	-6.90776	-6.90776	-6.90776	-6.90776	-6.90776	-6.90776	-6.90776	-6.90776	-6.90776	-6.90776	-6.90776	-6.90776	-6.90776	-6.90776	-6.90776	-6.90776	-6.90776	-6.90776	-6.90776	-6.90776	-6.90776	-6.90776	-6.90776	-6.90776	-6.90776	-6.90776	-6.90776	-6.90776
			605.615	-6.90776	-6.90776	-6.90776	-6.90776	-6.90776	-6.90776	-6.90776	-6.90776	-6.90776	-6.90776	-6.90776	-6.90776	-6.90776	-6.90776	-6.90776	-6.90776	-6.90776	-6.90776	-6.90776	-6.90776	-6.90776	-6.90776	-6.90776	-6.90776	-6.90776	-6.90776	-6.90776	-6.90776	-6.90776	-6.90776	-6.90776	-6.90776	-6.90776	-6.90776	-6.90776	-6.90776	-6.90776	-6.90776	-6.90776	-6.90776	-6.90776	-6.90776	-6.90776	-6.90776	-6.90776	-6.90776
			605.99	-6.90776	-6.90776	-6.90776	-6.90776	-6.90776	-6.90776	-6.90776	-6.90776	-6.90776	-6.90776	-6.90776	-6.90776	-6.90776	-6.90776	-6.90776	-6.90776	-6.90776	-6.90776	-6.90776	-6.90776	-6.90776	-6.90776	-6.90776	-6.90776	-6.90776	-6.90776	-6.90776	-6.90776	-6.90776	-6.90776	-6.90776	-6.90776	-6.90776	-6.90776	-6.90776	-6.90776	-6.90776	-6.90776	-6.90776	-6.90776	-6.90776	-6.90776	-6.90776	-6.90776	-6.90776	-6.90776
			606.366	-6.90776	-6.90776	-6.90776	-6.90776	-6.90776	-6.90776	-6.90776	-6.90776	-6.90776	-6.90776	-6.90776	-6.90776	-6.90776	-6.90776	-6.90776	-6.90776	-6.90776	-6.90776	-6.90776	-6.90776	-6.90776	-6.90776	-6.90776	-6.90776	-6.90776	-6.90776	-6.90776	-6.90776	-6.90776	-6.90776	-6.90776	-6.90776	-6.90776	-6.90776	-6.90776	-6.90776	-6.90776	-6.90776	-6.90776	-6.90776	-6.90776	-6.90776	-6.90776	-6.90776	-6.90776	-6.90776
			606.741	-6.90776	-6.90776	-6.90776	-6.90776	-6.90776	-6.90776	-6.90776	-6.90776	-6.90776	-6.90776	-6.90776	-6.90776	-6.90776	-6.90776	-6.90776	-6.90776	-6.90776	-6.90776	-6.90776	-6.90776	-6.90776	-6.90776	-6.90776	-6.90776	-6.90776	-6.90776	-6.90776	-6.90776	-6.90776	-6.90776	-6.90776	-6.90776	-6.90776	-6.90776	-6.90776	-6.90776	-6.90776	-6.90776	-6.90776	-6.90776	-6.90776	-6.90776	-6.90776	-6.90776	-6.90776	-6.90776
			607.116	-6.90776	-6.90776	-6.90776	-6.90776	3.73294	3.70873	-6.90776	-6.90776	-6.90776	-6.90776	-6.90776	-6.90776	-6.90776	-6.90776	-6.90776	-6.90776	-6.90776	-6.90776	-6.90776	-6.90776	-6.90776	-6.90776	-6.90776	-6.90776	-6.90776	-6.90776	-6.90776	-6.90776	-6.90776	-6.90776	-6.90776	-6.90776	-6.90776	-6.90776	-6.90776	-6.90776	-6.90776	-6.90776	-6.90776	-6.90776	-6.90776	-6.90776	-6.90776	-6.90776	-6.90776	-6.90776
			607.491	-6.90776	-6.90776	-6.90776	-6.90776	-6.90776	-0.22069	-6.90776	-6.90776	-6.90776	-6.90776	-6.90776	-6.90776	-6.90776	-6.90776	-6.90776	-6.90776	-6.90776	-6.90776	-6.90776	-6.90776	-6.90776	-6.90776	-6.90776	-6.90776	-6.90776	-6.90776	-6.90776	-6.90776	-6.90776	-6.90776	-6.90776	-6.90776	-6.90776	-6.90776	-6.90776	-6.90776	-6.90776	-6.90776	-6.90776	-6.90776	-6.90776	-6.90776	-6.90776	-6.90776	-6.90776	-6.90776
			607.867	-6.90776	-6.90776	-6.90776	-6.90776	-6.90776	-6.90776	-6.90776	-6.90776	-6.90776	-6.90776	-6.90776	-6.90776	-6.90776	-6.90776	-6.90776	-6.90776	-6.90776	-6.90776	-6.90776	-6.90776	-6.90776	-6.90776	-6.90776	-6.90776	-6.90776	-6.90776	-6.90776	-6.90776	-6.90776	-6.90776	-6.90776	-6.90776	-6.90776	-6.90776	-6.90776	-6.90776	-6.90776	-6.90776	-6.90776	-6.90776	-6.90776	-6.90776	-6.90776	-6.90776	-6.90776	-6.90776
			608.242	-6.90776	-6.90776	-6.90776	-6.90776	-6.90776	-6.90776	-6.90776	-6.90776	-6.90776	-6.90776	-6.90776	-6.90776	-6.90776	-6.90776	-6.90776	-6.90776	-6.90776	-6.90776	-6.90776	-6.90776	-6.90776	-6.90776	-6.90776	-6.90776	-6.90776	-6.90776	-6.90776	-6.90776	-6.90776	-6.90776	-6.90776	-6.90776	-6.90776	-6.90776	-6.90776	-6.90776	-6.90776	-6.90776	-6.90776	-6.90776	-6.90776	-6.90776	-6.90776	-6.90776	-6.90776	-6.90776
			608.617	-6.90776	-6.90776	-6.90776	-6.90776	-6.90776	-6.90776	-6.90776	-6.90776	-6.90776	-6.90776	-6.90776	-6.90776	-6.90776	-6.90776	-6.90776	-6.90776	-6.90776	-6.90776	-6.90776	-6.90776	-6.90776	-6.90776	-6.90776	-6.90776	-6.90776	-6.90776	-6.90776	-6.90776	-6.90776	-6.90776	-6.90776	-6.90776	-6.90776	-6.90776	2.87931	-6.90776	-6.90776	-6.90776	-6.90776	-6.90776	-6.90776	-6.90776	-6.90776	-6.90776	-6.90776	-6.90776
			608.993	-6.90776	-6.90776	-6.90776	-6.90776	-6.90776	-6.90776	-6.90776	-6.90776	-6.90776	-6.90776	-6.90776	-6.90776	-6.90776	-6.90776	-6.90776	-6.90776	-6.90776	-6.90776	-6.90776	-6.90776	-6.90776	-6.90776	-6.90776	-6.90776	-6.90776	-6.90776	-6.90776	-6.90776	-6.90776	-6.90776	-6.90776	-6.90776	-6.90776	-6.90776	-6.90776	-6.90776	-6.90776	-6.90776	-6.90776	-6.90776	-6.90776	-6.90776	-6.90776	-6.90776	-6.90776	-6.90776
			609.368	-6.90776	-6.90776	-6.90776	-6.90776	-6.90776	-6.90776	-6.90776	-6.90776	-6.90776	-6.90776	-6.90776	-6.90776	-6.90776	-6.90776	-6.90776	-6.90776	-6.90776	-6.90776	-6.90776	-6.90776	-6.90776	-6.90776	-6.90776	-6.90776	-6.90776	-6.90776	-6.90776	-6.90776	-6.90776	-6.90776	-6.90776	-6.90776	-6.90776	-6.90776	-6.90776	-6.90776	-6.90776	-6.90776	-6.90776	-6.90776	-6.90776	-6.90776	-6.90776	-6.90776	-6.90776	-6.90776
			609.743	-6.90776	-6.90776	-6.90776	-6.90776	-6.90776	-6.90776	-6.90776	-6.90776	-6.90776	-6.90776	-6.90776	-6.90776	-6.90776	-6.90776	-6.90776	-6.90776	-6.90776	-6.90776	-6.90776	-6.90776	-6.90776	-6.90776	-6.90776	-6.90776	-6.90776	-6.90776	-6.90776	-6.90776	-6.90776	-6.90776	-6.90776	-6.90776	-6.90776	-6.90776	-6.90776	-6.90776	-6.90776	-6.90776	-6.90776	-6.90776	-6.90776	-6.90776	-6.90776	-6.90776	-6.90776	-6.90776
			610.118	-6.90776	-6.90776	-6.90776	-6.90776	-6.90776	-6.90776	-6.90776	-6.90776	-6.90776	-6.90776	-6.90776	-6.90776	-6.90776	-6.90776	-6.90776	-6.90776	-6.90776	-6.90776	-6.90776	-6.90776	-6.90776	-6.90776	-6.90776	-6.90776	-6.90776	-6.90776	-6.90776	-6.90776	-6.90776	-6.90776	-6.90776	-6.90776	-6.90776	-6.90776	-6.90776	-6.90776	-6.90776	-6.90776	-6.90776	-6.90776	-6.90776	-6.90776	-6.90776	-6.90776	-6.90776	-6.90776
			610.494	-6.90776	-6.90776	-6.90776	-6.90776	-6.90776	-6.90776	-6.90776	-6.90776	-6.90776	-6.90776	-6.90776	-6.90776	-6.90776	-6.90776	-6.90776	-6.90776	-6.90776	-6.90776	-6.90776	-6.90776	-6.90776	-6.90776	-6.90776	-6.90776	-6.90776	-6.90776	-6.90776	-6.90776	-6.90776	-6.90776	-6.90776	-6.90776	-6.90776	-6.90776	-6.90776	-6.90776	-6.90776	-6.90776	-6.90776	-6.90776	-6.90776	-6.90776	-6.90776	-6.90776	-6.90776	-6.90776
			610.869	-6.90776	-6.90776	-6.90776	-6.90776	-6.90776	-6.90776	-6.90776	-6.90776	-6.90776	-6.90776	-6.90776	-6.90776	-6.90776	-6.90776	-6.90776	-6.90776	-6.90776	-6.90776	-6.90776	-6.90776	-6.90776	-6.90776	-6.90776	-6.90776	-6.90776	-6.90776	-6.90776	-6.90776	-6.90776	-6.90776	-6.90776	-6.90776	-6.90776	-6.90776	-6.90776	-6.90776	-6.90776	-6.90776	-6.90776	-6.90776	-6.90776	-6.90776	-6.90776	-6.90776	-6.90776	-6.90776
			611.244	-6.90776	-6.90776	-6.90776	-6.90776	-6.90776	-6.90776	-6.90776	-6.90776	-6.90776	-6.90776	-6.90776	-6.90776	-6.90776	-6.90776	-6.90776	-6.90776	-6.90776	-6.90776	-6.90776	-6.90776	-6.90776	-6.90776	-6.90776	-6.90776	-6.90776	-6.90776	-6.90776	-6.90776	-6.90776	-6.90776	-6.90776	-6.90776	-6.90776	-6.90776	-6.90776	-6.90776	-6.90776	-6.90776	-6.90776	-6.90776	-6.90776	-6.90776	-6.90776	-6.90776	-6.90776	-6.90776
			611.62	-6.90776	-6.90776	-6.90776	-6.90776	-6.90776	-6.90776	-6.90776	-6.90776	-6.90776	-6.90776	-6.90776	-6.90776	-6.90776	-6.90776	-6.90776	-6.90776	-6.90776	-6.90776	-6.90776	-6.90776	-6.90776	-6.90776	-6.90776	-6.90776	-6.90776	-6.90776	-6.90776	-6.90776	-6.90776	-6.90776	-6.90776	-6.90776	-6.90776	-6.90776	-6.90776	-6.90776	-6.90776	-6.90776	-6.90776	-6.90776	-6.90776	-6.90776	-6.90776	-6.90776	-6.90776	-6.90776
			611.995	-6.90776	-6.90776	-6.90776	-6.90776	-6.90776	-6.90776	-6.90776	-6.90776	-6.90776	-6.90776	-6.90776	-6.90776	-6.90776	-6.90776	-6.90776	-6.90776	-6.90776	-6.90776	-6.90776	-6.90776	-6.90776	-6.90776	-6.90776	-6.90776	-6.90776	-6.90776	-6.90776	-6.90776	-6.90776	-6.90776	-6.90776	-6.90776	-6.90776	-6.90776	-6.90776	-6.90776	-6.90776	-6.90776	-6.90776	-6.90776	-6.90776	-6.90776	-6.90776	-6.90776	-6.90776	-6.90776
			612.37	-6.90776	-6.90776	-6.90776	-6.90776	-6.90776	-6.90776	-6.90776	-6.90776	-6.90776	-6.90776	-6.90776	-6.90776	-6.90776	-6.90776	-6.90776	-6.90776	-6.90776	-6.90776	-6.90776	-6.90776	-6.90776	-6.90776	-6.90776	-6.90776	-6.90776	-6.90776	-6.90776	-6.90776	-6.90776	-6.90776	-6.90776	-6.90776	-6.90776	-6.90776	-6.90776	-6.90776	-6.90776	-6.90776	-6.90776	-6.90776	-6.90776	-6.90776	-6.90776	-6.90776	-6.90776	-6.90776
			612.745	-6.90776	-6.90776	-6.90776	-6.90776	-6.90776	-6.90776	-6.90776	-6.90776	-6.90776	-6.90776	-6.90776	-6.90776	-6.90776	-6.90776	-6.90776	-6.90776	-6.90776	-6.90776	-6.90776	-6.90776	-6.90776	-6.90776	-6.90776	-6.90776	-6.90776	-6.90776	-6.90776	-6.90776	-6.90776	-6.90776	-6.90776	-6.90776	-6.90776	-6.90776	-6.90776	-6.90776	-6.90776	-6.90776	-6.90776	-6.90776	-6.90776	-6.90776	-6.90776	-6.90776	-6.90776	-6.90776
			613.121	-6.90776	-6.90776	-6.90776	-6.90776	-6.90776	-6.90776	-6.90776	-6.90776	-6.90776	-6.90776	-6.90776	-6.90776	-6.90776	-6.90776	-6.90776	-6.90776	-6.90776	-6.90776	-6.90776	-6.90776	-6.90776	-6.90776	-6.90776	-6.90776	-6.90776	-6.90776	-6.90776	-6.90776	-6.90776	-6.90776	-6.90776	-6.90776	-6.90776	-6.90776	-6.90776	-6.90776	-6.90776	-6.90776	-6.90776	-6.90776	-6.90776	-6.90776	-6.90776	-6.90776	-6.90776	-6.90776
			613.496	-6.90776	-6.90776	-6.90776	-6.90776	-6.90776	-6.90776	-6.90776	-6.90776	-6.90776	-6.90776	-6.90776	-6.90776	-6.90776	-6.90776	-6.90776	-6.90776	-6.90776	-6.90776	-6.90776	-6.90776	-6.90776	-6.90776	-6.90776	-6.90776	-6.90776	-6.90776	-6.90776	-6.90776	-6.90776	-6.90776	-6.90776	-6.90776	-6.90776	-6.90776	-6.90776	-6.90776	-6.90776	-6.90776	-6.90776	-6.90776	-6.90776	1.33552	-6.90776	-6.90776	-6.90776	-6.90776
			613.871	-6.90776	-6.90776	-6.90776	-6.90776	-6.90776	-6.90776	-6.90776	-6.90776	-6.90776	-6.90776	-6.90776	-6.90776	-6.90776	-6.90776	-6.90776	-6.90776	-6.90776	-6.90776	-6.90776	-6.90776	-6.90776	-6.90776	-6.90776	-6.90776	-6.90776	-6.90776	-6.90776	-6.90776	-6.90776	-6.90776	-6.90776	-6.90776	-6.90776	-6.90776	-6.90776	-6.90776	-6.90776	-6.90776	-6.90776	-6.90776	-6.90776	2.5496	-6.90776	-6.90776	-6.90776	-6.90776
			614.246	-6.90776	-6.90776	-6.90776	-6.90776	-6.90776	-6.90776	-6.90776	-6.90776	-6.90776	-6.90776	-6.90776	-6.90776	-6.90776	-6.90776	-6.90776	-6.90776	-6.90776	-6.90776	-6.90776	-6.90776	-6.90776	-6.90776	-6.90776	-6.90776	-6.90776	-6.90776	-6.90776	-6.90776	-6.90776	-6.90776	-6.90776	-6.90776	-6.90776	-6.90776	-6.90776	-6.90776	-6.90776	-6.90776	3.94743	4.65207	2.76013	-6.90776	-6.90776	-6.90776	-6.90776	-6.90776
			614.622	-6.90776	-6.90776	-6.90776	-6.90776	-6.90776	-6.90776	-6.90776	-6.90776	-6.90776	-6.90776	-6.90776	-6.90776	-6.90776	-6.90776	-6.90776	-6.90776	-6.90776	-6.90776	-6.90776	-6.90776	-6.90776	-6.90776	-6.90776	-6.90776	-6.90776	-6.90776	-6.90776	-6.90776	-6.90776	-6.90776	-6.90776	-6.90776	-6.90776	-6.90776	-6.90776	-6.90776	-6.90776	-6.90776	4.66157	5.43722	4.15578	-6.90776	-6.90776	-6.90776	-6.90776	-6.90776
			614.997	-6.90776	-6.90776	-6.90776	-6.90776	-6.90776	-6.90776	-6.90776	-6.90776	-6.90776	-6.90776	-6.90776	-6.90776	-6.90776	-6.90776	-6.90776	-6.90776	-6.90776	-6.90776	-6.90776	-6.90776	-6.90776	-6.90776	-6.90776	-6.90776	-6.90776	-6.90776	-6.90776	-6.90776	-6.90776	-6.90776	-6.90776	-6.90776	-6.90776	-6.90776	-6.90776	-6.90776	-6.90776	-6.90776	4.44032	4.56228	3.578	-6.90776	-6.90776	-6.90776	-6.90776	-6.90776
			615.372	-6.90776	-6.90776	-6.90776	-6.90776	-6.90776	-6.90776	-6.90776	-6.90776	-6.90776	-6.90776	-6.90776	-6.90776	-6.90776	-6.90776	-6.90776	-6.90776	-6.90776	-6.90776	-6.90776	-6.90776	-6.90776	-6.90776	-6.90776	-6.90776	-6.90776	-6.90776	-6.90776	-6.90776	-6.90776	-6.90776	-6.90776	-6.90776	-6.90776	-6.90776	-6.90776	-6.90776	-6.90776	-6.90776	-6.90776	1.91721	-6.90776	-6.90776	-6.90776	-6.90776	-6.90776	-6.90776
			615.748	-6.90776	-6.90776	-6.90776	-6.90776	-6.90776	-6.90776	-6.90776	-6.90776	-6.90776	-6.90776	-6.90776	-6.90776	-6.90776	-6.90776	-6.90776	-6.90776	-6.90776	-6.90776	-6.90776	-6.90776	-6.90776	-6.90776	-6.90776	-6.90776	-6.90776	-6.90776	-6.90776	-6.90776	-6.90776	-6.90776	-6.90776	-6.90776	-6.90776	-6.90776	-6.90776	-6.90776	-6.90776	-6.90776	-6.90776	-6.90776	-6.90776	-6.90776	-6.90776	-6.90776	-6.90776	-6.90776
			616.123	-6.90776	-6.90776	-6.90776	-6.90776	-6.90776	-6.90776	-6.90776	-6.90776	-6.90776	-6.90776	-6.90776	-6.90776	-6.90776	-6.90776	-6.90776	-6.90776	-6.90776	-6.90776	-6.90776	-6.90776	-6.90776	-6.90776	-6.90776	-6.90776	-6.90776	-6.90776	-6.90776	-6.90776	-6.90776	-6.90776	-6.90776	-6.90776	-6.90776	-6.90776	-6.90776	-6.90776	-6.90776	-6.90776	-6.90776	-6.90776	-6.90776	-6.90776	-6.90776	-6.90776	-6.90776	-6.90776
			616.498	-6.90776	-6.90776	-6.90776	-6.90776	-6.90776	-6.90776	-6.90776	-6.90776	-6.90776	-6.90776	-6.90776	-6.90776	-6.90776	-6.90776	-6.90776	-6.90776	-6.90776	-6.90776	-6.90776	-6.90776	-6.90776	-6.90776	-6.90776	-6.90776	-6.90776	-6.90776	-6.90776	-6.90776	-6.90776	-6.90776	-6.90776	-6.90776	-6.90776	-6.90776	-6.90776	-6.90776	-6.90776	-6.90776	-6.90776	-6.90776	-6.90776	-6.90776	-6.90776	-6.90776	-6.90776	-6.90776
			616.873	-6.90776	-6.90776	-6.90776	-6.90776	-6.90776	-6.90776	-6.90776	-6.90776	-6.90776	-6.90776	-6.90776	-6.90776	-6.90776	-6.90776	-6.90776	-6.90776	-6.90776	-6.90776	-6.90776	-6.90776	-6.90776	-6.90776	-6.90776	-6.90776	-6.90776	-6.90776	-6.90776	-6.90776	-6.90776	-6.90776	-6.90776	-6.90776	-6.90776	-6.90776	-6.90776	-6.90776	-6.90776	-6.90776	-6.90776	-6.90776	-6.90776	-6.90776	-6.90776	-6.90776	-6.90776	-6.90776
			617.249	-6.90776	-6.90776	-6.90776	-6.90776	-6.90776	-6.90776	-6.90776	-6.90776	-6.90776	-6.90776	-6.90776	-6.90776	-6.90776	-6.90776	-6.90776	-6.90776	-6.90776	-6.90776	-6.90776	-6.90776	-6.90776	-6.90776	-6.90776	-6.90776	-6.90776	-6.90776	-6.90776	-6.90776	-6.90776	-6.90776	-6.90776	-6.90776	-6.90776	-6.90776	-6.90776	-6.90776	-6.90776	-6.90776	-6.90776	-6.90776	-6.90776	-6.90776	-6.90776	-6.90776	-6.90776	-6.90776
			617.624	-6.90776	-6.90776	-6.90776	-6.90776	-6.90776	-6.90776	-6.90776	-6.90776	-6.90776	-6.90776	-6.90776	-6.90776	-6.90776	-6.90776	-6.90776	-6.90776	-6.90776	-6.90776	-6.90776	-6.90776	-6.90776	-6.90776	-6.90776	-6.90776	-6.90776	-6.90776	-6.90776	-6.90776	-6.90776	-6.90776	-6.90776	-6.90776	-6.90776	-6.90776	-6.90776	-6.90776	-6.90776	-6.90776	-6.90776	-6.90776	-6.90776	-6.90776	-6.90776	-6.90776	-6.90776	-6.90776
			617.999	-6.90776	-6.90776	-6.90776	-6.90776	-6.90776	-6.90776	-6.90776	-6.90776	-6.90776	-6.90776	-6.90776	-6.90776	-6.90776	-6.90776	-6.90776	-6.90776	-6.90776	-6.90776	-6.90776	-6.90776	-6.90776	-6.90776	-6.90776	-6.90776	-6.90776	-6.90776	-6.90776	-6.90776	-6.90776	-6.90776	-6.90776	-6.90776	-6.90776	-6.90776	-6.90776	-6.90776	-6.90776	4.02181	2.76013	-6.90776	-6.90776	-6.90776	-6.90776	2.98578	3.84593	3.03505
			618.375	-6.90776	-6.90776	-6.90776	-6.90776	-6.90776	-6.90776	-6.90776	-6.90776	-6.90776	-6.90776	-6.90776	-6.90776	-6.90776	-6.90776	-6.90776	-6.90776	-6.90776	-6.90776	-6.90776	-6.90776	-6.90776	-6.90776	-6.90776	-6.90776	-6.90776	-6.90776	-6.90776	-6.90776	-6.90776	-6.90776	-6.90776	-6.90776	-6.90776	-6.90776	-6.90776	2.8215	4.61316	5.27198	4.53047	-6.90776	-6.90776	-6.90776	3.36044	4.31484	5.02258	5.00262
			618.75	-6.90776	-6.90776	-6.90776	-6.90776	-6.90776	-6.90776	-6.90776	-6.90776	-6.90776	-6.90776	-6.90776	-6.90776	-6.90776	-6.90776	-6.90776	-6.90776	-6.90776	-6.90776	-6.90776	-6.90776	-6.90776	-6.90776	-6.90776	-6.90776	-6.90776	-6.90776	-6.90776	-6.90776	-6.90776	-6.90776	-6.90776	-6.90776	-6.90776	-6.90776	-6.90776	3.39457	5.55606	5.64475	4.81057	-6.90776	1.03032	2.37973	4.13999	5.43286	6.31319	6.35576
			619.125	-6.90776	-6.90776	-6.90776	-6.90776	-6.90776	-6.90776	-6.90776	-6.90776	-6.90776	-6.90776	-6.90776	-6.90776	-6.90776	-6.90776	-6.90776	-6.90776	-6.90776	-6.90776	-6.90776	-6.90776	-6.90776	-6.90776	-6.90776	-6.90776	-6.90776	-6.90776	-6.90776	-6.90776	-6.90776	-6.90776	-6.90776	-6.90776	-6.90776	-6.90776	-6.90776	0.58888	4.57267	4.67098	3.32511	0.58888	0.58888	3.12685	5.19186	6.45174	7.3587	7.50153
			619.5	-6.90776	-6.90776	-6.90776	-6.90776	-6.90776	-6.90776	-6.90776	-6.90776	-6.90776	-6.90776	-6.90776	-6.90776	-6.90776	-6.90776	-6.90776	-6.90776	-6.90776	-6.90776	-6.90776	-6.90776	-6.90776	-6.90776	-6.90776	-6.90776	-6.90776	-6.90776	-6.90776	-6.90776	-6.90776	-6.90776	-6.90776	-6.90776	-6.90776	-6.90776	-6.90776	-6.90776	-6.90776	2.28258	1.33552	-6.90776	-6.90776	3.73294	5.09253	7.03333	7.97824	7.72259
			619.876	-6.90776	-6.90776	-6.90776	-6.90776	-6.90776	-6.90776	-6.90776	-6.90776	-6.90776	-6.90776	-6.90776	-6.90776	-6.90776	-6.90776	-6.90776	-6.90776	-6.90776	-6.90776	-6.90776	-6.90776	-6.90776	-6.90776	-6.90776	-6.90776	-6.90776	-6.90776	-6.90776	-6.90776	-6.90776	-6.90776	-6.90776	-6.90776	-6.90776	-6.90776	-6.90776	-6.90776	-6.90776	-6.90776	-6.90776	-6.90776	2.17498	3.25045	5.07394	6.74147	7.45345	7.19279
			620.251	-6.90776	-6.90776	-6.90776	-6.90776	-6.90776	-6.90776	-6.90776	-6.90776	-6.90776	-6.90776	-6.90776	-6.90776	-6.90776	-6.90776	-6.90776	-6.90776	-6.90776	-6.90776	-6.90776	-6.90776	-6.90776	-6.90776	-6.90776	-6.90776	-6.90776	-6.90776	-6.90776	-6.90776	-6.90776	-6.90776	-6.90776	-6.90776	-6.90776	-6.90776	-6.90776	-6.90776	-6.90776	-6.90776	-6.90776	-6.90776	-6.90776	1.91721	3.75658	5.30729	6.14376	5.91026
			620.626	-6.90776	-6.90776	-6.90776	-6.90776	-6.90776	-6.90776	-6.90776	-6.90776	-6.90776	-6.90776	-6.90776	-6.90776	-6.90776	-6.90776	-6.90776	-6.90776	-6.90776	-6.90776	-6.90776	-6.90776	-6.90776	-6.90776	-6.90776	-6.90776	-6.90776	-6.90776	-6.90776	-6.90776	-6.90776	-6.90776	-6.90776	-6.90776	-6.90776	-6.90776	-6.90776	-6.90776	-6.90776	-6.90776	-6.90776	-6.90776	-6.90776	-0.22069	2.46827	4.12394	4.70774	4.92582
			621.001	-6.90776	-6.90776	-6.90776	-6.90776	-6.90776	-6.90776	-6.90776	-6.90776	-6.90776	-6.90776	-6.90776	-6.90776	-6.90776	-6.90776	-6.90776	-6.90776	-6.90776	-6.90776	-6.90776	-6.90776	-6.90776	-6.90776	-6.90776	-6.90776	-6.90776	-6.90776	-6.90776	-6.90776	-6.90776	-6.90776	-6.90776	-6.90776	-6.90776	-6.90776	-6.90776	-6.90776	-6.90776	-6.90776	-6.90776	-6.90776	-6.90776	-6.90776	-6.90776	-6.90776	3.60555	3.082
			621.377	-6.90776	-6.90776	-6.90776	-6.90776	-6.90776	-6.90776	-6.90776	-6.90776	-6.90776	-6.90776	-6.90776	-6.90776	-6.90776	-6.90776	-6.90776	-6.90776	-6.90776	-6.90776	-6.90776	-6.90776	-6.90776	-6.90776	-6.90776	-6.90776	-6.90776	-6.90776	-6.90776	-6.90776	-6.90776	-6.90776	-6.90776	-6.90776	-6.90776	-6.90776	-6.90776	-6.90776	-6.90776	-6.90776	-6.90776	-6.90776	-6.90776	-6.90776	-6.90776	-6.90776	2.46827	3.082
			621.752	-6.90776	-6.90776	-6.90776	-6.90776	-6.90776	-6.90776	-6.90776	-6.90776	-6.90776	-6.90776	-6.90776	-6.90776	-6.90776	-6.90776	-6.90776	-6.90776	-6.90776	-6.90776	-6.90776	-6.90776	-6.90776	-6.90776	-6.90776	-6.90776	-6.90776	-6.90776	-6.90776	-6.90776	-6.90776	-6.90776	-6.90776	-6.90776	-6.90776	-6.90776	-6.90776	-6.90776	-6.90776	-6.90776	-6.90776	-6.90776	-6.90776	-6.90776	-6.90776	-6.90776	-6.90776	-6.90776
			622.127	-6.90776	-6.90776	-6.90776	-6.90776	-6.90776	-6.90776	-6.90776	-6.90776	-6.90776	-6.90776	-6.90776	-6.90776	-6.90776	-6.90776	-6.90776	-6.90776	-6.90776	-6.90776	-6.90776	-6.90776	-6.90776	-6.90776	-6.90776	-6.90776	-6.90776	-6.90776	-6.90776	-6.90776	-6.90776	-6.90776	-6.90776	-6.90776	-6.90776	-6.90776	-6.90776	-6.90776	-6.90776	-6.90776	-6.90776	-6.90776	-6.90776	-6.90776	-6.90776	-6.90776	-6.90776	-6.90776
			622.503	-6.90776	-6.90776	-6.90776	-6.90776	-6.90776	-6.90776	-6.90776	-6.90776	-6.90776	-6.90776	-6.90776	-6.90776	-6.90776	-6.90776	-6.90776	-6.90776	-6.90776	-6.90776	-6.90776	-6.90776	-6.90776	-6.90776	-6.90776	-6.90776	-6.90776	-6.90776	-6.90776	-6.90776	-6.90776	-6.90776	-6.90776	-6.90776	1.33552	-6.90776	-6.90776	-6.90776	-6.90776	-6.90776	-6.90776	-6.90776	-6.90776	-6.90776	-6.90776	-6.90776	-6.90776	-6.90776
			622.878	-6.90776	-6.90776	-6.90776	-6.90776	-6.90776	-6.90776	-6.90776	-6.90776	-6.90776	-6.90776	-6.90776	-6.90776	-6.90776	-6.90776	-6.90776	-6.90776	-6.90776	-6.90776	-6.90776	-6.90776	-6.90776	-6.90776	-6.90776	-6.90776	-6.90776	-6.90776	-6.90776	-6.90776	-6.90776	-6.90776	3.082	3.70873	3.90805	1.91721	-6.90776	-6.90776	-6.90776	-6.90776	-6.90776	-6.90776	-6.90776	-6.90776	-6.90776	-6.90776	-6.90776	-6.90776
			623.253	-6.90776	-6.90776	-6.90776	-6.90776	-6.90776	-6.90776	-6.90776	-6.90776	-6.90776	-6.90776	-6.90776	-6.90776	-6.90776	-6.90776	-6.90776	-6.90776	-6.90776	-6.90776	-6.90776	-6.90776	-6.90776	-6.90776	-6.90776	-6.90776	-6.90776	-6.90776	-6.90776	-6.90776	-6.90776	-6.90776	3.92794	5.01597	4.58294	3.88777	-0.22069	-6.90776	-6.90776	-6.90776	-6.90776	-6.90776	-6.90776	-6.90776	-6.90776	-6.90776	-6.90776	-6.90776
			623.628	-6.90776	-6.90776	-6.90776	-6.90776	-6.90776	-6.90776	-6.90776	-6.90776	-6.90776	-6.90776	-6.90776	-6.90776	-6.90776	-6.90776	-6.90776	-6.90776	-6.90776	-6.90776	-6.90776	-6.90776	-6.90776	-6.90776	-6.90776	-6.90776	-6.90776	-6.90776	-6.90776	-6.90776	-6.90776	-6.90776	2.5496	4.83471	3.75658	1.56903	2.8215	-6.90776	-6.90776	-6.90776	-6.90776	-6.90776	-6.90776	-6.90776	-6.90776	-6.90776	-6.90776	-6.90776
			624.004	-6.90776	-6.90776	-6.90776	-6.90776	-6.90776	-6.90776	-6.90776	-6.90776	-6.90776	-6.90776	-6.90776	-6.90776	-6.90776	-6.90776	-6.90776	-6.90776	-6.90776	-6.90776	-6.90776	-6.90776	-6.90776	-6.90776	-6.90776	-6.90776	-6.90776	-6.90776	-6.90776	-6.90776	-6.90776	-6.90776	-6.90776	2.28258	2.28258	2.5496	-6.90776	2.28258	-6.90776	-6.90776	-6.90776	-6.90776	-6.90776	-6.90776	-6.90776	-6.90776	-6.90776	-6.90776
			624.379	-6.90776	-6.90776	-6.90776	-6.90776	-6.90776	-6.90776	-6.90776	-6.90776	-6.90776	-6.90776	-6.90776	-6.90776	-6.90776	-6.90776	-6.90776	-6.90776	-6.90776	-6.90776	-6.90776	-6.90776	-6.90776	-6.90776	-6.90776	-6.90776	-6.90776	-6.90776	-6.90776	-6.90776	-6.90776	-6.90776	-6.90776	-6.90776	-6.90776	-6.90776	-6.90776	-6.90776	-6.90776	-6.90776	-6.90776	-6.90776	-6.90776	-6.90776	-6.90776	-6.90776	-6.90776	-6.90776
			624.754	-6.90776	-6.90776	-6.90776	-6.90776	-6.90776	-6.90776	-6.90776	-6.90776	-6.90776	-6.90776	-6.90776	-6.90776	-6.90776	-6.90776	-6.90776	-6.90776	-6.90776	-6.90776	-6.90776	-6.90776	-6.90776	-6.90776	-6.90776	-6.90776	-6.90776	-6.90776	-6.90776	-6.90776	-6.90776	-6.90776	-6.90776	-6.90776	-6.90776	-6.90776	-6.90776	-6.90776	-6.90776	-6.90776	-6.90776	-6.90776	-6.90776	-6.90776	-6.90776	-6.90776	-6.90776	-6.90776
			625.13	-6.90776	-6.90776	-6.90776	-6.90776	-6.90776	-6.90776	-6.90776	-6.90776	-6.90776	-6.90776	-6.90776	-6.90776	-6.90776	-6.90776	-6.90776	-6.90776	-6.90776	-6.90776	-6.90776	-6.90776	-6.90776	-6.90776	-6.90776	-6.90776	-6.90776	-6.90776	-6.90776	-6.90776	-6.90776	-6.90776	-6.90776	-6.90776	-6.90776	-6.90776	-6.90776	-6.90776	-6.90776	-6.90776	-6.90776	-6.90776	-6.90776	-6.90776	-6.90776	-6.90776	-6.90776	-6.90776
			625.505	-6.90776	-6.90776	-6.90776	-6.90776	-6.90776	-6.90776	-6.90776	-6.90776	-6.90776	-6.90776	-6.90776	-6.90776	-6.90776	-6.90776	-6.90776	-6.90776	-6.90776	-6.90776	-6.90776	-6.90776	-6.90776	-6.90776	-6.90776	-6.90776	-6.90776	-6.90776	-6.90776	-6.90776	-6.90776	-6.90776	-6.90776	-6.90776	-6.90776	-6.90776	-6.90776	-6.90776	-6.90776	-6.90776	-6.90776	-6.90776	-6.90776	-6.90776	-6.90776	-6.90776	-6.90776	-6.90776
			625.88	-6.90776	-6.90776	-6.90776	-6.90776	-6.90776	-6.90776	-6.90776	-6.90776	-6.90776	-6.90776	-6.90776	-6.90776	-6.90776	-6.90776	-6.90776	-6.90776	-6.90776	-6.90776	-6.90776	-6.90776	-6.90776	-6.90776	-6.90776	-6.90776	-6.90776	-6.90776	-6.90776	-6.90776	-6.90776	-6.90776	-6.90776	-6.90776	-6.90776	-6.90776	-6.90776	-6.90776	-6.90776	-6.90776	-6.90776	-6.90776	-6.90776	-6.90776	-6.90776	-6.90776	-6.90776	-6.90776
			626.255	-6.90776	-6.90776	-6.90776	-6.90776	-6.90776	-6.90776	-6.90776	-6.90776	-6.90776	-6.90776	-6.90776	-6.90776	-6.90776	-6.90776	-6.90776	-6.90776	-6.90776	-6.90776	-6.90776	-6.90776	-6.90776	-6.90776	-6.90776	-6.90776	-6.90776	-6.90776	-6.90776	-6.90776	-6.90776	-6.90776	-6.90776	-6.90776	-6.90776	-6.90776	-6.90776	-6.90776	-6.90776	-6.90776	-6.90776	-6.90776	-6.90776	-6.90776	-6.90776	-6.90776	-6.90776	-6.90776
			626.631	-6.90776	-6.90776	-6.90776	-6.90776	-6.90776	-6.90776	-6.90776	-6.90776	-6.90776	-6.90776	-6.90776	-6.90776	-6.90776	-6.90776	-6.90776	-6.90776	-6.90776	-6.90776	-6.90776	-6.90776	-6.90776	-6.90776	-6.90776	-6.90776	-6.90776	-6.90776	-6.90776	-6.90776	-6.90776	-6.90776	-6.90776	-6.90776	-6.90776	-6.90776	-6.90776	-6.90776	-6.90776	-6.90776	-6.90776	-6.90776	-6.90776	-6.90776	-6.90776	-6.90776	1.33552	-6.90776
			627.006	-6.90776	-6.90776	-6.90776	-6.90776	-6.90776	-6.90776	-6.90776	-6.90776	-6.90776	-6.90776	-6.90776	-6.90776	-6.90776	-6.90776	-6.90776	-6.90776	-6.90776	-6.90776	-6.90776	-6.90776	-6.90776	-6.90776	-6.90776	-6.90776	-6.90776	-6.90776	-6.90776	-6.90776	-6.90776	-6.90776	-6.90776	-6.90776	-6.90776	-6.90776	-6.90776	-6.90776	-6.90776	-6.90776	-6.90776	-6.90776	-6.90776	-6.90776	-6.90776	-6.90776	-6.90776	-6.90776
			627.381	-6.90776	-6.90776	-6.90776	-6.90776	-6.90776	-6.90776	-6.90776	-6.90776	-6.90776	-6.90776	-6.90776	-6.90776	-6.90776	-6.90776	-6.90776	-6.90776	-6.90776	-6.90776	-6.90776	-6.90776	-6.90776	-6.90776	-6.90776	-6.90776	-6.90776	-6.90776	-6.90776	-6.90776	-6.90776	-6.90776	-6.90776	-6.90776	-6.90776	-6.90776	-6.90776	-6.90776	-6.90776	-6.90776	-6.90776	2.93396	2.76013	-6.90776	-6.90776	-6.90776	-6.90776	-6.90776
			627.757	-6.90776	-6.90776	-6.90776	-6.90776	-6.90776	-6.90776	-6.90776	-6.90776	-6.90776	-6.90776	-6.90776	-6.90776	-6.90776	-6.90776	-6.90776	-6.90776	-6.90776	-6.90776	-6.90776	-6.90776	-6.90776	-6.90776	-6.90776	-6.90776	-6.90776	-6.90776	-6.90776	-6.90776	-6.90776	-6.90776	-6.90776	-6.90776	-6.90776	-6.90776	-6.90776	-6.90776	-6.90776	-6.90776	4.25989	4.66157	4.392	3.42758	1.7582	-6.90776	-6.90776	-6.90776
			628.132	-6.90776	-6.90776	-6.90776	-6.90776	-6.90776	-6.90776	-6.90776	-6.90776	-6.90776	-6.90776	-6.90776	-6.90776	-6.90776	-6.90776	-6.90776	-6.90776	-6.90776	-6.90776	-6.90776	-6.90776	-6.90776	-6.90776	-6.90776	-6.90776	-6.90776	-6.90776	-6.90776	-6.90776	-6.90776	-6.90776	-6.90776	-6.90776	-6.90776	-6.90776	-6.90776	-6.90776	-6.90776	2.37973	5.33659	6.15018	5.81354	4.51963	1.03032	-6.90776	-6.90776	-6.90776
			628.507	-6.90776	-6.90776	-6.90776	-6.90776	-6.90776	-6.90776	-6.90776	-6.90776	-6.90776	-6.90776	-6.90776	-6.90776	-6.90776	-6.90776	-6.90776	-6.90776	-6.90776	-6.90776	-6.90776	-6.90776	-6.90776	-6.90776	-6.90776	-6.90776	-6.90776	-6.90776	-6.90776	-6.90776	-6.90776	-6.90776	-6.90776	-6.90776	-6.90776	-6.90776	-6.90776	-6.90776	-6.90776	3.42758	5.43286	6.51738	6.02054	4.55179	0.58888	-6.90776	-6.90776	-6.90776
			628.882	-6.90776	-6.90776	-6.90776	-6.90776	-6.90776	-6.90776	-6.90776	-6.90776	-6.90776	-6.90776	-6.90776	-6.90776	-6.90776	-6.90776	-6.90776	-6.90776	-6.90776	-6.90776	-6.90776	-6.90776	-6.90776	-6.90776	-6.90776	-6.90776	-6.90776	-6.90776	-6.90776	-6.90776	-6.90776	-6.90776	-6.90776	-6.90776	-6.90776	-6.90776	-6.90776	-6.90776	-6.90776	2.98578	4.32812	5.23005	4.96146	3.36044	-6.90776	-6.90776	-6.90776	-6.90776
			629.258	-6.90776	-6.90776	-6.90776	-6.90776	-6.90776	-6.90776	-6.90776	-6.90776	-6.90776	-6.90776	-6.90776	-6.90776	-6.90776	-6.90776	-6.90776	-6.90776	-6.90776	-6.90776	-6.90776	-6.90776	-6.90776	-6.90776	-6.90776	-6.90776	-6.90776	-6.90776	-6.90776	-6.90776	-6.90776	-6.90776	-6.90776	-6.90776	-6.90776	-6.90776	-6.90776	-6.90776	-6.90776	-6.90776	1.91721	3.21092	2.93396	-6.90776	-6.90776	-6.90776	-6.90776	-6.90776
			629.633	-6.90776	-6.90776	-6.90776	-6.90776	-6.90776	-6.90776	-6.90776	-6.90776	-6.90776	-6.90776	-6.90776	-6.90776	-6.90776	-6.90776	-6.90776	-6.90776	-6.90776	-6.90776	-6.90776	-6.90776	-6.90776	-6.90776	-6.90776	-6.90776	-6.90776	-6.90776	-6.90776	-6.90776	-6.90776	-6.90776	-6.90776	-6.90776	-6.90776	-6.90776	-6.90776	-6.90776	-6.90776	-6.90776	-6.90776	-6.90776	-6.90776	-6.90776	-6.90776	-6.90776	-6.90776	-6.90776
			630.008	-6.90776	-6.90776	-6.90776	-6.90776	-6.90776	-6.90776	-6.90776	-6.90776	-6.90776	-6.90776	-6.90776	-6.90776	-6.90776	-6.90776	-6.90776	-6.90776	-6.90776	-6.90776	-6.90776	-6.90776	-6.90776	-6.90776	-6.90776	-6.90776	-6.90776	-6.90776	-6.90776	-6.90776	-6.90776	-6.90776	-6.90776	-6.90776	-6.90776	-6.90776	-6.90776	-6.90776	-6.90776	-6.90776	-6.90776	-6.90776	-6.90776	-6.90776	-6.90776	-6.90776	-6.90776	-6.90776
			630.383	-6.90776	-6.90776	-6.90776	-6.90776	-6.90776	-6.90776	-6.90776	-6.90776	-6.90776	-6.90776	-6.90776	-6.90776	-6.90776	-6.90776	-6.90776	-6.90776	-6.90776	-6.90776	-6.90776	-6.90776	-6.90776	-6.90776	-6.90776	-6.90776	-6.90776	-6.90776	-6.90776	-6.90776	-6.90776	-6.90776	-6.90776	-6.90776	-6.90776	-6.90776	-6.90776	-6.90776	-6.90776	-6.90776	-6.90776	-6.90776	-6.90776	-6.90776	-6.90776	-6.90776	-6.90776	-6.90776
			630.759	-6.90776	-6.90776	-6.90776	-6.90776	-6.90776	-6.90776	-6.90776	-6.90776	-6.90776	-6.90776	-6.90776	-6.90776	-6.90776	-6.90776	-6.90776	-6.90776	-6.90776	-6.90776	-6.90776	-6.90776	-6.90776	-6.90776	-6.90776	-6.90776	-6.90776	-6.90776	-6.90776	-6.90776	-6.90776	-6.90776	-6.90776	-6.90776	-6.90776	-6.90776	-6.90776	-6.90776	-6.90776	-6.90776	-6.90776	-6.90776	-6.90776	-6.90776	-6.90776	-6.90776	-6.90776	-6.90776
			631.134	-6.90776	-6.90776	-6.90776	-6.90776	-6.90776	-6.90776	-6.90776	-6.90776	-6.90776	-6.90776	-6.90776	-6.90776	-6.90776	-6.90776	-6.90776	-6.90776	-6.90776	-6.90776	-6.90776	-6.90776	-6.90776	-6.90776	-6.90776	-6.90776	-6.90776	-6.90776	-6.90776	-6.90776	-6.90776	-6.90776	-6.90776	-6.90776	-6.90776	-6.90776	-6.90776	2.05438	-6.90776	-6.90776	-6.90776	-6.90776	-6.90776	-6.90776	-6.90776	-6.90776	-6.90776	-6.90776
			631.509	-6.90776	-6.90776	-6.90776	-6.90776	-6.90776	-6.90776	-6.90776	-6.90776	-6.90776	-6.90776	-6.90776	-6.90776	-6.90776	-6.90776	-6.90776	-6.90776	-6.90776	-6.90776	-6.90776	-6.90776	-6.90776	-6.90776	-6.90776	-6.90776	-6.90776	-6.90776	-6.90776	-6.90776	-6.90776	-6.90776	-6.90776	-6.90776	-6.90776	-6.90776	-6.90776	-6.90776	-6.90776	-6.90776	-6.90776	-6.90776	-6.90776	-6.90776	-6.90776	-6.90776	-6.90776	-6.90776
			631.885	-6.90776	-6.90776	-6.90776	-6.90776	-6.90776	-6.90776	-6.90776	-6.90776	-6.90776	-6.90776	-6.90776	-6.90776	-6.90776	-6.90776	-6.90776	-6.90776	-6.90776	-6.90776	-6.90776	-6.90776	-6.90776	-6.90776	-6.90776	-6.90776	-6.90776	-6.90776	-6.90776	-6.90776	-6.90776	-0.22069	0.58888	2.46827	0.58888	-6.90776	-6.90776	-6.90776	-6.90776	-6.90776	-6.90776	-6.90776	-6.90776	-6.90776	-6.90776	-6.90776	-6.90776	-6.90776
			632.26	-6.90776	-6.90776	-6.90776	-6.90776	-6.90776	-6.90776	-6.90776	-6.90776	-6.90776	-6.90776	-6.90776	-6.90776	-6.90776	-6.90776	-6.90776	-6.90776	-6.90776	-6.90776	-6.90776	-6.90776	-6.90776	-6.90776	-6.90776	-6.90776	-6.90776	-6.90776	-6.90776	-6.90776	-6.90776	4.4043	4.81868	4.37955	2.87931	-6.90776	-6.90776	-6.90776	-6.90776	-6.90776	4.17134	4.36694	3.39457	-6.90776	-6.90776	-6.90776	-6.90776	-6.90776
			632.635	-6.90776	-6.90776	-6.90776	-6.90776	-6.90776	-6.90776	-6.90776	-6.90776	-6.90776	-6.90776	-6.90776	-6.90776	-6.90776	-6.90776	-6.90776	-6.90776	-6.90776	-6.90776	-6.90776	-6.90776	-6.90776	-6.90776	-6.90776	-6.90776	-6.90776	-6.90776	-6.90776	-6.90776	2.76013	5.31223	5.80755	5.08637	2.69476	-6.90776	-6.90776	-6.90776	-6.90776	-6.90776	5.02914	5.60507	4.84263	0.58888	-6.90776	-6.90776	-6.90776	-6.90776
			633.01	-6.90776	-6.90776	-6.90776	-6.90776	-6.90776	-6.90776	-6.90776	-6.90776	-6.90776	-6.90776	-6.90776	-6.90776	-6.90776	-6.90776	-6.90776	-6.90776	-6.90776	-6.90776	-6.90776	-6.90776	-6.90776	-6.90776	-6.90776	-6.90776	-6.90776	-6.90776	-6.90776	-6.90776	2.93396	4.77746	5.2407	4.25989	-6.90776	-6.90776	-6.90776	-6.90776	-6.90776	3.98531	5.12873	5.72946	5.18067	3.39457	-6.90776	-6.90776	-6.90776	-6.90776
			633.386	-6.90776	-6.90776	-6.90776	-6.90776	-6.90776	-6.90776	-6.90776	-6.90776	-6.90776	-6.90776	-6.90776	-6.90776	-6.90776	-6.90776	-6.90776	-6.90776	-6.90776	-6.90776	-6.90776	-6.90776	-6.90776	-6.90776	-6.90776	-6.90776	-6.90776	-6.90776	-6.90776	-6.90776	-6.90776	2.5496	3.16977	1.33552	-6.90776	-6.90776	-6.90776	-6.90776	-6.90776	-6.90776	4.4043	4.50868	3.65847	-6.90776	-6.90776	-6.90776	-6.90776	-6.90776
			633.761	-6.90776	-6.90776	-6.90776	-6.90776	-6.90776	-6.90776	-6.90776	-6.90776	-6.90776	-6.90776	-6.90776	-6.90776	-6.90776	-6.90776	-6.90776	-6.90776	-6.90776	-6.90776	-6.90776	-6.90776	-6.90776	-6.90776	-6.90776	-6.90776	-6.90776	-6.90776	-6.90776	-6.90776	-6.90776	-0.22069	-6.90776	-6.90776	-6.90776	-6.90776	-6.90776	-6.90776	-6.90776	-6.90776	-6.90776	2.62481	2.5496	-6.90776	-6.90776	-6.90776	-6.90776	-6.90776
			634.136	-6.90776	-6.90776	-6.90776	-6.90776	-6.90776	-6.90776	-6.90776	-6.90776	-6.90776	-6.90776	-6.90776	-6.90776	-6.90776	-6.90776	-6.90776	-6.90776	-6.90776	-6.90776	-6.90776	-6.90776	-6.90776	-6.90776	-6.90776	-6.90776	-6.90776	-6.90776	-6.90776	-6.90776	-6.90776	-6.90776	-6.90776	-6.90776	-6.90776	-6.90776	-6.90776	-6.90776	-6.90776	-6.90776	-6.90776	-6.90776	-6.90776	-6.90776	-6.90776	-6.90776	-6.90776	-6.90776
			634.512	-6.90776	-6.90776	-6.90776	-6.90776	-6.90776	-6.90776	-6.90776	-6.90776	-6.90776	-6.90776	-6.90776	-6.90776	-6.90776	-6.90776	-6.90776	-6.90776	-6.90776	-6.90776	-6.90776	-6.90776	-6.90776	-6.90776	-6.90776	-6.90776	-6.90776	-6.90776	-6.90776	-6.90776	-6.90776	-6.90776	-6.90776	-6.90776	-6.90776	-6.90776	-6.90776	-6.90776	-6.90776	-6.90776	-6.90776	-6.90776	-6.90776	-6.90776	-6.90776	-6.90776	-6.90776	-6.90776
			634.887	-6.90776	-6.90776	-6.90776	-6.90776	-6.90776	-6.90776	-6.90776	-6.90776	-6.90776	-6.90776	-6.90776	-6.90776	-6.90776	-6.90776	-6.90776	-6.90776	-6.90776	-6.90776	-6.90776	-6.90776	-6.90776	-6.90776	-6.90776	-6.90776	-6.90776	-6.90776	-6.90776	-6.90776	-6.90776	-6.90776	-6.90776	-6.90776	-6.90776	-6.90776	-6.90776	-6.90776	-6.90776	-6.90776	-6.90776	-6.90776	-6.90776	-6.90776	-6.90776	-6.90776	-6.90776	-6.90776
			635.262	-6.90776	-6.90776	-6.90776	-6.90776	-6.90776	-6.90776	-6.90776	-6.90776	-6.90776	-6.90776	-6.90776	-6.90776	-6.90776	-6.90776	-6.90776	-6.90776	-6.90776	-6.90776	-6.90776	-6.90776	-6.90776	-6.90776	-6.90776	-6.90776	-0.22069	-6.90776	-6.90776	-6.90776	-6.90776	-6.90776	-6.90776	-6.90776	-6.90776	-6.90776	-6.90776	-6.90776	-6.90776	-6.90776	-6.90776	-6.90776	-6.90776	-6.90776	-6.90776	-6.90776	-6.90776	-6.90776
			635.637	-6.90776	-6.90776	-6.90776	-6.90776	-6.90776	-6.90776	-6.90776	-6.90776	-6.90776	-6.90776	-6.90776	-6.90776	-6.90776	-6.90776	-6.90776	-6.90776	-6.90776	-6.90776	-6.90776	-6.90776	-6.90776	-6.90776	-6.90776	-6.90776	-6.90776	-6.90776	-6.90776	-6.90776	-6.90776	-6.90776	-6.90776	-6.90776	-6.90776	-6.90776	-6.90776	-6.90776	-6.90776	-6.90776	-6.90776	-6.90776	-6.90776	-6.90776	-6.90776	-6.90776	-6.90776	-6.90776
			636.013	-6.90776	-6.90776	-6.90776	-6.90776	-6.90776	-6.90776	-6.90776	-6.90776	-6.90776	-6.90776	-6.90776	-6.90776	-6.90776	-6.90776	-6.90776	-6.90776	-6.90776	-6.90776	-6.90776	-6.90776	-6.90776	-6.90776	-6.90776	-6.90776	-6.90776	-6.90776	-6.90776	-6.90776	-6.90776	-6.90776	-6.90776	-6.90776	-6.90776	-6.90776	-6.90776	-6.90776	-6.90776	-6.90776	-6.90776	-6.90776	-6.90776	-6.90776	-6.90776	-6.90776	-6.90776	-6.90776
			636.388	-6.90776	-6.90776	-6.90776	-6.90776	-6.90776	-6.90776	-6.90776	-6.90776	-6.90776	-6.90776	-6.90776	1.33552	-6.90776	-6.90776	-6.90776	-6.90776	-6.90776	-6.90776	-6.90776	-6.90776	-6.90776	-6.90776	-6.90776	-6.90776	-6.90776	-6.90776	-6.90776	-6.90776	-6.90776	-6.90776	-6.90776	-6.90776	-6.90776	-6.90776	-6.90776	-6.90776	-6.90776	-6.90776	-6.90776	-6.90776	-6.90776	-6.90776	-6.90776	-6.90776	-6.90776	-6.90776
			636.763	-6.90776	-6.90776	-6.90776	-6.90776	-6.90776	-6.90776	-6.90776	-6.90776	-6.90776	-6.90776	-6.90776	-6.90776	-6.90776	-6.90776	-6.90776	-6.90776	-6.90776	-6.90776	-6.90776	-6.90776	-6.90776	-6.90776	-6.90776	-6.90776	-6.90776	-6.90776	-6.90776	-6.90776	-6.90776	-6.90776	-6.90776	-6.90776	-6.90776	-6.90776	-6.90776	-6.90776	-6.90776	-6.90776	-6.90776	-6.90776	-6.90776	-6.90776	-6.90776	-6.90776	-6.90776	-6.90776
			637.139	-6.90776	-6.90776	-6.90776	-6.90776	-6.90776	-6.90776	-6.90776	-6.90776	-6.90776	-6.90776	-6.90776	-6.90776	-6.90776	-6.90776	-6.90776	-6.90776	-6.90776	-6.90776	-6.90776	-6.90776	-6.90776	-6.90776	-6.90776	-6.90776	-6.90776	-6.90776	-6.90776	-6.90776	-6.90776	-6.90776	-6.90776	-6.90776	-6.90776	-6.90776	-6.90776	-6.90776	-6.90776	-6.90776	-6.90776	-6.90776	-6.90776	-6.90776	-6.90776	-6.90776	-6.90776	-6.90776
			637.514	-6.90776	-6.90776	-6.90776	-6.90776	-6.90776	-6.90776	-6.90776	-6.90776	-6.90776	-6.90776	-6.90776	-6.90776	-6.90776	-6.90776	-6.90776	-6.90776	-6.90776	-6.90776	-6.90776	-6.90776	-6.90776	-6.90776	-6.90776	-6.90776	-6.90776	-6.90776	-6.90776	-6.90776	-6.90776	-6.90776	-6.90776	-6.90776	-6.90776	-6.90776	-6.90776	-6.90776	-6.90776	-6.90776	-6.90776	-6.90776	-6.90776	-6.90776	-6.90776	-6.90776	-6.90776	-6.90776
			637.889	-6.90776	-6.90776	-6.90776	-6.90776	-6.90776	-6.90776	-6.90776	-6.90776	-6.90776	-6.90776	-6.90776	-6.90776	-6.90776	-6.90776	-6.90776	-6.90776	-6.90776	-6.90776	-6.90776	-6.90776	-6.90776	-6.90776	-6.90776	-6.90776	-6.90776	-6.90776	-6.90776	-6.90776	-6.90776	-6.90776	-6.90776	-6.90776	-6.90776	-6.90776	-6.90776	-6.90776	-6.90776	-6.90776	-6.90776	-6.90776	-6.90776	-6.90776	-6.90776	-6.90776	-6.90776	-6.90776
			638.264	-6.90776	-6.90776	-6.90776	-6.90776	-6.90776	-6.90776	-6.90776	-6.90776	-6.90776	-6.90776	-6.90776	-6.90776	-6.90776	-6.90776	-6.90776	-6.90776	-6.90776	-6.90776	-6.90776	-6.90776	-6.90776	-6.90776	-6.90776	-6.90776	-6.90776	-6.90776	-6.90776	-6.90776	-6.90776	-6.90776	-6.90776	-6.90776	-6.90776	-6.90776	-6.90776	-6.90776	-6.90776	-6.90776	-6.90776	-6.90776	-6.90776	-6.90776	-6.90776	-6.90776	-6.90776	2.05438
			638.64	-6.90776	-6.90776	-6.90776	-6.90776	-6.90776	-6.90776	-6.90776	-6.90776	-6.90776	-6.90776	-6.90776	-6.90776	-6.90776	-6.90776	-6.90776	-6.90776	-6.90776	-6.90776	-6.90776	-6.90776	-6.90776	-6.90776	-6.90776	-6.90776	-6.90776	-6.90776	-6.90776	-6.90776	-6.90776	-6.90776	-6.90776	-6.90776	-6.90776	-6.90776	-6.90776	-6.90776	-6.90776	-6.90776	-6.90776	-6.90776	-6.90776	-6.90776	-6.90776	-6.90776	-6.90776	3.12685
			639.015	-6.90776	-6.90776	-6.90776	-6.90776	-6.90776	-6.90776	-6.90776	-6.90776	-6.90776	-6.90776	-6.90776	-6.90776	-6.90776	-6.90776	-6.90776	-6.90776	-6.90776	-6.90776	-6.90776	-6.90776	-6.90776	-6.90776	-6.90776	-6.90776	-6.90776	-6.90776	-6.90776	-6.90776	-6.90776	-6.90776	-6.90776	-6.90776	-6.90776	-6.90776	-6.90776	-6.90776	-6.90776	-6.90776	-6.90776	-6.90776	-6.90776	-6.90776	2.28258	3.28848	3.49049	4.18665
			639.39	-6.90776	-6.90776	-6.90776	-6.90776	-0.22069	-6.90776	-6.90776	-6.90776	-6.90776	-6.90776	-6.90776	-6.90776	-6.90776	-6.90776	-6.90776	-6.90776	-6.90776	-6.90776	-6.90776	-6.90776	-6.90776	-6.90776	-6.90776	-6.90776	-6.90776	-6.90776	-6.90776	-6.90776	-6.90776	-6.90776	-6.90776	-6.90776	-6.90776	-6.90776	-6.90776	-6.90776	-6.90776	-6.90776	-6.90776	-6.90776	2.98578	4.59312	4.68953	5.12278	4.72563	3.88777
			639.765	-6.90776	-6.90776	-6.90776	-6.90776	-6.90776	-6.90776	-6.90776	-6.90776	-6.90776	-6.90776	-6.90776	-6.90776	-6.90776	-6.90776	-6.90776	-6.90776	-6.90776	-6.90776	-6.90776	-6.90776	-6.90776	-6.90776	-6.90776	-6.90776	-6.90776	-6.90776	-6.90776	-6.90776	-6.90776	-6.90776	-6.90776	-6.90776	-6.90776	-6.90776	-6.90776	-6.90776	-6.90776	-6.90776	2.46827	1.91721	4.78584	5.90754	6.28563	6.30042	5.00931	4.70774
			640.141	-6.90776	-6.90776	-6.90776	-6.90776	-6.90776	-6.90776	-6.90776	-6.90776	-6.90776	-6.90776	-6.90776	-6.90776	-6.90776	-6.90776	-6.90776	-6.90776	-6.90776	-6.90776	-6.90776	-6.90776	-6.90776	-6.90776	-6.90776	-6.90776	-6.90776	-6.90776	-6.90776	-6.90776	-6.90776	-6.90776	-6.90776	-6.90776	-6.90776	-6.90776	-6.90776	-6.90776	-6.90776	-6.90776	1.03032	4.18665	5.78322	6.8636	7.17457	6.85941	5.8195	4.24566
			640.516	-6.90776	-6.90776	-6.90776	-6.90776	-6.90776	-6.90776	-6.90776	-6.90776	-6.90776	-6.90776	-6.90776	-6.90776	-6.90776	-6.90776	-6.90776	-6.90776	-6.90776	-6.90776	-6.90776	-6.90776	-6.90776	-6.90776	-6.90776	-6.90776	-6.90776	-6.90776	-6.90776	-6.90776	-6.90776	-6.90776	-6.90776	-6.90776	-6.90776	-6.90776	-6.90776	-6.90776	-6.90776	-6.90776	-6.90776	4.20173	5.64475	6.65132	6.78649	6.45016	5.2407	4.15578
			640.891	-6.90776	-6.90776	-6.90776	-6.90776	-6.90776	-6.90776	-6.90776	-6.90776	-6.90776	-6.90776	-6.90776	-6.90776	-6.90776	-6.90776	-6.90776	-6.90776	-6.90776	-6.90776	-6.90776	-6.90776	-6.90776	-6.90776	-6.90776	-6.90776	-6.90776	-6.90776	-6.90776	-6.90776	-6.90776	-6.90776	-6.90776	-6.90776	-6.90776	-6.90776	-6.90776	-6.90776	-6.90776	-6.90776	-6.90776	-6.90776	4.72563	5.53261	5.7677	5.43722	4.09104	2.76013
			641.267	-6.90776	-6.90776	-6.90776	-6.90776	-6.90776	-6.90776	-6.90776	-6.90776	-6.90776	-6.90776	-6.90776	-6.90776	-6.90776	-6.90776	-6.90776	-6.90776	-6.90776	-6.90776	-6.90776	-6.90776	-6.90776	-6.90776	-6.90776	-6.90776	-6.90776	-6.90776	-6.90776	-6.90776	-6.90776	-6.90776	-6.90776	-6.90776	-6.90776	-6.90776	-6.90776	-6.90776	-6.90776	-6.90776	-6.90776	-6.90776	2.46827	4.03957	3.98531	3.32511	3.54967	-6.90776
			641.642	-6.90776	-6.90776	-6.90776	-6.90776	-6.90776	-6.90776	-6.90776	-6.90776	-6.90776	-6.90776	-6.90776	-6.90776	-6.90776	-6.90776	-6.90776	-6.90776	-6.90776	-6.90776	-6.90776	-6.90776	-6.90776	-6.90776	-6.90776	-6.90776	-6.90776	-6.90776	-6.90776	-6.90776	-6.90776	-6.90776	-6.90776	-6.90776	-6.90776	-6.90776	-6.90776	-6.90776	-6.90776	-6.90776	-6.90776	-6.90776	-6.90776	-6.90776	2.37973	2.69476	2.17498	-6.90776
			642.017	-6.90776	-6.90776	-6.90776	-6.90776	-6.90776	-6.90776	-6.90776	-6.90776	-6.90776	-6.90776	-6.90776	-6.90776	-6.90776	-6.90776	-6.90776	-6.90776	-6.90776	-6.90776	-6.90776	-6.90776	-6.90776	-6.90776	-6.90776	-6.90776	-6.90776	-6.90776	-6.90776	-6.90776	-6.90776	-6.90776	-6.90776	-6.90776	-6.90776	-6.90776	-6.90776	-6.90776	-6.90776	-6.90776	-6.90776	-6.90776	-6.90776	-6.90776	-6.90776	2.5496	-6.90776	-6.90776
			642.392	-6.90776	-6.90776	-6.90776	-6.90776	-6.90776	-6.90776	-6.90776	-6.90776	-6.90776	-6.90776	-6.90776	-6.90776	-6.90776	-6.90776	-6.90776	-6.90776	-6.90776	-6.90776	-6.90776	-6.90776	-6.90776	-6.90776	-6.90776	-6.90776	-6.90776	-6.90776	-6.90776	-6.90776	-6.90776	-6.90776	-6.90776	-6.90776	-6.90776	-6.90776	-6.90776	-6.90776	-6.90776	-6.90776	-6.90776	-6.90776	-6.90776	-6.90776	-6.90776	-6.90776	-6.90776	-6.90776
			642.768	-6.90776	-6.90776	-6.90776	-6.90776	-6.90776	-6.90776	-6.90776	-6.90776	-6.90776	-6.90776	-6.90776	-6.90776	-6.90776	-6.90776	-6.90776	-6.90776	-6.90776	-6.90776	-6.90776	-6.90776	-6.90776	-6.90776	-6.90776	-6.90776	-6.90776	-6.90776	-6.90776	-6.90776	-6.90776	-6.90776	-6.90776	-6.90776	-6.90776	-6.90776	-6.90776	-6.90776	-6.90776	-6.90776	-6.90776	-6.90776	-6.90776	-6.90776	-6.90776	-6.90776	-6.90776	-6.90776
			643.143	-6.90776	-6.90776	-6.90776	-6.90776	-6.90776	-6.90776	-6.90776	-6.90776	-6.90776	-6.90776	-6.90776	-6.90776	-6.90776	-6.90776	-6.90776	-6.90776	-6.90776	-6.90776	-6.90776	-6.90776	-6.90776	-6.90776	-6.90776	-6.90776	-6.90776	-6.90776	-6.90776	-6.90776	-6.90776	-6.90776	-6.90776	-6.90776	-6.90776	-6.90776	-6.90776	-6.90776	-6.90776	-6.90776	-6.90776	-6.90776	-6.90776	-6.90776	-6.90776	-6.90776	-6.90776	-6.90776
			643.518	-6.90776	-6.90776	-6.90776	-6.90776	-6.90776	-6.90776	-6.90776	-6.90776	-6.90776	-6.90776	-6.90776	-6.90776	-6.90776	-6.90776	-6.90776	-6.90776	-6.90776	-6.90776	-6.90776	-6.90776	-6.90776	-6.90776	-6.90776	-6.90776	-6.90776	-6.90776	-6.90776	-6.90776	-6.90776	-6.90776	-6.90776	-6.90776	-6.90776	-6.90776	-6.90776	-6.90776	-6.90776	-6.90776	-6.90776	-6.90776	-6.90776	-6.90776	-6.90776	-6.90776	-6.90776	-6.90776
			643.894	-6.90776	-6.90776	-6.90776	-6.90776	-6.90776	-6.90776	-6.90776	-6.90776	-6.90776	-6.90776	-6.90776	-6.90776	-6.90776	-6.90776	-6.90776	-6.90776	-6.90776	-6.90776	-6.90776	-6.90776	-6.90776	-6.90776	-6.90776	-6.90776	-6.90776	-6.90776	-6.90776	-6.90776	-6.90776	-6.90776	-6.90776	-6.90776	-6.90776	-6.90776	-6.90776	-6.90776	-6.90776	-6.90776	-6.90776	-6.90776	-6.90776	-6.90776	-6.90776	-6.90776	-6.90776	-6.90776
			644.269	-6.90776	-6.90776	-6.90776	-6.90776	-6.90776	-6.90776	-6.90776	-6.90776	-6.90776	-6.90776	-6.90776	-6.90776	-6.90776	-6.90776	-6.90776	-6.90776	-6.90776	-6.90776	-6.90776	-6.90776	-6.90776	-6.90776	-6.90776	-6.90776	-6.90776	-6.90776	-6.90776	-6.90776	-6.90776	-6.90776	-6.90776	-6.90776	-6.90776	-6.90776	-6.90776	-6.90776	-6.90776	-6.90776	-6.90776	-6.90776	-6.90776	-6.90776	-6.90776	-6.90776	-6.90776	-6.90776
			644.644	-6.90776	-6.90776	-6.90776	-6.90776	-6.90776	-6.90776	-6.90776	-6.90776	-6.90776	-6.90776	-6.90776	-6.90776	-6.90776	-6.90776	-6.90776	-6.90776	-6.90776	-6.90776	-6.90776	-6.90776	-6.90776	-6.90776	-6.90776	-6.90776	-6.90776	-6.90776	-6.90776	-6.90776	-6.90776	-6.90776	-6.90776	-6.90776	-6.90776	-6.90776	-6.90776	-6.90776	-6.90776	-6.90776	-6.90776	-6.90776	-6.90776	-6.90776	-6.90776	-6.90776	-6.90776	-6.90776
			645.019	-6.90776	-6.90776	-6.90776	-6.90776	-6.90776	-6.90776	-6.90776	-6.90776	-6.90776	-6.90776	-6.90776	-6.90776	-6.90776	-6.90776	-6.90776	-6.90776	-6.90776	-6.90776	-6.90776	-6.90776	-6.90776	-6.90776	-6.90776	-6.90776	-6.90776	-6.90776	-6.90776	-6.90776	-6.90776	-6.90776	-6.90776	-6.90776	-6.90776	-6.90776	-6.90776	-6.90776	-6.90776	-6.90776	-6.90776	-6.90776	-6.90776	-6.90776	-6.90776	-6.90776	-6.90776	-6.90776
			645.395	-6.90776	-6.90776	-6.90776	-6.90776	-6.90776	-6.90776	-6.90776	-6.90776	-6.90776	-6.90776	-6.90776	-6.90776	-6.90776	-6.90776	-6.90776	-6.90776	-6.90776	-6.90776	-6.90776	-6.90776	-6.90776	-6.90776	-6.90776	-6.90776	-6.90776	-6.90776	-6.90776	-6.90776	-6.90776	-6.90776	-6.90776	-6.90776	-6.90776	-6.90776	-6.90776	-6.90776	-6.90776	-6.90776	-6.90776	-6.90776	-6.90776	-6.90776	-6.90776	-6.90776	-6.90776	-6.90776
			645.77	-6.90776	-6.90776	-6.90776	-6.90776	-6.90776	-6.90776	-6.90776	-6.90776	-6.90776	-6.90776	-6.90776	-6.90776	-6.90776	-6.90776	-6.90776	-6.90776	-6.90776	-6.90776	-6.90776	-6.90776	-6.90776	-6.90776	-6.90776	-6.90776	-6.90776	-6.90776	-6.90776	-6.90776	-6.90776	-6.90776	-6.90776	-6.90776	-6.90776	-6.90776	-6.90776	-6.90776	-6.90776	-6.90776	-6.90776	-6.90776	-6.90776	-6.90776	-6.90776	-6.90776	-6.90776	-6.90776
			646.145	-6.90776	-6.90776	-6.90776	-6.90776	-6.90776	-6.90776	-6.90776	-6.90776	-6.90776	-6.90776	-6.90776	-6.90776	-6.90776	-6.90776	-6.90776	-6.90776	-6.90776	-6.90776	-6.90776	-6.90776	-6.90776	-6.90776	-6.90776	-6.90776	-6.90776	-6.90776	-6.90776	-6.90776	-6.90776	-6.90776	-6.90776	-6.90776	-6.90776	-6.90776	-6.90776	-6.90776	-6.90776	-6.90776	-6.90776	-6.90776	-6.90776	-6.90776	-6.90776	-6.90776	-6.90776	-6.90776
			646.52	-6.90776	-6.90776	-6.90776	-6.90776	-6.90776	-6.90776	-6.90776	-6.90776	-6.90776	-6.90776	-6.90776	-6.90776	-6.90776	-6.90776	-6.90776	-6.90776	-6.90776	-6.90776	-6.90776	-6.90776	-6.90776	-6.90776	-6.90776	-6.90776	-6.90776	-6.90776	-6.90776	-6.90776	-6.90776	-6.90776	-6.90776	0.58888	-6.90776	-6.90776	-6.90776	-6.90776	-6.90776	-6.90776	-6.90776	-6.90776	-6.90776	-6.90776	-6.90776	-6.90776	-6.90776	-6.90776
			646.896	-6.90776	-6.90776	-6.90776	-6.90776	-6.90776	-6.90776	-6.90776	-6.90776	-6.90776	-6.90776	-6.90776	-6.90776	-6.90776	-6.90776	-6.90776	-6.90776	-6.90776	-6.90776	-6.90776	-6.90776	-6.90776	-6.90776	-6.90776	-6.90776	-6.90776	-6.90776	-6.90776	-6.90776	-6.90776	-6.90776	-6.90776	-6.90776	-6.90776	-6.90776	-6.90776	-6.90776	-6.90776	-6.90776	-6.90776	-6.90776	-6.90776	-6.90776	-6.90776	-6.90776	-6.90776	-6.90776
			647.271	-6.90776	-6.90776	-6.90776	-6.90776	-6.90776	-6.90776	-6.90776	-6.90776	-6.90776	-6.90776	-6.90776	-6.90776	-6.90776	-6.90776	-6.90776	-6.90776	-6.90776	-6.90776	-6.90776	-6.90776	-6.90776	-6.90776	-6.90776	-6.90776	-6.90776	-6.90776	-6.90776	-6.90776	-6.90776	-6.90776	-6.90776	-6.90776	-6.90776	-6.90776	-6.90776	-6.90776	-6.90776	-6.90776	-6.90776	-6.90776	-6.90776	-6.90776	-6.90776	-6.90776	-6.90776	-6.90776
			647.646	-6.90776	-6.90776	-6.90776	-6.90776	-6.90776	-6.90776	-6.90776	-6.90776	-6.90776	-6.90776	-6.90776	-6.90776	-6.90776	-6.90776	-6.90776	-6.90776	-6.90776	-6.90776	-6.90776	-6.90776	-6.90776	-6.90776	-6.90776	-6.90776	-6.90776	-6.90776	-6.90776	-6.90776	-6.90776	-6.90776	-6.90776	-6.90776	-6.90776	-6.90776	-6.90776	-6.90776	-6.90776	-6.90776	-6.90776	-6.90776	-6.90776	-6.90776	-6.90776	-6.90776	-6.90776	-6.90776
			648.022	-6.90776	-6.90776	-6.90776	-6.90776	-6.90776	-6.90776	-6.90776	-6.90776	-6.90776	-6.90776	-6.90776	-6.90776	-6.90776	-6.90776	-6.90776	-6.90776	-6.90776	-6.90776	-6.90776	-6.90776	-6.90776	-6.90776	-6.90776	-6.90776	-6.90776	-6.90776	-6.90776	-6.90776	-6.90776	-6.90776	-6.90776	-6.90776	-6.90776	-6.90776	-6.90776	-6.90776	-6.90776	-6.90776	-6.90776	-6.90776	-6.90776	-6.90776	-6.90776	-6.90776	-6.90776	-6.90776
			648.397	-6.90776	-6.90776	-6.90776	-6.90776	-6.90776	-6.90776	-6.90776	-6.90776	-6.90776	-6.90776	-6.90776	-6.90776	-6.90776	-6.90776	-6.90776	-6.90776	-6.90776	-6.90776	-6.90776	-6.90776	-6.90776	-6.90776	-6.90776	-6.90776	-6.90776	-6.90776	-6.90776	-6.90776	-6.90776	-6.90776	-6.90776	-6.90776	-6.90776	-6.90776	-6.90776	-6.90776	-6.90776	-6.90776	-6.90776	-6.90776	-6.90776	-6.90776	-6.90776	-6.90776	-6.90776	-6.90776
			648.772	-6.90776	-6.90776	-6.90776	-6.90776	-6.90776	-6.90776	-6.90776	-6.90776	-6.90776	-6.90776	-6.90776	-6.90776	-6.90776	-6.90776	-6.90776	-6.90776	-6.90776	-6.90776	-6.90776	-6.90776	-6.90776	-6.90776	-6.90776	-6.90776	-6.90776	-6.90776	-6.90776	-6.90776	-6.90776	-6.90776	-6.90776	-6.90776	-6.90776	-6.90776	-6.90776	-6.90776	-6.90776	-6.90776	-6.90776	-6.90776	-6.90776	-6.90776	-6.90776	-6.90776	-6.90776	-6.90776
			649.147	-6.90776	-6.90776	-6.90776	-6.90776	-6.90776	-6.90776	-6.90776	-6.90776	-6.90776	-6.90776	-6.90776	-6.90776	-6.90776	-6.90776	-6.90776	-6.90776	-6.90776	-6.90776	-6.90776	-6.90776	-6.90776	-6.90776	-6.90776	-6.90776	-6.90776	-6.90776	-6.90776	-6.90776	-6.90776	-6.90776	-6.90776	-6.90776	-6.90776	-6.90776	-6.90776	-6.90776	-6.90776	-6.90776	-6.90776	-6.90776	-6.90776	-6.90776	-6.90776	-6.90776	-6.90776	-6.90776
			649.523	-6.90776	-6.90776	-6.90776	-6.90776	-6.90776	-6.90776	-6.90776	-6.90776	-6.90776	-6.90776	-6.90776	-6.90776	-6.90776	-6.90776	-6.90776	-6.90776	-6.90776	-6.90776	-6.90776	-6.90776	-6.90776	-6.90776	-6.90776	-6.90776	-6.90776	-6.90776	-6.90776	-6.90776	-6.90776	-6.90776	-6.90776	-6.90776	-6.90776	-6.90776	-6.90776	-6.90776	-6.90776	-6.90776	-6.90776	-6.90776	-6.90776	2.46827	-6.90776	-6.90776	-6.90776	-6.90776
			649.898	-6.90776	-6.90776	-6.90776	-6.90776	-6.90776	-6.90776	-6.90776	-6.90776	-6.90776	-6.90776	-6.90776	-6.90776	-6.90776	-6.90776	-6.90776	-6.90776	-6.90776	-6.90776	-6.90776	-6.90776	-6.90776	-6.90776	-6.90776	-6.90776	-6.90776	-6.90776	-6.90776	-6.90776	-6.90776	-6.90776	-6.90776	-6.90776	-6.90776	-6.90776	-6.90776	-6.90776	-6.90776	-6.90776	-6.90776	-6.90776	-6.90776	2.98578	3.12685	2.17498	-6.90776	-6.90776
			650.273	-6.90776	-6.90776	-6.90776	-6.90776	-6.90776	-6.90776	-6.90776	-6.90776	-6.90776	-6.90776	-6.90776	-6.90776	-6.90776	-6.90776	-6.90776	-6.90776	-6.90776	-6.90776	-6.90776	-6.90776	-6.90776	-6.90776	-6.90776	-6.90776	-6.90776	-6.90776	-6.90776	-6.90776	-6.90776	-6.90776	-6.90776	-6.90776	-6.90776	-6.90776	-6.90776	-6.90776	-6.90776	-6.90776	-6.90776	-6.90776	-6.90776	3.94743	3.77968	-6.90776	-6.90776	-6.90776
			650.649	-6.90776	-6.90776	-6.90776	-6.90776	-6.90776	-6.90776	-6.90776	-6.90776	-6.90776	-6.90776	-6.90776	-6.90776	-6.90776	-6.90776	-6.90776	-6.90776	-6.90776	-6.90776	-6.90776	-6.90776	-6.90776	-6.90776	-6.90776	-6.90776	-6.90776	-6.90776	-6.90776	-6.90776	-6.90776	-6.90776	-6.90776	-6.90776	-6.90776	-6.90776	-6.90776	-6.90776	-6.90776	-6.90776	-6.90776	-6.90776	-6.90776	-6.90776	-6.90776	-6.90776	-6.90776	-6.90776
			651.024	-6.90776	-6.90776	-6.90776	-6.90776	-6.90776	-6.90776	-6.90776	-6.90776	-6.90776	-6.90776	-6.90776	-6.90776	-6.90776	-6.90776	-6.90776	-6.90776	-6.90776	-6.90776	-6.90776	-6.90776	-6.90776	-6.90776	-6.90776	-6.90776	-6.90776	-6.90776	-6.90776	-6.90776	-6.90776	-6.90776	-6.90776	-6.90776	-6.90776	-6.90776	-6.90776	-6.90776	-6.90776	-6.90776	-6.90776	-6.90776	-6.90776	-6.90776	-6.90776	-6.90776	-6.90776	-6.90776
			651.399	-6.90776	-6.90776	-6.90776	-6.90776	-6.90776	-6.90776	-6.90776	-6.90776	-6.90776	-6.90776	-6.90776	-6.90776	-6.90776	-6.90776	-6.90776	-6.90776	-6.90776	-6.90776	-6.90776	-6.90776	-6.90776	-6.90776	-6.90776	-6.90776	-6.90776	-6.90776	-6.90776	-6.90776	-6.90776	-6.90776	-6.90776	-6.90776	-6.90776	-6.90776	-6.90776	-6.90776	-6.90776	-6.90776	-6.90776	-6.90776	-6.90776	-6.90776	-6.90776	-6.90776	-6.90776	-6.90776
			651.774	-6.90776	-6.90776	-6.90776	-6.90776	-6.90776	-6.90776	-6.90776	-6.90776	-6.90776	-6.90776	-6.90776	-6.90776	-6.90776	-6.90776	-6.90776	-6.90776	-6.90776	-6.90776	-6.90776	-6.90776	-6.90776	-6.90776	-6.90776	-6.90776	-6.90776	-6.90776	-6.90776	-6.90776	-6.90776	-6.90776	-6.90776	-6.90776	-6.90776	-6.90776	-6.90776	-6.90776	-6.90776	-6.90776	-6.90776	-6.90776	-6.90776	-6.90776	-6.90776	-6.90776	-6.90776	-6.90776
			652.15	-6.90776	-6.90776	-6.90776	-6.90776	-6.90776	-6.90776	-6.90776	-6.90776	-6.90776	-6.90776	-6.90776	-6.90776	-6.90776	-6.90776	-6.90776	-6.90776	-6.90776	-6.90776	-6.90776	-6.90776	-6.90776	-6.90776	-6.90776	-6.90776	-6.90776	-6.90776	-6.90776	-6.90776	-6.90776	-6.90776	-6.90776	-6.90776	-6.90776	-6.90776	-6.90776	-6.90776	-6.90776	-6.90776	-6.90776	-6.90776	-6.90776	-6.90776	-6.90776	-6.90776	-6.90776	-6.90776
			652.525	-6.90776	-6.90776	-6.90776	-6.90776	-6.90776	-6.90776	-6.90776	-6.90776	-6.90776	-6.90776	-6.90776	-6.90776	-6.90776	-6.90776	-6.90776	-6.90776	-6.90776	-6.90776	-6.90776	-6.90776	-6.90776	-6.90776	-6.90776	-6.90776	-6.90776	-6.90776	-6.90776	-6.90776	-6.90776	-6.90776	-6.90776	-6.90776	-6.90776	-6.90776	-6.90776	-6.90776	-6.90776	-6.90776	-6.90776	-6.90776	-6.90776	-6.90776	-6.90776	-6.90776	-6.90776	-6.90776
			652.9	-6.90776	-6.90776	-6.90776	-6.90776	-6.90776	-6.90776	-6.90776	-6.90776	-6.90776	-6.90776	-6.90776	-6.90776	-6.90776	-6.90776	-6.90776	-6.90776	-6.90776	-6.90776	-6.90776	-6.90776	-6.90776	-6.90776	-6.90776	-6.90776	-6.90776	-6.90776	-6.90776	-6.90776	-6.90776	-6.90776	-6.90776	-6.90776	-6.90776	-6.90776	-6.90776	-6.90776	-6.90776	-6.90776	-6.90776	-6.90776	-6.90776	-6.90776	-6.90776	-6.90776	-6.90776	-6.90776
			653.275	-6.90776	-6.90776	-6.90776	-6.90776	-6.90776	-6.90776	-6.90776	-6.90776	-6.90776	-6.90776	-6.90776	-6.90776	-6.90776	-6.90776	-6.90776	-6.90776	-6.90776	-6.90776	-6.90776	-6.90776	-6.90776	-6.90776	-6.90776	-6.90776	-6.90776	-6.90776	-6.90776	-6.90776	-6.90776	-6.90776	-6.90776	-6.90776	-6.90776	-6.90776	-6.90776	-6.90776	-6.90776	-6.90776	-6.90776	-6.90776	-6.90776	-6.90776	-6.90776	-6.90776	-6.90776	-6.90776
			653.651	-6.90776	-6.90776	-6.90776	-6.90776	-6.90776	-6.90776	-6.90776	-6.90776	-6.90776	-6.90776	-6.90776	-6.90776	-6.90776	-6.90776	-6.90776	-6.90776	-6.90776	-6.90776	-6.90776	-6.90776	-6.90776	-6.90776	-6.90776	-6.90776	-6.90776	-6.90776	-6.90776	-6.90776	-6.90776	-6.90776	-6.90776	-6.90776	-6.90776	-6.90776	-6.90776	-6.90776	-6.90776	-6.90776	-6.90776	-6.90776	-6.90776	-6.90776	-6.90776	-6.90776	-6.90776	-6.90776
			654.026	-6.90776	-6.90776	-6.90776	-6.90776	-6.90776	-6.90776	-6.90776	-6.90776	-6.90776	-6.90776	-6.90776	-6.90776	-6.90776	-6.90776	-6.90776	-6.90776	-6.90776	-6.90776	-6.90776	-6.90776	-6.90776	-6.90776	-6.90776	-6.90776	-6.90776	-6.90776	-6.90776	-6.90776	-6.90776	-6.90776	-6.90776	-6.90776	-6.90776	-6.90776	-6.90776	-6.90776	-6.90776	-6.90776	-6.90776	-6.90776	-6.90776	-6.90776	-6.90776	-6.90776	-6.90776	-6.90776
			654.401	-6.90776	-6.90776	-6.90776	-6.90776	-6.90776	-6.90776	-6.90776	-6.90776	-6.90776	-6.90776	1.03032	-6.90776	-6.90776	-6.90776	-6.90776	-6.90776	-6.90776	-6.90776	-6.90776	-6.90776	-6.90776	-6.90776	-6.90776	-6.90776	-6.90776	-6.90776	-6.90776	-6.90776	-6.90776	-6.90776	-6.90776	-6.90776	-6.90776	-6.90776	-6.90776	-6.90776	-6.90776	-6.90776	-6.90776	-6.90776	-6.90776	-6.90776	-6.90776	-6.90776	-6.90776	-6.90776
			654.777	-6.90776	-6.90776	-6.90776	-6.90776	-6.90776	-6.90776	-6.90776	-6.90776	-6.90776	-6.90776	-6.90776	-6.90776	-6.90776	-6.90776	-6.90776	-6.90776	-6.90776	-6.90776	-6.90776	-6.90776	-6.90776	-6.90776	-6.90776	-6.90776	-6.90776	-6.90776	-6.90776	-6.90776	-6.90776	-6.90776	-6.90776	-6.90776	-6.90776	-6.90776	-6.90776	-6.90776	-6.90776	-6.90776	-6.90776	-6.90776	-6.90776	-6.90776	-6.90776	-6.90776	-6.90776	-6.90776
			655.152	-6.90776	-6.90776	-6.90776	-6.90776	-6.90776	-6.90776	-6.90776	-6.90776	-6.90776	-6.90776	-6.90776	-6.90776	-6.90776	-6.90776	-6.90776	-6.90776	-6.90776	-6.90776	-6.90776	-6.90776	-6.90776	-6.90776	-6.90776	-6.90776	-6.90776	-6.90776	-6.90776	-6.90776	-6.90776	-6.90776	-6.90776	-6.90776	-6.90776	-6.90776	-6.90776	-6.90776	-6.90776	-6.90776	-6.90776	-6.90776	-6.90776	-6.90776	-6.90776	-6.90776	-6.90776	-6.90776
			655.527	-6.90776	-6.90776	-6.90776	-6.90776	-6.90776	-6.90776	-6.90776	-6.90776	-6.90776	-6.90776	-6.90776	-6.90776	-6.90776	-6.90776	-6.90776	-6.90776	-6.90776	-6.90776	-6.90776	-6.90776	-6.90776	-6.90776	-6.90776	-6.90776	-6.90776	-6.90776	-6.90776	-6.90776	-6.90776	-6.90776	-6.90776	-6.90776	-6.90776	-6.90776	-6.90776	-6.90776	-6.90776	-6.90776	-6.90776	-6.90776	-6.90776	-6.90776	-6.90776	-6.90776	-6.90776	-6.90776
			655.902	-6.90776	-6.90776	-6.90776	-6.90776	-6.90776	-6.90776	-6.90776	-6.90776	-6.90776	-6.90776	-6.90776	-6.90776	-6.90776	-6.90776	-6.90776	-6.90776	-6.90776	-6.90776	-6.90776	-6.90776	-6.90776	-6.90776	-6.90776	-6.90776	-6.90776	-6.90776	-6.90776	-6.90776	-6.90776	-6.90776	-6.90776	-6.90776	-6.90776	-6.90776	-6.90776	-6.90776	-6.90776	-6.90776	-6.90776	-6.90776	-6.90776	-6.90776	-6.90776	-6.90776	-6.90776	-6.90776
			656.278	-6.90776	-6.90776	-6.90776	-6.90776	-6.90776	-6.90776	-6.90776	-6.90776	-6.90776	-6.90776	-6.90776	-6.90776	-6.90776	-6.90776	-6.90776	-6.90776	-6.90776	-6.90776	-6.90776	-6.90776	-6.90776	-6.90776	-6.90776	-6.90776	-6.90776	-6.90776	-6.90776	-6.90776	-6.90776	-6.90776	-6.90776	-6.90776	-6.90776	-6.90776	-6.90776	-6.90776	-6.90776	-6.90776	-6.90776	-6.90776	-6.90776	-6.90776	-6.90776	-6.90776	-6.90776	-6.90776
			656.653	-6.90776	-6.90776	-6.90776	-6.90776	-6.90776	-6.90776	-6.90776	-6.90776	-6.90776	-6.90776	-6.90776	-6.90776	-6.90776	-6.90776	-6.90776	-6.90776	-6.90776	-6.90776	-6.90776	-6.90776	-6.90776	-6.90776	-6.90776	-6.90776	-6.90776	-6.90776	-6.90776	1.56903	-6.90776	-6.90776	-6.90776	-6.90776	-6.90776	-6.90776	-6.90776	-6.90776	-6.90776	-6.90776	-6.90776	-6.90776	-6.90776	-6.90776	-6.90776	-6.90776	-6.90776	-6.90776
			657.028	-6.90776	-6.90776	-6.90776	-6.90776	-6.90776	-6.90776	-6.90776	-6.90776	-6.90776	-6.90776	-6.90776	-6.90776	-6.90776	-6.90776	-6.90776	-6.90776	-6.90776	-6.90776	-6.90776	-6.90776	-6.90776	-6.90776	-6.90776	-6.90776	-6.90776	-6.90776	-6.90776	-6.90776	-6.90776	-6.90776	-6.90776	-6.90776	-6.90776	-6.90776	-6.90776	-6.90776	-6.90776	-6.90776	-6.90776	-6.90776	-6.90776	-6.90776	-6.90776	-6.90776	-6.90776	-6.90776
			657.404	-6.90776	-6.90776	-6.90776	-6.90776	-6.90776	-6.90776	-6.90776	-6.90776	-6.90776	-6.90776	-6.90776	-6.90776	-6.90776	-6.90776	-6.90776	-6.90776	-6.90776	-6.90776	-6.90776	-6.90776	-6.90776	-6.90776	-6.90776	-6.90776	-6.90776	-6.90776	-6.90776	-6.90776	-6.90776	-6.90776	-6.90776	-6.90776	-6.90776	-6.90776	-6.90776	-6.90776	-6.90776	-6.90776	-6.90776	-6.90776	-6.90776	-6.90776	-6.90776	-6.90776	-6.90776	-6.90776
			657.779	-6.90776	-6.90776	-6.90776	-6.90776	-6.90776	-6.90776	-6.90776	-6.90776	-6.90776	-6.90776	-6.90776	-6.90776	-6.90776	-6.90776	-6.90776	-6.90776	-6.90776	-6.90776	-6.90776	-6.90776	-6.90776	-6.90776	-6.90776	-6.90776	-6.90776	-6.90776	-6.90776	-6.90776	-6.90776	-6.90776	-6.90776	-6.90776	-6.90776	-6.90776	-6.90776	-6.90776	-6.90776	-6.90776	-6.90776	-6.90776	-6.90776	-6.90776	-6.90776	-6.90776	-6.90776	-6.90776
			658.154	-6.90776	-6.90776	-6.90776	-6.90776	-6.90776	-6.90776	-6.90776	-6.90776	-6.90776	-6.90776	-6.90776	-6.90776	-6.90776	-6.90776	-6.90776	-6.90776	-6.90776	-6.90776	-6.90776	-6.90776	-6.90776	-6.90776	-6.90776	-6.90776	-6.90776	-6.90776	-6.90776	-6.90776	-6.90776	-6.90776	-6.90776	-6.90776	-6.90776	-6.90776	-6.90776	-6.90776	-6.90776	-6.90776	-6.90776	-6.90776	-6.90776	-6.90776	-6.90776	-6.90776	-6.90776	-6.90776
			658.529	-6.90776	-6.90776	-6.90776	-6.90776	-6.90776	-6.90776	-6.90776	-6.90776	-6.90776	-6.90776	-6.90776	-6.90776	-6.90776	-6.90776	-6.90776	-6.90776	-6.90776	-6.90776	-6.90776	-6.90776	-6.90776	-6.90776	-6.90776	-6.90776	-6.90776	-6.90776	-6.90776	-6.90776	-6.90776	-6.90776	-6.90776	-6.90776	-6.90776	-6.90776	-6.90776	-6.90776	-6.90776	-6.90776	-6.90776	-6.90776	-6.90776	-6.90776	-6.90776	-6.90776	-6.90776	-6.90776
			658.905	-6.90776	-6.90776	-6.90776	-6.90776	-6.90776	-6.90776	-6.90776	-6.90776	-6.90776	-6.90776	-6.90776	-6.90776	-6.90776	-6.90776	-6.90776	-6.90776	-6.90776	-6.90776	-6.90776	-6.90776	-6.90776	-6.90776	-6.90776	-6.90776	-6.90776	-6.90776	-6.90776	-6.90776	-6.90776	-6.90776	-6.90776	-6.90776	-6.90776	-6.90776	-6.90776	-6.90776	-6.90776	-6.90776	-6.90776	-6.90776	-6.90776	-6.90776	-6.90776	-6.90776	-6.90776	-6.90776
			659.28	-6.90776	-6.90776	-6.90776	-6.90776	-6.90776	-6.90776	-6.90776	-6.90776	-6.90776	-6.90776	-6.90776	-6.90776	-6.90776	-6.90776	-6.90776	-6.90776	-6.90776	-6.90776	-6.90776	-6.90776	-6.90776	-6.90776	-6.90776	-6.90776	-6.90776	-6.90776	-6.90776	-6.90776	-6.90776	-6.90776	-6.90776	-6.90776	-6.90776	-6.90776	-6.90776	-6.90776	-6.90776	-6.90776	-6.90776	-6.90776	-6.90776	-6.90776	-6.90776	-6.90776	-6.90776	-6.90776
			659.655	-6.90776	-6.90776	-6.90776	-6.90776	-6.90776	-6.90776	-6.90776	-6.90776	-6.90776	-6.90776	-6.90776	-6.90776	-6.90776	-6.90776	-6.90776	-6.90776	-6.90776	-6.90776	-6.90776	-6.90776	-6.90776	-6.90776	-6.90776	-6.90776	-6.90776	-6.90776	-6.90776	-6.90776	-6.90776	-6.90776	-6.90776	-6.90776	-6.90776	-6.90776	-6.90776	-6.90776	-6.90776	-6.90776	-6.90776	-6.90776	-6.90776	-6.90776	-6.90776	-6.90776	-6.90776	-6.90776
			660.031	-6.90776	-6.90776	-6.90776	-6.90776	-6.90776	-6.90776	-6.90776	-6.90776	-6.90776	-6.90776	-6.90776	-6.90776	-6.90776	-6.90776	-6.90776	-6.90776	-6.90776	-6.90776	-6.90776	-6.90776	-6.90776	-6.90776	-6.90776	-6.90776	-6.90776	-6.90776	-6.90776	-6.90776	-6.90776	-6.90776	-6.90776	-6.90776	-6.90776	-6.90776	-6.90776	-6.90776	-6.90776	-6.90776	-6.90776	-6.90776	-6.90776	-6.90776	-6.90776	-6.90776	-6.90776	-6.90776
			660.406	-6.90776	-6.90776	-6.90776	-6.90776	-6.90776	-6.90776	-6.90776	-6.90776	-6.90776	-6.90776	-6.90776	-6.90776	-6.90776	-6.90776	-6.90776	-6.90776	-6.90776	-6.90776	-6.90776	-6.90776	-6.90776	-6.90776	-6.90776	-6.90776	-6.90776	-6.90776	-6.90776	-6.90776	-6.90776	-6.90776	-6.90776	-6.90776	-6.90776	-6.90776	-6.90776	-6.90776	-6.90776	-6.90776	-6.90776	-6.90776	-6.90776	-6.90776	-6.90776	-6.90776	-6.90776	-6.90776
			660.781	-6.90776	-6.90776	-6.90776	-6.90776	-6.90776	-6.90776	-6.90776	-6.90776	-6.90776	-6.90776	-6.90776	-6.90776	-6.90776	-6.90776	-6.90776	-6.90776	-6.90776	-6.90776	-6.90776	-6.90776	-6.90776	-6.90776	-6.90776	-6.90776	-6.90776	-6.90776	-6.90776	-6.90776	-6.90776	-6.90776	-6.90776	-6.90776	-6.90776	-6.90776	-6.90776	-6.90776	-6.90776	-6.90776	-6.90776	-6.90776	-6.90776	-6.90776	-6.90776	-6.90776	-6.90776	-6.90776
			661.156	-6.90776	-6.90776	-6.90776	-6.90776	-6.90776	-6.90776	-6.90776	-6.90776	-6.90776	-6.90776	-6.90776	-6.90776	-6.90776	-6.90776	-6.90776	-6.90776	-6.90776	-6.90776	-6.90776	-6.90776	-6.90776	-6.90776	-6.90776	-6.90776	-6.90776	-6.90776	-6.90776	-6.90776	-6.90776	-6.90776	-6.90776	-6.90776	-6.90776	-6.90776	-6.90776	-6.90776	-6.90776	-6.90776	-6.90776	-6.90776	-6.90776	-6.90776	-6.90776	-6.90776	-6.90776	-6.90776
			661.532	-6.90776	-6.90776	-6.90776	-6.90776	-6.90776	-6.90776	-6.90776	-6.90776	-6.90776	-6.90776	-6.90776	-6.90776	-6.90776	-6.90776	-6.90776	-6.90776	-6.90776	-6.90776	-6.90776	-6.90776	-6.90776	-6.90776	-6.90776	-6.90776	-6.90776	-6.90776	-6.90776	-6.90776	-6.90776	-6.90776	-6.90776	-6.90776	-6.90776	-6.90776	-6.90776	-6.90776	-6.90776	-6.90776	-6.90776	-6.90776	-6.90776	-6.90776	-6.90776	-6.90776	-6.90776	-6.90776
			661.907	-6.90776	-6.90776	-6.90776	-6.90776	-6.90776	-6.90776	-6.90776	-6.90776	-6.90776	-6.90776	-6.90776	-6.90776	-6.90776	-6.90776	-6.90776	-6.90776	-6.90776	-6.90776	-6.90776	-6.90776	-6.90776	-6.90776	-6.90776	-6.90776	-6.90776	-6.90776	-6.90776	-6.90776	-6.90776	-6.90776	-6.90776	-6.90776	-6.90776	-6.90776	-6.90776	-6.90776	-6.90776	-6.90776	-6.90776	-6.90776	-6.90776	-6.90776	-6.90776	-6.90776	-6.90776	-6.90776
			662.282	-6.90776	-6.90776	-6.90776	-6.90776	-6.90776	-6.90776	-6.90776	-6.90776	-6.90776	-6.90776	-6.90776	-6.90776	-6.90776	-6.90776	-6.90776	-6.90776	-6.90776	-6.90776	-6.90776	-6.90776	-6.90776	-6.90776	-6.90776	-6.90776	-6.90776	-6.90776	-6.90776	-6.90776	-6.90776	-6.90776	-6.90776	-6.90776	-6.90776	-6.90776	-6.90776	-6.90776	-6.90776	-6.90776	-6.90776	-6.90776	-6.90776	-6.90776	-6.90776	-6.90776	-6.90776	-6.90776
			662.657	-6.90776	-6.90776	-6.90776	-6.90776	-6.90776	-6.90776	-6.90776	-6.90776	-6.90776	-6.90776	-6.90776	-6.90776	-6.90776	-6.90776	-6.90776	-6.90776	-6.90776	-6.90776	-6.90776	-6.90776	-6.90776	-6.90776	-6.90776	-6.90776	-6.90776	-6.90776	-6.90776	-6.90776	-6.90776	-6.90776	-6.90776	-6.90776	-6.90776	-6.90776	-6.90776	-6.90776	-6.90776	-6.90776	-6.90776	-6.90776	-6.90776	-6.90776	-6.90776	-6.90776	-6.90776	-6.90776
			663.033	-6.90776	-6.90776	-6.90776	-6.90776	-6.90776	-6.90776	-6.90776	-6.90776	-6.90776	-6.90776	-6.90776	-6.90776	-6.90776	-6.90776	-6.90776	-6.90776	-6.90776	-6.90776	-6.90776	-6.90776	-6.90776	-6.90776	-6.90776	-6.90776	-6.90776	-6.90776	-6.90776	-6.90776	-6.90776	-6.90776	-6.90776	-6.90776	-6.90776	-6.90776	-6.90776	-6.90776	-6.90776	-6.90776	-6.90776	-6.90776	-6.90776	-6.90776	-6.90776	-6.90776	-6.90776	-6.90776
			663.408	-6.90776	-6.90776	-6.90776	-6.90776	-6.90776	-6.90776	-6.90776	-6.90776	-6.90776	-6.90776	-6.90776	-6.90776	-6.90776	-6.90776	-6.90776	-6.90776	-6.90776	-6.90776	-6.90776	-6.90776	-6.90776	-6.90776	-6.90776	-6.90776	-6.90776	-6.90776	-6.90776	-6.90776	-6.90776	-6.90776	-6.90776	-6.90776	-6.90776	-6.90776	-6.90776	-6.90776	-6.90776	-6.90776	-6.90776	-6.90776	-6.90776	-6.90776	-6.90776	-6.90776	-6.90776	-6.90776
			663.783	-6.90776	-6.90776	-6.90776	-6.90776	-6.90776	-6.90776	-6.90776	-6.90776	-6.90776	-6.90776	-6.90776	-6.90776	-6.90776	-6.90776	-6.90776	-6.90776	-6.90776	-6.90776	-6.90776	-6.90776	-6.90776	-6.90776	-6.90776	-6.90776	-6.90776	-6.90776	-6.90776	-6.90776	-6.90776	-6.90776	-6.90776	-6.90776	-6.90776	-6.90776	-6.90776	-6.90776	-6.90776	-6.90776	-6.90776	-6.90776	-6.90776	-6.90776	-6.90776	-6.90776	-6.90776	-6.90776
			664.159	-6.90776	-6.90776	-6.90776	-6.90776	-6.90776	-6.90776	-6.90776	-6.90776	-6.90776	-6.90776	-6.90776	-6.90776	-6.90776	-6.90776	-6.90776	-6.90776	-6.90776	-6.90776	-6.90776	-6.90776	-6.90776	-6.90776	-6.90776	-6.90776	-6.90776	-6.90776	-6.90776	-6.90776	-6.90776	-6.90776	-6.90776	-6.90776	-6.90776	-6.90776	-6.90776	-6.90776	-6.90776	-6.90776	-6.90776	-6.90776	-6.90776	-6.90776	-6.90776	-6.90776	-6.90776	-6.90776
			664.534	-6.90776	-6.90776	-6.90776	-6.90776	-6.90776	-6.90776	-6.90776	-6.90776	-6.90776	-6.90776	-6.90776	-6.90776	-6.90776	-6.90776	-6.90776	-6.90776	-6.90776	-6.90776	-6.90776	-6.90776	-6.90776	-6.90776	-6.90776	-6.90776	-6.90776	-6.90776	-6.90776	-6.90776	-6.90776	-6.90776	-6.90776	-6.90776	-6.90776	-6.90776	-6.90776	-6.90776	-6.90776	-6.90776	-6.90776	-6.90776	-6.90776	3.082	1.33552	-6.90776	-6.90776	-6.90776
			664.909	-6.90776	-6.90776	-6.90776	-6.90776	-6.90776	-6.90776	-6.90776	-6.90776	-6.90776	-6.90776	-6.90776	-6.90776	-6.90776	-6.90776	-6.90776	-6.90776	-6.90776	-6.90776	-6.90776	-6.90776	-6.90776	-6.90776	-6.90776	-6.90776	-6.90776	-6.90776	-6.90776	-6.90776	-6.90776	-6.90776	-6.90776	-6.90776	-6.90776	-6.90776	-6.90776	-6.90776	-6.90776	-6.90776	-6.90776	-6.90776	1.33552	4.58294	3.90805	-6.90776	-6.90776	-6.90776
			665.284	-6.90776	-6.90776	-6.90776	-6.90776	-6.90776	-6.90776	-6.90776	-6.90776	-6.90776	-6.90776	-6.90776	-6.90776	-6.90776	-6.90776	-6.90776	-6.90776	-6.90776	-6.90776	-6.90776	-6.90776	-6.90776	-6.90776	-6.90776	-6.90776	-6.90776	-6.90776	-6.90776	-6.90776	-6.90776	-6.90776	-6.90776	-6.90776	-6.90776	-6.90776	-6.90776	-6.90776	-6.90776	-6.90776	-6.90776	-6.90776	-0.22069	4.10762	3.32511	-6.90776	-6.90776	-6.90776
			665.66	-6.90776	-6.90776	-6.90776	-6.90776	-6.90776	-6.90776	-6.90776	-6.90776	-6.90776	-6.90776	-6.90776	-6.90776	-6.90776	-6.90776	-6.90776	-6.90776	-6.90776	-6.90776	-6.90776	-6.90776	-6.90776	-6.90776	-6.90776	-6.90776	-6.90776	-6.90776	-6.90776	-6.90776	-6.90776	-6.90776	-6.90776	-6.90776	-6.90776	-6.90776	-6.90776	-6.90776	-6.90776	-6.90776	-6.90776	-6.90776	-6.90776	-6.90776	1.91721	-6.90776	-6.90776	-6.90776
			666.035	-6.90776	-6.90776	-6.90776	-6.90776	-6.90776	-6.90776	-6.90776	-6.90776	-6.90776	-6.90776	-6.90776	-6.90776	-6.90776	-6.90776	-6.90776	-6.90776	-6.90776	-6.90776	-6.90776	-6.90776	-6.90776	-6.90776	-6.90776	-6.90776	-6.90776	-6.90776	-6.90776	-6.90776	-6.90776	-6.90776	-6.90776	-6.90776	-6.90776	-6.90776	-6.90776	-6.90776	-6.90776	-6.90776	-6.90776	-6.90776	-6.90776	-6.90776	-6.90776	-6.90776	-6.90776	-6.90776
			666.41	-6.90776	-6.90776	-6.90776	-6.90776	-6.90776	-6.90776	-6.90776	-6.90776	-6.90776	-6.90776	-6.90776	-6.90776	-6.90776	-6.90776	-6.90776	-6.90776	-6.90776	-6.90776	-6.90776	-6.90776	-6.90776	-6.90776	-6.90776	-6.90776	-6.90776	-6.90776	-6.90776	-6.90776	-6.90776	-6.90776	-6.90776	-6.90776	-6.90776	-6.90776	-6.90776	-6.90776	-6.90776	-6.90776	-6.90776	-6.90776	-6.90776	-6.90776	-6.90776	-6.90776	-6.90776	-6.90776
			666.786	-6.90776	-6.90776	-6.90776	-6.90776	-6.90776	-6.90776	-6.90776	-6.90776	-6.90776	-6.90776	-6.90776	-6.90776	-6.90776	-6.90776	-6.90776	-6.90776	-6.90776	-6.90776	-6.90776	-6.90776	-6.90776	-6.90776	-6.90776	-6.90776	-6.90776	-6.90776	-6.90776	-6.90776	-6.90776	-6.90776	-6.90776	-6.90776	-6.90776	-6.90776	-6.90776	-6.90776	-6.90776	-6.90776	-6.90776	-6.90776	-6.90776	-6.90776	-6.90776	-6.90776	-6.90776	-6.90776
			667.161	-6.90776	-6.90776	-6.90776	-6.90776	-6.90776	-6.90776	-6.90776	-6.90776	-6.90776	-6.90776	-6.90776	-6.90776	-6.90776	-6.90776	-6.90776	-6.90776	-6.90776	-6.90776	-6.90776	-6.90776	-6.90776	-6.90776	-6.90776	-6.90776	-6.90776	-6.90776	-6.90776	-6.90776	-6.90776	-6.90776	-6.90776	-6.90776	-6.90776	-6.90776	-6.90776	-6.90776	-6.90776	-6.90776	-6.90776	-6.90776	-6.90776	-6.90776	-6.90776	-6.90776	-6.90776	-6.90776
			667.536	-6.90776	-6.90776	-6.90776	-6.90776	-6.90776	-6.90776	-6.90776	-6.90776	-6.90776	-6.90776	-6.90776	-6.90776	-6.90776	-6.90776	-6.90776	-6.90776	-6.90776	-6.90776	-6.90776	-6.90776	-6.90776	-6.90776	-6.90776	-6.90776	-6.90776	-6.90776	-6.90776	-6.90776	-6.90776	-6.90776	-6.90776	-6.90776	-6.90776	-6.90776	-6.90776	-6.90776	-6.90776	-6.90776	-6.90776	-6.90776	-6.90776	-6.90776	-6.90776	-6.90776	-6.90776	-6.90776
			667.911	-6.90776	-6.90776	-6.90776	-6.90776	-6.90776	-6.90776	-6.90776	-6.90776	-6.90776	-6.90776	-6.90776	-6.90776	-6.90776	-6.90776	-6.90776	-6.90776	-6.90776	-6.90776	-6.90776	-6.90776	-6.90776	-6.90776	-6.90776	-6.90776	-6.90776	-6.90776	-6.90776	-6.90776	-6.90776	-6.90776	-6.90776	-6.90776	-6.90776	-6.90776	-6.90776	-6.90776	-6.90776	-6.90776	-6.90776	-6.90776	-6.90776	-6.90776	-6.90776	-6.90776	-6.90776	-6.90776
			668.287	-6.90776	-6.90776	-6.90776	-6.90776	-6.90776	-6.90776	-6.90776	-6.90776	-6.90776	-6.90776	-6.90776	-6.90776	-6.90776	-6.90776	-6.90776	-6.90776	-6.90776	-6.90776	-6.90776	-6.90776	-6.90776	-6.90776	-6.90776	-6.90776	-6.90776	-6.90776	-6.90776	-6.90776	-6.90776	-6.90776	-6.90776	-6.90776	-6.90776	-6.90776	-6.90776	-6.90776	-6.90776	-6.90776	-6.90776	-6.90776	-6.90776	-6.90776	-6.90776	-6.90776	-6.90776	-6.90776
			668.662	-6.90776	-6.90776	-6.90776	-6.90776	-6.90776	-6.90776	-6.90776	-6.90776	-6.90776	-6.90776	-6.90776	-6.90776	-6.90776	-6.90776	-6.90776	-6.90776	-6.90776	-6.90776	-6.90776	-6.90776	-6.90776	-6.90776	-6.90776	-6.90776	-6.90776	-6.90776	-6.90776	-6.90776	-6.90776	-6.90776	-6.90776	-6.90776	-6.90776	2.05438	3.92794	3.082	-6.90776	-6.90776	-6.90776	-6.90776	-6.90776	-6.90776	-6.90776	-6.90776	-6.90776	-6.90776
			669.037	-6.90776	-6.90776	-6.90776	-6.90776	-6.90776	-6.90776	-6.90776	-6.90776	-6.90776	-6.90776	-6.90776	-6.90776	-6.90776	-6.90776	-6.90776	-6.90776	-6.90776	-6.90776	-6.90776	-6.90776	-6.90776	-6.90776	-6.90776	-6.90776	-6.90776	-6.90776	-6.90776	-6.90776	-6.90776	-6.90776	-6.90776	-6.90776	-6.90776	2.69476	3.98531	2.87931	-6.90776	-6.90776	-6.90776	-6.90776	-6.90776	-6.90776	-6.90776	-6.90776	-6.90776	-6.90776
			669.413	-6.90776	-6.90776	-6.90776	-6.90776	-6.90776	-6.90776	-6.90776	-6.90776	-6.90776	-6.90776	-6.90776	-6.90776	-6.90776	-6.90776	-6.90776	-6.90776	-6.90776	-6.90776	-6.90776	-6.90776	-6.90776	-6.90776	-6.90776	-6.90776	-6.90776	-6.90776	-6.90776	-6.90776	-6.90776	-6.90776	-6.90776	-6.90776	-6.90776	-6.90776	1.03032	0.58888	-6.90776	-6.90776	-6.90776	-6.90776	-6.90776	-6.90776	-6.90776	-6.90776	-6.90776	-6.90776
			669.788	-6.90776	-6.90776	-6.90776	-6.90776	-6.90776	-6.90776	-6.90776	-6.90776	-6.90776	-6.90776	-6.90776	-6.90776	-6.90776	-6.90776	-6.90776	-6.90776	-6.90776	-6.90776	-6.90776	-6.90776	-6.90776	-6.90776	-6.90776	-6.90776	-6.90776	-0.22069	-6.90776	-6.90776	-6.90776	-6.90776	-6.90776	-6.90776	-6.90776	-6.90776	-6.90776	-6.90776	-6.90776	-6.90776	-6.90776	-6.90776	-6.90776	-6.90776	-6.90776	-6.90776	-6.90776	-6.90776
			670.163	-6.90776	-6.90776	-6.90776	-6.90776	-6.90776	-6.90776	-6.90776	-6.90776	-6.90776	-6.90776	-6.90776	-6.90776	-6.90776	-6.90776	-6.90776	-6.90776	-6.90776	-6.90776	-6.90776	-6.90776	-6.90776	-6.90776	-6.90776	-6.90776	-6.90776	-6.90776	-6.90776	-6.90776	-6.90776	-6.90776	-6.90776	-6.90776	-6.90776	-6.90776	-6.90776	-6.90776	-6.90776	-6.90776	-6.90776	-6.90776	-6.90776	-6.90776	-6.90776	-6.90776	-6.90776	-6.90776
			670.538	-6.90776	-6.90776	-6.90776	-6.90776	-6.90776	-6.90776	-6.90776	-6.90776	-6.90776	-6.90776	-6.90776	-6.90776	-6.90776	-6.90776	-6.90776	-6.90776	-6.90776	-6.90776	-6.90776	-6.90776	-6.90776	-6.90776	-6.90776	-6.90776	-6.90776	-6.90776	-6.90776	-6.90776	-6.90776	-6.90776	-6.90776	-6.90776	-6.90776	-6.90776	-6.90776	-6.90776	2.17498	1.03032	-6.90776	-6.90776	-6.90776	-6.90776	-6.90776	-6.90776	-6.90776	-6.90776
			670.914	-6.90776	-6.90776	-6.90776	-6.90776	-6.90776	-6.90776	-6.90776	-6.90776	-6.90776	-6.90776	-6.90776	-6.90776	-6.90776	-6.90776	-6.90776	-6.90776	-6.90776	-6.90776	-6.90776	-6.90776	-6.90776	-6.90776	-6.90776	-6.90776	-6.90776	-6.90776	-6.90776	-6.90776	-6.90776	-6.90776	-6.90776	-6.90776	-6.90776	-6.90776	2.98578	4.6803	4.82673	4.12394	2.69476	-6.90776	-6.90776	-6.90776	-6.90776	-6.90776	-6.90776	-6.90776
			671.289	-6.90776	-6.90776	-6.90776	-6.90776	-6.90776	-6.90776	-6.90776	-6.90776	-6.90776	-6.90776	-6.90776	-6.90776	-6.90776	-6.90776	-6.90776	-6.90776	-6.90776	-6.90776	-6.90776	-6.90776	-6.90776	-6.90776	-6.90776	-6.90776	-6.90776	-6.90776	-6.90776	-6.90776	-6.90776	-6.90776	-6.90776	-6.90776	-6.90776	2.8215	5.14634	6.15231	6.11324	5.31223	3.88777	-6.90776	-6.90776	-6.90776	-6.90776	-6.90776	-6.90776	-6.90776
			671.664	-6.90776	-6.90776	-6.90776	-6.90776	-6.90776	-6.90776	-6.90776	-6.90776	-6.90776	-6.90776	-6.90776	-6.90776	-6.90776	-6.90776	-6.90776	-6.90776	-6.90776	-6.90776	-6.90776	-6.90776	-6.90776	-6.90776	-6.90776	-6.90776	-6.90776	-6.90776	-6.90776	-6.90776	-6.90776	-6.90776	-6.90776	-6.90776	-6.90776	3.28848	5.28727	6.62646	6.637	5.7327	3.25045	-6.90776	-6.90776	-6.90776	-6.90776	-6.90776	-6.90776	-6.90776
			672.039	-6.90776	-6.90776	-6.90776	-6.90776	-6.90776	-6.90776	-6.90776	-6.90776	-6.90776	-6.90776	-6.90776	-6.90776	-6.90776	-6.90776	-6.90776	-6.90776	-6.90776	-6.90776	-6.90776	-6.90776	-6.90776	-6.90776	-6.90776	-6.90776	-6.90776	-6.90776	-6.90776	-6.90776	-6.90776	-6.90776	-6.90776	-6.90776	-6.90776	1.33552	4.72563	6.12425	6.0469	5.03567	3.70873	-6.90776	-6.90776	-6.90776	-6.90776	-6.90776	-6.90776	-6.90776
			672.415	-6.90776	-6.90776	-6.90776	-6.90776	-6.90776	-6.90776	-6.90776	-6.90776	-6.90776	-6.90776	-6.90776	-6.90776	-6.90776	-6.90776	-6.90776	-6.90776	-6.90776	-6.90776	-6.90776	-6.90776	-6.90776	-6.90776	-6.90776	-6.90776	-6.90776	-6.90776	-6.90776	-6.90776	-6.90776	-6.90776	-6.90776	-6.90776	-6.90776	-6.90776	3.52052	4.75188	4.84263	3.98531	2.93396	-6.90776	-6.90776	-6.90776	-6.90776	-6.90776	-6.90776	-6.90776
			672.79	-6.90776	-6.90776	-6.90776	-6.90776	-6.90776	-6.90776	-6.90776	-6.90776	-6.90776	-6.90776	-6.90776	-6.90776	-6.90776	-6.90776	-6.90776	-6.90776	-6.90776	-6.90776	-6.90776	-6.90776	-6.90776	-6.90776	-6.90776	-6.90776	-6.90776	-6.90776	-6.90776	-6.90776	-6.90776	-6.90776	-6.90776	-6.90776	-6.90776	-6.90776	1.03032	-6.90776	2.87931	2.28258	-6.90776	-6.90776	-6.90776	-6.90776	-6.90776	-6.90776	-6.90776	-6.90776
			673.165	-6.90776	-6.90776	-6.90776	-6.90776	-6.90776	-6.90776	-6.90776	-6.90776	-6.90776	-6.90776	-6.90776	-6.90776	-6.90776	-6.90776	-6.90776	-6.90776	-6.90776	-6.90776	-6.90776	-6.90776	-6.90776	-6.90776	-6.90776	-6.90776	-6.90776	-6.90776	-6.90776	-6.90776	-6.90776	-6.90776	-6.90776	-6.90776	-6.90776	-6.90776	-6.90776	-6.90776	-6.90776	-0.22069	-6.90776	-6.90776	-6.90776	-6.90776	-6.90776	-6.90776	-6.90776	-6.90776
			673.541	-6.90776	-6.90776	-6.90776	-6.90776	-6.90776	-6.90776	-6.90776	-6.90776	-6.90776	-6.90776	-6.90776	-6.90776	-6.90776	-6.90776	-6.90776	-6.90776	-6.90776	-6.90776	-6.90776	-6.90776	-6.90776	-6.90776	-6.90776	-6.90776	-6.90776	-6.90776	-6.90776	-6.90776	-6.90776	-6.90776	-6.90776	-6.90776	-6.90776	-6.90776	-6.90776	-6.90776	-6.90776	-6.90776	-6.90776	-6.90776	-6.90776	-6.90776	-6.90776	-6.90776	-6.90776	-6.90776
			673.916	-6.90776	-6.90776	-6.90776	-6.90776	-6.90776	-6.90776	-6.90776	-6.90776	-6.90776	-6.90776	-6.90776	-6.90776	-6.90776	-6.90776	-6.90776	-6.90776	-6.90776	3.98531	2.76013	1.7582	-6.90776	-6.90776	-6.90776	-6.90776	-6.90776	-6.90776	-6.90776	-6.90776	-6.90776	-6.90776	-6.90776	-6.90776	-6.90776	-6.90776	-6.90776	-6.90776	-6.90776	-6.90776	-6.90776	-6.90776	-6.90776	-6.90776	-6.90776	-6.90776	-6.90776	-6.90776
			674.291	-6.90776	-6.90776	-6.90776	-6.90776	-6.90776	-6.90776	-6.90776	-6.90776	-6.90776	-6.90776	-6.90776	-6.90776	-6.90776	-6.90776	2.17498	4.12394	4.67098	4.88886	4.42846	2.37973	1.7582	-6.90776	-6.90776	-6.90776	-6.90776	-6.90776	-6.90776	-6.90776	-6.90776	-6.90776	-6.90776	2.17498	-6.90776	-6.90776	-6.90776	-6.90776	-6.90776	-6.90776	-6.90776	-6.90776	-6.90776	-6.90776	-6.90776	-6.90776	-6.90776	-6.90776
			674.666	-6.90776	-6.90776	-6.90776	-6.90776	-6.90776	-6.90776	-6.90776	-6.90776	-6.90776	-6.90776	-6.90776	-6.90776	-6.90776	-6.90776	3.12685	4.81057	5.87437	5.8195	5.28727	3.96655	-6.90776	-6.90776	-6.90776	-6.90776	-6.90776	-6.90776	-6.90776	-6.90776	-6.90776	-6.90776	-6.90776	-6.90776	-6.90776	-6.90776	-6.90776	-6.90776	-6.90776	-6.90776	-6.90776	-6.90776	-6.90776	-6.90776	-6.90776	-6.90776	-6.90776	-6.90776
			675.042	-6.90776	-6.90776	-6.90776	-6.90776	-6.90776	-6.90776	-6.90776	-6.90776	-6.90776	-6.90776	-6.90776	-6.90776	-6.90776	2.37973	3.94743	5.78935	6.14376	6.09987	5.87718	4.9112	3.12685	-6.90776	-6.90776	-6.90776	-6.90776	-6.90776	-6.90776	-6.90776	-6.90776	-6.90776	-6.90776	-6.90776	-6.90776	-6.90776	-6.90776	-6.90776	-6.90776	-6.90776	-6.90776	-6.90776	-6.90776	-6.90776	-6.90776	-6.90776	-6.90776	-6.90776
			675.417	-6.90776	-6.90776	-6.90776	-6.90776	-6.90776	-6.90776	-6.90776	-6.90776	-6.90776	-6.90776	-6.90776	-6.90776	-6.90776	-6.90776	4.00373	5.45019	5.81055	5.74237	5.68291	4.55179	-0.22069	-6.90776	-6.90776	-6.90776	-6.90776	-6.90776	-6.90776	-6.90776	-6.90776	-6.90776	-6.90776	-6.90776	-6.90776	-6.90776	-6.90776	-6.90776	-6.90776	-6.90776	-6.90776	-6.90776	-6.90776	-6.90776	-6.90776	-6.90776	-6.90776	-6.90776
			675.792	-6.90776	-6.90776	-6.90776	-6.90776	-6.90776	-6.90776	-6.90776	-6.90776	-6.90776	-6.90776	-6.90776	-6.90776	-6.90776	-6.90776	-6.90776	4.50868	4.59312	4.67098	4.41645	3.25045	-6.90776	-6.90776	-6.90776	-6.90776	-6.90776	-6.90776	-6.90776	-6.90776	-6.90776	-6.90776	-6.90776	-6.90776	-6.90776	-6.90776	-6.90776	-6.90776	-6.90776	-6.90776	-6.90776	-6.90776	-6.90776	-6.90776	-6.90776	-6.90776	-6.90776	-6.90776
			676.168	-6.90776	-6.90776	-6.90776	-6.90776	-6.90776	-6.90776	-6.90776	-6.90776	-6.90776	-6.90776	-6.90776	-6.90776	-6.90776	-6.90776	-6.90776	2.8215	-6.90776	1.91721	3.63236	-6.90776	1.56903	-6.90776	-6.90776	-6.90776	-6.90776	-6.90776	-6.90776	-6.90776	-6.90776	-6.90776	-6.90776	-6.90776	-6.90776	-6.90776	-6.90776	-6.90776	-6.90776	-6.90776	-6.90776	-6.90776	-6.90776	-6.90776	-6.90776	-6.90776	-6.90776	-6.90776
			676.543	-6.90776	-6.90776	-6.90776	-6.90776	-6.90776	-6.90776	-6.90776	-6.90776	-6.90776	-6.90776	-6.90776	-6.90776	-6.90776	-6.90776	-6.90776	-6.90776	-6.90776	-6.90776	-6.90776	-0.22069	-6.90776	-6.90776	-6.90776	-6.90776	-6.90776	-6.90776	-6.90776	-6.90776	-6.90776	-6.90776	-6.90776	-6.90776	-6.90776	-6.90776	-6.90776	-6.90776	-6.90776	-6.90776	-6.90776	-6.90776	-6.90776	-6.90776	-6.90776	-6.90776	-6.90776	-6.90776
			676.918	-6.90776	-6.90776	-6.90776	-6.90776	-6.90776	-6.90776	-6.90776	-6.90776	-6.90776	-6.90776	-6.90776	-6.90776	-6.90776	-6.90776	-6.90776	-6.90776	-6.90776	-6.90776	-6.90776	-6.90776	-6.90776	-6.90776	-6.90776	-6.90776	-6.90776	-6.90776	-6.90776	-6.90776	-6.90776	-6.90776	-6.90776	-6.90776	-6.90776	-6.90776	-6.90776	-6.90776	-6.90776	-6.90776	-6.90776	-6.90776	-6.90776	-6.90776	-6.90776	-6.90776	-6.90776	-6.90776
			677.293	-6.90776	-6.90776	-6.90776	-6.90776	-6.90776	-6.90776	-6.90776	-6.90776	-6.90776	-6.90776	-6.90776	-6.90776	-6.90776	-6.90776	-6.90776	-6.90776	-6.90776	-6.90776	-6.90776	-6.90776	-6.90776	-6.90776	-6.90776	-6.90776	-6.90776	-6.90776	-6.90776	-6.90776	-6.90776	-6.90776	-6.90776	-6.90776	-6.90776	-6.90776	-6.90776	-6.90776	-6.90776	-6.90776	-6.90776	-6.90776	-6.90776	-6.90776	-6.90776	-6.90776	-6.90776	-6.90776
			677.669	-6.90776	-6.90776	-6.90776	-6.90776	-6.90776	-6.90776	-6.90776	-6.90776	-6.90776	-6.90776	-6.90776	-6.90776	-6.90776	-6.90776	-6.90776	-6.90776	-6.90776	-6.90776	-6.90776	-6.90776	-6.90776	-6.90776	-6.90776	-6.90776	-6.90776	-6.90776	-6.90776	-6.90776	-6.90776	-6.90776	-6.90776	-6.90776	-6.90776	-6.90776	-6.90776	-6.90776	-6.90776	-6.90776	-6.90776	-6.90776	-6.90776	-6.90776	-6.90776	-6.90776	-6.90776	-6.90776
			678.044	-6.90776	-6.90776	-6.90776	-6.90776	-6.90776	-6.90776	-6.90776	-6.90776	-6.90776	-6.90776	-6.90776	-6.90776	-6.90776	-6.90776	-6.90776	-6.90776	-6.90776	-6.90776	-6.90776	-6.90776	-6.90776	-6.90776	-6.90776	-6.90776	-6.90776	-6.90776	-6.90776	-6.90776	-6.90776	-6.90776	-6.90776	-6.90776	-6.90776	-6.90776	-6.90776	-6.90776	-6.90776	-6.90776	-6.90776	-6.90776	-6.90776	-6.90776	-6.90776	-6.90776	-6.90776	-6.90776
			678.419	-6.90776	-6.90776	-6.90776	-6.90776	-6.90776	-6.90776	-6.90776	-6.90776	-6.90776	-6.90776	-6.90776	-6.90776	-6.90776	-6.90776	-6.90776	-6.90776	-6.90776	-6.90776	-6.90776	-6.90776	-6.90776	-6.90776	-6.90776	-6.90776	-6.90776	-6.90776	-6.90776	-6.90776	-6.90776	-6.90776	-6.90776	-6.90776	-6.90776	-6.90776	-6.90776	-6.90776	-6.90776	-6.90776	-6.90776	-6.90776	-6.90776	-6.90776	-6.90776	-6.90776	-6.90776	-6.90776
			678.794	-6.90776	-6.90776	-6.90776	-6.90776	-6.90776	-6.90776	-6.90776	-6.90776	-6.90776	-6.90776	-6.90776	-6.90776	-6.90776	-6.90776	-6.90776	-6.90776	-6.90776	-6.90776	-6.90776	-6.90776	-6.90776	-6.90776	-6.90776	-6.90776	-6.90776	-6.90776	-6.90776	-6.90776	-6.90776	-6.90776	-6.90776	-6.90776	-6.90776	-6.90776	-6.90776	-6.90776	-6.90776	-6.90776	-6.90776	-6.90776	-6.90776	-6.90776	-6.90776	-6.90776	-6.90776	-6.90776
			679.17	-6.90776	-6.90776	-6.90776	-6.90776	-6.90776	-6.90776	-6.90776	-6.90776	-6.90776	-6.90776	-6.90776	-6.90776	-6.90776	-6.90776	-6.90776	-6.90776	-6.90776	-6.90776	-6.90776	-6.90776	-6.90776	-6.90776	-6.90776	-6.90776	-6.90776	-6.90776	-6.90776	-6.90776	-6.90776	-6.90776	-6.90776	-6.90776	-6.90776	-6.90776	-6.90776	-6.90776	-6.90776	-6.90776	-6.90776	-6.90776	-6.90776	-6.90776	-6.90776	-6.90776	-6.90776	-6.90776
			679.545	-6.90776	-6.90776	-6.90776	-6.90776	-6.90776	-6.90776	-6.90776	-6.90776	-6.90776	-6.90776	-6.90776	-6.90776	-6.90776	-6.90776	-6.90776	-6.90776	-6.90776	-6.90776	-6.90776	-6.90776	-6.90776	-6.90776	-6.90776	-6.90776	-6.90776	-6.90776	-6.90776	-6.90776	-6.90776	-6.90776	-6.90776	-6.90776	-6.90776	-6.90776	-6.90776	-6.90776	-6.90776	-6.90776	-6.90776	-6.90776	-6.90776	-6.90776	-6.90776	-6.90776	-6.90776	-6.90776
			679.92	-6.90776	-6.90776	-6.90776	-6.90776	-6.90776	-6.90776	-6.90776	-6.90776	-6.90776	-6.90776	-6.90776	-6.90776	-6.90776	-6.90776	-6.90776	-6.90776	-6.90776	-6.90776	-6.90776	-6.90776	-6.90776	-6.90776	-6.90776	-6.90776	-6.90776	-6.90776	-6.90776	-6.90776	-6.90776	-6.90776	-6.90776	-6.90776	-6.90776	-6.90776	-6.90776	-6.90776	-6.90776	-6.90776	-6.90776	-6.90776	-6.90776	-6.90776	-6.90776	-6.90776	-6.90776	-6.90776
			680.296	-6.90776	-6.90776	-6.90776	-6.90776	-6.90776	-6.90776	-6.90776	-6.90776	-6.90776	-6.90776	-6.90776	-6.90776	-6.90776	-6.90776	-6.90776	-6.90776	-6.90776	-6.90776	-6.90776	-6.90776	-6.90776	-6.90776	-6.90776	-6.90776	-6.90776	-6.90776	-6.90776	-6.90776	-6.90776	-6.90776	-6.90776	-6.90776	-6.90776	-6.90776	-6.90776	-6.90776	-6.90776	-6.90776	-6.90776	-6.90776	-6.90776	-6.90776	-6.90776	-6.90776	-6.90776	-6.90776
			680.671	-6.90776	-6.90776	-6.90776	-6.90776	-6.90776	-6.90776	-6.90776	-6.90776	-6.90776	-6.90776	-6.90776	-6.90776	-6.90776	-6.90776	-6.90776	-6.90776	-6.90776	-6.90776	-6.90776	-6.90776	-6.90776	-6.90776	-6.90776	-6.90776	-6.90776	-6.90776	-6.90776	-6.90776	-6.90776	-6.90776	-6.90776	-6.90776	-6.90776	-6.90776	-6.90776	-6.90776	-6.90776	-6.90776	-6.90776	-6.90776	-6.90776	-6.90776	-6.90776	-6.90776	-6.90776	-6.90776
			681.046	-6.90776	-6.90776	-6.90776	-6.90776	-6.90776	-6.90776	-6.90776	-6.90776	-6.90776	-6.90776	-6.90776	-6.90776	-6.90776	-6.90776	-6.90776	-6.90776	-6.90776	-6.90776	-6.90776	-6.90776	-6.90776	-6.90776	-6.90776	-6.90776	-6.90776	-6.90776	-6.90776	-6.90776	-6.90776	-6.90776	-6.90776	-6.90776	-6.90776	-6.90776	-6.90776	-6.90776	-6.90776	-6.90776	-6.90776	-6.90776	-6.90776	-6.90776	-6.90776	-6.90776	-6.90776	-6.90776
			681.421	-6.90776	-6.90776	-6.90776	-6.90776	-6.90776	-6.90776	-6.90776	-6.90776	-6.90776	-6.90776	-6.90776	-6.90776	-6.90776	-6.90776	-6.90776	-6.90776	-6.90776	-6.90776	-6.90776	-6.90776	-6.90776	-6.90776	-6.90776	-6.90776	-6.90776	-6.90776	-6.90776	-6.90776	-6.90776	-6.90776	-6.90776	-6.90776	-6.90776	-6.90776	-6.90776	-6.90776	-6.90776	-6.90776	-6.90776	-6.90776	-6.90776	-6.90776	-6.90776	-6.90776	-6.90776	-6.90776
			681.797	-6.90776	-6.90776	-6.90776	-6.90776	-6.90776	-6.90776	-6.90776	-6.90776	-6.90776	-6.90776	-6.90776	-6.90776	-6.90776	-6.90776	-6.90776	-6.90776	-6.90776	-6.90776	-6.90776	-6.90776	-6.90776	-6.90776	-6.90776	-6.90776	-6.90776	-6.90776	-6.90776	-6.90776	-6.90776	-6.90776	-6.90776	-6.90776	-6.90776	-6.90776	-6.90776	-6.90776	-6.90776	-6.90776	-6.90776	-6.90776	-6.90776	-6.90776	-6.90776	-6.90776	-6.90776	-6.90776
			682.172	-6.90776	-6.90776	-6.90776	-6.90776	-6.90776	-6.90776	-6.90776	-6.90776	-6.90776	-6.90776	-6.90776	-6.90776	-6.90776	-6.90776	-6.90776	-6.90776	-6.90776	-6.90776	-6.90776	-6.90776	-6.90776	-6.90776	-6.90776	-6.90776	-6.90776	-6.90776	-6.90776	-6.90776	-6.90776	-6.90776	-6.90776	-6.90776	-6.90776	-6.90776	-6.90776	-6.90776	-6.90776	-6.90776	-6.90776	-6.90776	-6.90776	-6.90776	-6.90776	-6.90776	1.7582	-6.90776
			682.547	-6.90776	-6.90776	-6.90776	-6.90776	-6.90776	-6.90776	-6.90776	-6.90776	-6.90776	-6.90776	-6.90776	-6.90776	-6.90776	-6.90776	-6.90776	-6.90776	-6.90776	-6.90776	-6.90776	-6.90776	-6.90776	-6.90776	-6.90776	-6.90776	-6.90776	-6.90776	-6.90776	-6.90776	-6.90776	-6.90776	-6.90776	-6.90776	-6.90776	-6.90776	-6.90776	-6.90776	-6.90776	-6.90776	-6.90776	-6.90776	-6.90776	-6.90776	-6.90776	-6.90776	-6.90776	-6.90776
			682.923	-6.90776	-6.90776	-6.90776	-6.90776	-6.90776	-6.90776	-6.90776	-6.90776	-6.90776	-6.90776	-6.90776	-6.90776	-6.90776	-6.90776	-6.90776	-6.90776	-6.90776	-6.90776	-6.90776	-6.90776	-6.90776	-6.90776	-6.90776	-6.90776	-6.90776	-6.90776	-6.90776	-6.90776	-6.90776	-6.90776	-6.90776	-6.90776	-6.90776	-6.90776	-6.90776	-6.90776	-6.90776	-6.90776	-6.90776	-6.90776	-6.90776	-6.90776	-6.90776	-6.90776	-6.90776	-6.90776
			683.298	-6.90776	-6.90776	-6.90776	-6.90776	-6.90776	-6.90776	-6.90776	-6.90776	-6.90776	-6.90776	-6.90776	-6.90776	-6.90776	-6.90776	-6.90776	-6.90776	-6.90776	-6.90776	-6.90776	-6.90776	-6.90776	-6.90776	-6.90776	-6.90776	-6.90776	-6.90776	-6.90776	-6.90776	-6.90776	-6.90776	-6.90776	-6.90776	-6.90776	-6.90776	-6.90776	-6.90776	-6.90776	-6.90776	-6.90776	-6.90776	-6.90776	-6.90776	-6.90776	-6.90776	-6.90776	-6.90776
			683.673	-6.90776	-6.90776	-6.90776	-6.90776	-6.90776	-6.90776	-6.90776	-6.90776	-6.90776	-6.90776	-6.90776	-6.90776	-6.90776	-6.90776	-6.90776	-6.90776	-6.90776	-6.90776	-6.90776	-6.90776	-6.90776	-6.90776	-6.90776	-6.90776	-6.90776	-6.90776	-6.90776	-6.90776	-6.90776	-6.90776	-6.90776	-6.90776	-6.90776	-6.90776	-6.90776	-6.90776	-6.90776	-6.90776	-6.90776	-6.90776	-6.90776	-6.90776	-6.90776	-6.90776	-6.90776	-6.90776
			684.048	-6.90776	-6.90776	-6.90776	-6.90776	-6.90776	-6.90776	-6.90776	-6.90776	-6.90776	-6.90776	-6.90776	-6.90776	-6.90776	-6.90776	-6.90776	-6.90776	-6.90776	-6.90776	-6.90776	-6.90776	-6.90776	-6.90776	-6.90776	-6.90776	-6.90776	-6.90776	-6.90776	-6.90776	-6.90776	-6.90776	-6.90776	-6.90776	-6.90776	-6.90776	-6.90776	-6.90776	-6.90776	-6.90776	-6.90776	-6.90776	-6.90776	-6.90776	-6.90776	-6.90776	-6.90776	-6.90776
			684.424	-6.90776	-6.90776	-6.90776	-6.90776	-6.90776	-6.90776	-6.90776	-6.90776	-6.90776	-6.90776	-6.90776	-6.90776	-6.90776	-6.90776	-6.90776	-6.90776	-6.90776	-6.90776	-6.90776	-6.90776	-6.90776	-6.90776	-6.90776	-6.90776	-6.90776	-6.90776	-6.90776	-6.90776	-6.90776	-6.90776	-6.90776	-6.90776	-6.90776	-6.90776	-6.90776	-6.90776	-6.90776	-6.90776	-6.90776	-6.90776	-6.90776	-6.90776	-6.90776	-6.90776	-6.90776	-6.90776
			684.799	-6.90776	-6.90776	-6.90776	-6.90776	-6.90776	-6.90776	-6.90776	-6.90776	-6.90776	-6.90776	-6.90776	-6.90776	-6.90776	-6.90776	-6.90776	-6.90776	-6.90776	-6.90776	-6.90776	-6.90776	-6.90776	-6.90776	-6.90776	-6.90776	-6.90776	-6.90776	-6.90776	-6.90776	-6.90776	-6.90776	-6.90776	-6.90776	-6.90776	-6.90776	-6.90776	-6.90776	-6.90776	-6.90776	-6.90776	-6.90776	-6.90776	-6.90776	-6.90776	-6.90776	-6.90776	-6.90776
			685.174	-6.90776	-6.90776	-6.90776	-6.90776	-6.90776	-6.90776	-6.90776	-6.90776	-6.90776	-6.90776	-6.90776	-6.90776	-6.90776	-6.90776	-6.90776	-6.90776	-6.90776	-6.90776	-6.90776	-6.90776	-6.90776	-6.90776	-6.90776	-6.90776	-6.90776	-6.90776	-6.90776	-6.90776	-6.90776	-6.90776	-6.90776	-6.90776	-6.90776	-6.90776	-6.90776	-6.90776	-6.90776	-6.90776	-6.90776	-6.90776	-6.90776	-6.90776	-6.90776	-6.90776	-6.90776	-6.90776
			685.55	-6.90776	-6.90776	-6.90776	-6.90776	-6.90776	-6.90776	-6.90776	-6.90776	-6.90776	-6.90776	-6.90776	-6.90776	-6.90776	-6.90776	-6.90776	-6.90776	-6.90776	-6.90776	-6.90776	-6.90776	-6.90776	-6.90776	-6.90776	-6.90776	-6.90776	-6.90776	-6.90776	-6.90776	-6.90776	-6.90776	-6.90776	-6.90776	-6.90776	-6.90776	-6.90776	-6.90776	-6.90776	-6.90776	-6.90776	-6.90776	-6.90776	-6.90776	-6.90776	-6.90776	-6.90776	-6.90776
			685.925	-6.90776	-6.90776	-6.90776	-6.90776	-6.90776	-6.90776	-6.90776	-6.90776	-6.90776	-6.90776	-6.90776	-6.90776	-6.90776	-6.90776	-6.90776	-6.90776	-6.90776	-6.90776	-6.90776	-6.90776	-6.90776	-6.90776	-6.90776	-6.90776	-6.90776	-6.90776	-6.90776	-6.90776	-6.90776	-6.90776	-6.90776	-6.90776	-6.90776	-6.90776	-6.90776	-6.90776	-6.90776	-6.90776	-6.90776	-6.90776	-6.90776	-6.90776	-6.90776	-6.90776	-6.90776	-6.90776
			686.3	-6.90776	-6.90776	-6.90776	-6.90776	-6.90776	-6.90776	-6.90776	-6.90776	-6.90776	-6.90776	-6.90776	-6.90776	-6.90776	-6.90776	-6.90776	-6.90776	-6.90776	-6.90776	-6.90776	-6.90776	-6.90776	-6.90776	-6.90776	-6.90776	-6.90776	-6.90776	-6.90776	-6.90776	-6.90776	-6.90776	-6.90776	-6.90776	-6.90776	-6.90776	-6.90776	-6.90776	-6.90776	-6.90776	-6.90776	-6.90776	-6.90776	-6.90776	1.03032	-6.90776	-6.90776	-6.90776
			686.675	-6.90776	-6.90776	-6.90776	-6.90776	-6.90776	-6.90776	-6.90776	-6.90776	-6.90776	-6.90776	-6.90776	-6.90776	-6.90776	-6.90776	-6.90776	-6.90776	-6.90776	-6.90776	-6.90776	-6.90776	-6.90776	-6.90776	-6.90776	-6.90776	-6.90776	-6.90776	-6.90776	-6.90776	-6.90776	-6.90776	-6.90776	-6.90776	-6.90776	-6.90776	-6.90776	-6.90776	-6.90776	-6.90776	-6.90776	-6.90776	-6.90776	-6.90776	-6.90776	-6.90776	-6.90776	-6.90776
			687.051	-6.90776	-6.90776	-6.90776	-6.90776	-6.90776	-6.90776	-6.90776	-6.90776	-6.90776	-6.90776	-6.90776	-6.90776	-6.90776	-6.90776	-6.90776	-6.90776	-6.90776	-6.90776	-6.90776	-6.90776	-6.90776	-6.90776	-6.90776	-6.90776	-6.90776	-6.90776	-6.90776	-6.90776	-6.90776	-6.90776	-6.90776	-6.90776	-6.90776	-6.90776	-6.90776	-6.90776	-6.90776	-6.90776	-6.90776	-6.90776	-6.90776	-6.90776	-6.90776	-6.90776	-6.90776	-6.90776
			687.426	-6.90776	-6.90776	-6.90776	-6.90776	-6.90776	-6.90776	-6.90776	-6.90776	-6.90776	-6.90776	-6.90776	-6.90776	-6.90776	-6.90776	-6.90776	-6.90776	-6.90776	-6.90776	-6.90776	-6.90776	-6.90776	-6.90776	-6.90776	-6.90776	-6.90776	-6.90776	-6.90776	-6.90776	-6.90776	-6.90776	-6.90776	-6.90776	-6.90776	-6.90776	-6.90776	-6.90776	-6.90776	-6.90776	-6.90776	-6.90776	-6.90776	-6.90776	-6.90776	-6.90776	-6.90776	-6.90776
			687.801	-6.90776	-6.90776	-6.90776	-6.90776	-6.90776	-6.90776	-6.90776	-6.90776	-6.90776	-6.90776	-6.90776	-6.90776	-6.90776	-6.90776	-6.90776	-6.90776	-6.90776	-6.90776	-6.90776	-6.90776	-6.90776	-6.90776	-6.90776	-6.90776	-6.90776	-6.90776	-6.90776	-6.90776	-6.90776	-6.90776	-6.90776	-6.90776	-6.90776	-6.90776	-6.90776	-6.90776	-6.90776	-6.90776	-6.90776	-6.90776	-6.90776	-6.90776	-6.90776	-6.90776	-6.90776	-6.90776
			688.176	-6.90776	-6.90776	-6.90776	-6.90776	-6.90776	-6.90776	-6.90776	-6.90776	-6.90776	-6.90776	-6.90776	-6.90776	-6.90776	-6.90776	-6.90776	-6.90776	-6.90776	-6.90776	-6.90776	-6.90776	-6.90776	-6.90776	-6.90776	-6.90776	-6.90776	-6.90776	-6.90776	-6.90776	-6.90776	-6.90776	-6.90776	-6.90776	-6.90776	-6.90776	-6.90776	-6.90776	-6.90776	-6.90776	-6.90776	-6.90776	-6.90776	-6.90776	-6.90776	-6.90776	-6.90776	-6.90776
			688.552	-6.90776	-6.90776	-6.90776	-6.90776	-6.90776	-6.90776	-6.90776	-6.90776	-6.90776	-6.90776	-6.90776	-6.90776	-6.90776	-6.90776	-6.90776	-6.90776	-6.90776	-6.90776	-6.90776	-6.90776	-6.90776	-6.90776	-6.90776	-6.90776	-6.90776	-6.90776	-6.90776	-6.90776	-6.90776	-6.90776	-6.90776	-6.90776	-6.90776	-6.90776	-6.90776	-6.90776	-6.90776	-6.90776	-6.90776	-6.90776	-6.90776	-6.90776	-6.90776	-6.90776	-6.90776	-6.90776
			688.927	-6.90776	-6.90776	-6.90776	-6.90776	-6.90776	-6.90776	-6.90776	-6.90776	-6.90776	-6.90776	-6.90776	-6.90776	-6.90776	-6.90776	-6.90776	-6.90776	-6.90776	-6.90776	-6.90776	-6.90776	-6.90776	-6.90776	-6.90776	-6.90776	-6.90776	-6.90776	-6.90776	-6.90776	-6.90776	-6.90776	-6.90776	-6.90776	-6.90776	-6.90776	-6.90776	-6.90776	-6.90776	-6.90776	-6.90776	-6.90776	-6.90776	-6.90776	-6.90776	-6.90776	-6.90776	-6.90776
			689.302	-6.90776	-6.90776	-6.90776	-6.90776	-6.90776	-6.90776	-6.90776	1.56903	-6.90776	-6.90776	-6.90776	-6.90776	-6.90776	-6.90776	-6.90776	-6.90776	-6.90776	-6.90776	-6.90776	-6.90776	-6.90776	-6.90776	-6.90776	-6.90776	-6.90776	-6.90776	-6.90776	-6.90776	-6.90776	-6.90776	-6.90776	-6.90776	-6.90776	-6.90776	-6.90776	-6.90776	-6.90776	-6.90776	-6.90776	-6.90776	-6.90776	-6.90776	-6.90776	-6.90776	-6.90776	-6.90776
			689.678	-6.90776	-6.90776	-6.90776	-6.90776	-6.90776	-6.90776	-6.90776	-6.90776	-6.90776	-6.90776	-6.90776	-6.90776	-6.90776	-6.90776	-6.90776	-6.90776	-6.90776	-6.90776	-6.90776	-6.90776	-6.90776	-6.90776	-6.90776	-6.90776	-6.90776	-6.90776	-6.90776	-6.90776	-6.90776	-6.90776	-6.90776	-6.90776	-6.90776	-6.90776	-6.90776	-6.90776	-6.90776	-6.90776	-6.90776	-6.90776	-6.90776	-6.90776	-6.90776	-6.90776	-6.90776	-6.90776
			690.053	-6.90776	-6.90776	-6.90776	-6.90776	-6.90776	-6.90776	-6.90776	-6.90776	-6.90776	-6.90776	-6.90776	-6.90776	-6.90776	-6.90776	-6.90776	-6.90776	-6.90776	-6.90776	-6.90776	-6.90776	-6.90776	-6.90776	-6.90776	-6.90776	-6.90776	-6.90776	-6.90776	-6.90776	-6.90776	-6.90776	-6.90776	-6.90776	-6.90776	-6.90776	-6.90776	-6.90776	-6.90776	-6.90776	-6.90776	-6.90776	-6.90776	-6.90776	-6.90776	-6.90776	-6.90776	-6.90776
			690.428	-6.90776	-6.90776	-6.90776	-6.90776	-6.90776	-6.90776	-6.90776	-6.90776	-6.90776	-6.90776	-6.90776	-6.90776	-6.90776	-6.90776	-6.90776	-0.22069	-6.90776	-6.90776	-6.90776	-6.90776	-6.90776	-6.90776	-6.90776	-6.90776	-6.90776	-6.90776	-6.90776	-6.90776	-6.90776	-6.90776	-6.90776	-6.90776	-6.90776	-6.90776	-6.90776	-6.90776	-6.90776	-6.90776	-6.90776	-6.90776	-6.90776	-6.90776	-6.90776	-6.90776	-6.90776	-6.90776
			690.803	-6.90776	-6.90776	-6.90776	-6.90776	-6.90776	-6.90776	-6.90776	-6.90776	-6.90776	-6.90776	-6.90776	-6.90776	-6.90776	-6.90776	-6.90776	-6.90776	-6.90776	-6.90776	-6.90776	-6.90776	-6.90776	-6.90776	-6.90776	-6.90776	-6.90776	-6.90776	-6.90776	-6.90776	-6.90776	-6.90776	-6.90776	-6.90776	-6.90776	-6.90776	-6.90776	-6.90776	-6.90776	-6.90776	-6.90776	-6.90776	-6.90776	-6.90776	-6.90776	-6.90776	-6.90776	-6.90776
			691.179	-6.90776	-6.90776	-6.90776	-6.90776	-6.90776	-6.90776	-6.90776	-6.90776	-6.90776	-6.90776	-6.90776	-6.90776	-6.90776	-6.90776	-6.90776	-6.90776	-6.90776	-6.90776	-6.90776	-6.90776	-6.90776	-6.90776	-6.90776	-6.90776	-6.90776	-6.90776	-6.90776	-6.90776	-6.90776	-6.90776	-6.90776	-6.90776	-6.90776	-6.90776	-6.90776	-6.90776	-6.90776	-6.90776	-6.90776	-6.90776	-6.90776	-6.90776	-6.90776	-6.90776	-6.90776	-6.90776
			691.554	-6.90776	-6.90776	-6.90776	-6.90776	-6.90776	-6.90776	-6.90776	-6.90776	-6.90776	-6.90776	-6.90776	-6.90776	-6.90776	-6.90776	-6.90776	-6.90776	-6.90776	-6.90776	-6.90776	-6.90776	-6.90776	-6.90776	-6.90776	-6.90776	-6.90776	-6.90776	-6.90776	-6.90776	-6.90776	-6.90776	2.28258	-6.90776	-6.90776	-6.90776	-6.90776	-6.90776	-6.90776	-6.90776	-6.90776	-6.90776	-6.90776	-6.90776	-6.90776	-6.90776	-6.90776	-6.90776
			691.929	-6.90776	-6.90776	-6.90776	-6.90776	-6.90776	-6.90776	-6.90776	-6.90776	-6.90776	-6.90776	-6.90776	-6.90776	-6.90776	-6.90776	-6.90776	-6.90776	-6.90776	-6.90776	-6.90776	-6.90776	-6.90776	-6.90776	-6.90776	-6.90776	-6.90776	-6.90776	-6.90776	-6.90776	-6.90776	-6.90776	-6.90776	-6.90776	-6.90776	-6.90776	-6.90776	-6.90776	-6.90776	-6.90776	-6.90776	-6.90776	-6.90776	-6.90776	-6.90776	-6.90776	-6.90776	-6.90776
			692.305	-6.90776	-6.90776	-6.90776	-6.90776	-6.90776	-6.90776	-6.90776	-6.90776	-6.90776	-6.90776	-6.90776	-6.90776	-6.90776	-6.90776	-6.90776	-6.90776	-6.90776	-6.90776	-6.90776	-6.90776	-6.90776	-6.90776	-6.90776	-6.90776	-6.90776	-6.90776	-6.90776	-6.90776	-6.90776	-6.90776	-6.90776	-6.90776	-6.90776	-6.90776	-6.90776	-6.90776	-6.90776	-6.90776	-6.90776	-6.90776	-6.90776	-6.90776	-6.90776	-6.90776	-6.90776	-6.90776
			692.68	-6.90776	-6.90776	-6.90776	-6.90776	-6.90776	-6.90776	-6.90776	-6.90776	-6.90776	-6.90776	-6.90776	-6.90776	-6.90776	-6.90776	-6.90776	-6.90776	-6.90776	-6.90776	-6.90776	-6.90776	-6.90776	-6.90776	-6.90776	-6.90776	-6.90776	-6.90776	-6.90776	-6.90776	-6.90776	-6.90776	-6.90776	-6.90776	-6.90776	-6.90776	-6.90776	-6.90776	-6.90776	-6.90776	-6.90776	-6.90776	-6.90776	-6.90776	-6.90776	-6.90776	-6.90776	-6.90776
			693.055	-6.90776	-6.90776	-6.90776	-6.90776	-6.90776	-6.90776	-6.90776	-6.90776	-6.90776	-6.90776	-6.90776	-6.90776	-6.90776	-6.90776	-6.90776	-6.90776	-6.90776	-6.90776	-6.90776	-6.90776	-6.90776	-6.90776	-6.90776	-6.90776	-6.90776	-6.90776	-6.90776	-6.90776	-6.90776	-6.90776	-6.90776	-6.90776	-6.90776	-6.90776	-6.90776	-6.90776	-6.90776	-6.90776	-6.90776	-6.90776	-6.90776	-6.90776	-6.90776	-6.90776	-6.90776	-6.90776
			693.43	-6.90776	-6.90776	-6.90776	-6.90776	-6.90776	-6.90776	-6.90776	-6.90776	-6.90776	-6.90776	-6.90776	-6.90776	-6.90776	-6.90776	-6.90776	-6.90776	-6.90776	-6.90776	-6.90776	-6.90776	-6.90776	-6.90776	-6.90776	-6.90776	-6.90776	-6.90776	-6.90776	-6.90776	-6.90776	-6.90776	-6.90776	-6.90776	-6.90776	-6.90776	-6.90776	-6.90776	-6.90776	-6.90776	-6.90776	-6.90776	-6.90776	-6.90776	-6.90776	-6.90776	-6.90776	-6.90776
			693.806	-6.90776	-6.90776	-6.90776	-6.90776	-6.90776	-6.90776	-6.90776	-6.90776	-6.90776	-6.90776	-6.90776	-6.90776	-6.90776	-6.90776	-6.90776	-6.90776	-6.90776	-6.90776	-6.90776	-6.90776	-6.90776	-6.90776	-6.90776	-6.90776	-6.90776	-6.90776	-6.90776	-6.90776	-6.90776	-6.90776	-6.90776	-6.90776	-6.90776	-6.90776	-6.90776	-6.90776	-6.90776	-6.90776	-6.90776	-6.90776	-6.90776	-6.90776	-6.90776	-6.90776	-6.90776	-6.90776
			694.181	-6.90776	-6.90776	-6.90776	-6.90776	-6.90776	-6.90776	-6.90776	-6.90776	-6.90776	-6.90776	-6.90776	-6.90776	-6.90776	-6.90776	-6.90776	-6.90776	-6.90776	-6.90776	-6.90776	-6.90776	-6.90776	-6.90776	-6.90776	-6.90776	-6.90776	-6.90776	-6.90776	-6.90776	-6.90776	-6.90776	-6.90776	-6.90776	-6.90776	-6.90776	-6.90776	-6.90776	-6.90776	-6.90776	-6.90776	-6.90776	-6.90776	-6.90776	-6.90776	-6.90776	-6.90776	-6.90776
			694.556	-6.90776	-6.90776	-6.90776	-6.90776	-6.90776	-6.90776	-6.90776	-6.90776	-6.90776	-6.90776	-6.90776	-6.90776	-6.90776	-6.90776	-6.90776	-6.90776	-6.90776	-6.90776	-6.90776	-6.90776	-6.90776	-6.90776	-6.90776	-6.90776	-6.90776	-6.90776	-6.90776	-6.90776	-6.90776	-6.90776	-6.90776	-6.90776	-6.90776	-6.90776	-6.90776	-6.90776	-6.90776	-6.90776	-6.90776	-6.90776	-6.90776	-6.90776	-6.90776	-6.90776	-6.90776	-6.90776
			694.932	-6.90776	-6.90776	-6.90776	-6.90776	-6.90776	-6.90776	-6.90776	-6.90776	-6.90776	-6.90776	-6.90776	-6.90776	-6.90776	-6.90776	-6.90776	-6.90776	-6.90776	-6.90776	-6.90776	-6.90776	-6.90776	-6.90776	-6.90776	-6.90776	-6.90776	-6.90776	-6.90776	-6.90776	-6.90776	-6.90776	-6.90776	-6.90776	-6.90776	-6.90776	-6.90776	-6.90776	-6.90776	-6.90776	-6.90776	-6.90776	-6.90776	-6.90776	2.62481	-6.90776	-6.90776	-6.90776
			695.307	-6.90776	-6.90776	-6.90776	-6.90776	-6.90776	-6.90776	-6.90776	-6.90776	-6.90776	-6.90776	-6.90776	-6.90776	-6.90776	-6.90776	-6.90776	-6.90776	-6.90776	-6.90776	-6.90776	-6.90776	-6.90776	-6.90776	-6.90776	-6.90776	-6.90776	-6.90776	-6.90776	-6.90776	-6.90776	-6.90776	-6.90776	-6.90776	-6.90776	-6.90776	-6.90776	-6.90776	-6.90776	-6.90776	-6.90776	-6.90776	-6.90776	-6.90776	-6.90776	-6.90776	-6.90776	-6.90776
			695.682	-6.90776	-6.90776	-6.90776	-6.90776	-6.90776	-6.90776	-6.90776	-6.90776	-6.90776	-6.90776	-6.90776	-6.90776	-6.90776	-6.90776	-6.90776	-6.90776	-6.90776	-6.90776	-6.90776	-6.90776	-6.90776	-6.90776	-6.90776	-6.90776	-6.90776	-6.90776	-6.90776	-6.90776	-6.90776	-6.90776	-6.90776	1.56903	-6.90776	-6.90776	-6.90776	-6.90776	-6.90776	-6.90776	-6.90776	-6.90776	-6.90776	-6.90776	-6.90776	-6.90776	-6.90776	-6.90776
			696.057	-6.90776	-6.90776	-6.90776	-6.90776	-6.90776	-6.90776	-6.90776	-6.90776	-6.90776	-6.90776	-6.90776	-6.90776	-6.90776	-6.90776	-6.90776	-6.90776	-6.90776	-6.90776	-6.90776	-6.90776	-6.90776	-6.90776	-6.90776	-6.90776	-6.90776	-6.90776	-6.90776	-6.90776	-6.90776	-6.90776	-6.90776	-6.90776	-6.90776	-6.90776	-6.90776	-6.90776	-6.90776	-6.90776	-6.90776	-6.90776	-6.90776	-6.90776	-6.90776	-6.90776	-6.90776	-6.90776
			696.433	-6.90776	-6.90776	-6.90776	-6.90776	-6.90776	-6.90776	-6.90776	-6.90776	-6.90776	-6.90776	-6.90776	-6.90776	-6.90776	-6.90776	-6.90776	-6.90776	-6.90776	-6.90776	-6.90776	-6.90776	-6.90776	-6.90776	-6.90776	-6.90776	-6.90776	-6.90776	-6.90776	-6.90776	-6.90776	2.05438	-6.90776	-6.90776	-6.90776	-6.90776	-6.90776	-6.90776	-6.90776	-6.90776	-6.90776	-6.90776	-6.90776	-6.90776	-6.90776	-6.90776	-6.90776	-6.90776
			696.808	-6.90776	-6.90776	-6.90776	-6.90776	-6.90776	-6.90776	-6.90776	-6.90776	-6.90776	-6.90776	-6.90776	-6.90776	-6.90776	-6.90776	-6.90776	-6.90776	-6.90776	-6.90776	-6.90776	-6.90776	-6.90776	-6.90776	-6.90776	-6.90776	-6.90776	-6.90776	-6.90776	-6.90776	-6.90776	-6.90776	-6.90776	-6.90776	-6.90776	-6.90776	-6.90776	-6.90776	-6.90776	-6.90776	-6.90776	-6.90776	-6.90776	-6.90776	-6.90776	-6.90776	-6.90776	-6.90776
			697.183	-6.90776	-6.90776	-6.90776	-6.90776	-6.90776	-6.90776	-6.90776	-6.90776	-6.90776	-6.90776	-6.90776	-6.90776	-6.90776	-6.90776	-6.90776	-6.90776	-6.90776	-6.90776	-6.90776	-6.90776	-6.90776	-6.90776	-6.90776	-6.90776	-6.90776	-6.90776	-6.90776	-6.90776	-6.90776	-6.90776	-6.90776	-6.90776	-6.90776	-6.90776	-6.90776	-6.90776	-6.90776	-6.90776	-6.90776	-6.90776	-6.90776	-6.90776	-6.90776	-6.90776	-6.90776	-6.90776
			697.558	-6.90776	-6.90776	-6.90776	-6.90776	-6.90776	-6.90776	-6.90776	-6.90776	-6.90776	-6.90776	-6.90776	-6.90776	-6.90776	-6.90776	-6.90776	-6.90776	-6.90776	-6.90776	-6.90776	-6.90776	-6.90776	-6.90776	-6.90776	-6.90776	-6.90776	-6.90776	-6.90776	-6.90776	-6.90776	-6.90776	-6.90776	-6.90776	-6.90776	-6.90776	-6.90776	-6.90776	-6.90776	-6.90776	-6.90776	-6.90776	-6.90776	-6.90776	-6.90776	-6.90776	-6.90776	-6.90776
			697.934	-6.90776	-6.90776	-6.90776	-6.90776	-6.90776	-6.90776	-6.90776	-6.90776	-6.90776	-6.90776	-6.90776	-6.90776	-6.90776	-6.90776	-6.90776	-6.90776	-6.90776	-6.90776	-6.90776	-6.90776	-6.90776	-6.90776	-6.90776	-6.90776	-6.90776	-6.90776	3.082	-0.22069	1.56903	-6.90776	-6.90776	-6.90776	-6.90776	-6.90776	-6.90776	-6.90776	-6.90776	-6.90776	-6.90776	-6.90776	-6.90776	-6.90776	-6.90776	-6.90776	-6.90776	-6.90776
			698.309	-6.90776	-6.90776	-6.90776	-6.90776	-6.90776	-6.90776	-6.90776	-6.90776	-6.90776	-6.90776	-6.90776	-6.90776	-6.90776	-6.90776	-6.90776	-6.90776	-6.90776	-6.90776	-6.90776	-6.90776	-6.90776	-6.90776	-6.90776	-6.90776	3.52052	4.37955	4.44032	2.8215	-6.90776	-6.90776	-6.90776	-6.90776	-6.90776	-6.90776	-6.90776	-6.90776	-6.90776	-6.90776	-6.90776	-6.90776	-6.90776	-6.90776	-6.90776	-6.90776	-6.90776	-6.90776
			698.684	-6.90776	-6.90776	-6.90776	-6.90776	-6.90776	-6.90776	-6.90776	-6.90776	-6.90776	-6.90776	-6.90776	-6.90776	-6.90776	-6.90776	-6.90776	-6.90776	-6.90776	-6.90776	-6.90776	-6.90776	-6.90776	-6.90776	-6.90776	1.7582	4.75188	5.93437	5.78322	4.31484	-6.90776	-6.90776	-6.90776	-6.90776	-6.90776	-6.90776	-6.90776	-6.90776	-6.90776	-6.90776	-6.90776	-6.90776	-6.90776	-6.90776	-6.90776	-6.90776	-6.90776	-6.90776
			699.06	-6.90776	-6.90776	-6.90776	-6.90776	-6.90776	-6.90776	-6.90776	-6.90776	-6.90776	-6.90776	-6.90776	2.17498	3.92794	3.39457	-6.90776	-6.90776	-6.90776	-6.90776	-6.90776	-6.90776	-6.90776	-6.90776	-6.90776	2.37973	5.1974	6.09086	5.87718	4.36694	-6.90776	-6.90776	-6.90776	-6.90776	-6.90776	-6.90776	-6.90776	-6.90776	-6.90776	-6.90776	-6.90776	-6.90776	-6.90776	-6.90776	-6.90776	-6.90776	-6.90776	-6.90776
			699.435	-6.90776	-6.90776	-6.90776	-6.90776	-6.90776	-6.90776	-6.90776	-6.90776	-6.90776	-6.90776	-6.90776	3.70873	5.29231	4.97537	3.36044	-6.90776	-6.90776	-6.90776	-6.90776	-6.90776	-6.90776	-6.90776	-6.90776	3.03505	4.23123	5.04859	4.84263	2.76013	-6.90776	-6.90776	-6.90776	-6.90776	3.36044	-6.90776	-6.90776	-6.90776	-6.90776	-6.90776	-6.90776	-6.90776	-6.90776	-6.90776	-6.90776	-6.90776	-6.90776	-6.90776
			699.81	-6.90776	-6.90776	2.69476	2.17498	2.28258	-6.90776	-6.90776	-6.90776	-6.90776	1.03032	-6.90776	5.00262	5.97331	5.45019	4.36694	-6.90776	-6.90776	-6.90776	-6.90776	-6.90776	-6.90776	-6.90776	-6.90776	-6.90776	-6.90776	2.46827	2.8215	3.082	-6.90776	-6.90776	-6.90776	-6.90776	-6.90776	-6.90776	-6.90776	-6.90776	-6.90776	-6.90776	-6.90776	-6.90776	-6.90776	-6.90776	-6.90776	-6.90776	-6.90776	-6.90776
			700.185	-6.90776	2.17498	3.82433	4.61316	3.54967	-6.90776	-6.90776	-6.90776	-6.90776	-6.90776	2.93396	4.42846	5.21928	5.10474	1.91721	1.33552	-6.90776	-6.90776	-6.90776	-6.90776	-6.90776	-6.90776	-6.90776	-6.90776	-6.90776	-6.90776	-6.90776	-6.90776	-0.22069	-6.90776	-6.90776	-6.90776	-6.90776	-6.90776	-6.90776	-6.90776	-6.90776	-6.90776	-6.90776	-6.90776	-6.90776	-6.90776	-6.90776	-6.90776	-6.90776	-6.90776
			700.561	-6.90776	2.98578	3.42758	3.82433	3.28848	-6.90776	-6.90776	-6.90776	-6.90776	-6.90776	-6.90776	1.7582	2.62481	3.03505	-6.90776	-6.90776	-6.90776	-6.90776	-6.90776	-6.90776	-6.90776	-6.90776	-6.90776	-6.90776	-6.90776	-6.90776	-6.90776	3.65847	4.71673	4.67098	1.03032	-6.90776	-6.90776	-6.90776	-6.90776	-6.90776	-6.90776	-6.90776	-6.90776	-6.90776	-6.90776	-6.90776	-6.90776	-6.90776	-6.90776	-6.90776
			700.936	-6.90776	-6.90776	2.62481	3.12685	1.7582	-6.90776	-6.90776	-6.90776	-6.90776	-6.90776	-6.90776	-6.90776	1.03032	0.58888	-6.90776	-6.90776	-6.90776	-6.90776	-6.90776	-6.90776	-6.90776	-6.90776	-6.90776	-6.90776	-6.90776	-6.90776	-6.90776	4.77746	5.46299	4.78584	4.02181	-6.90776	-6.90776	-6.90776	-6.90776	-6.90776	-6.90776	-6.90776	-6.90776	-6.90776	-6.90776	-6.90776	-6.90776	-6.90776	-6.90776	-6.90776
			701.311	-6.90776	-6.90776	-6.90776	2.87931	-6.90776	-6.90776	-6.90776	-6.90776	-6.90776	-6.90776	-6.90776	-6.90776	-6.90776	-6.90776	-6.90776	-6.90776	-6.90776	-6.90776	-6.90776	-6.90776	-6.90776	-6.90776	-6.90776	-6.90776	-6.90776	-6.90776	3.082	4.90381	5.32204	4.36694	2.69476	-6.90776	-6.90776	-6.90776	-6.90776	-6.90776	-6.90776	-6.90776	-6.90776	-6.90776	-6.90776	-6.90776	-6.90776	-6.90776	-6.90776	-6.90776
			701.687	-6.90776	-6.90776	-6.90776	-6.90776	-6.90776	-6.90776	-6.90776	-6.90776	-6.90776	-6.90776	0.58888	1.7582	-6.90776	-6.90776	-6.90776	-6.90776	-6.90776	-6.90776	-6.90776	-6.90776	-6.90776	-6.90776	-6.90776	-6.90776	-6.90776	-6.90776	1.03032	3.36044	3.77968	3.63236	1.56903	-6.90776	-6.90776	-6.90776	-6.90776	-6.90776	-6.90776	-6.90776	-6.90776	-6.90776	-6.90776	-6.90776	-6.90776	-6.90776	-6.90776	-6.90776
			702.062	-6.90776	-6.90776	-6.90776	-6.90776	-6.90776	-6.90776	-6.90776	-6.90776	-6.90776	-6.90776	-6.90776	-6.90776	-6.90776	-6.90776	-6.90776	-6.90776	-6.90776	-6.90776	-6.90776	-6.90776	-6.90776	-6.90776	-6.90776	-6.90776	-6.90776	-6.90776	-6.90776	-6.90776	-6.90776	-6.90776	-6.90776	-6.90776	-6.90776	-6.90776	-6.90776	-6.90776	-6.90776	-6.90776	-6.90776	-6.90776	-6.90776	-6.90776	-6.90776	-6.90776	-6.90776	-6.90776
			702.437	-6.90776	-6.90776	-6.90776	-6.90776	-6.90776	-6.90776	-6.90776	-6.90776	-6.90776	-6.90776	-6.90776	-6.90776	-6.90776	-6.90776	-6.90776	-6.90776	-6.90776	-6.90776	-6.90776	-6.90776	-6.90776	-6.90776	-6.90776	-6.90776	-6.90776	-6.90776	-6.90776	-6.90776	-6.90776	-6.90776	-6.90776	-6.90776	-6.90776	-6.90776	-6.90776	-6.90776	-6.90776	-6.90776	-6.90776	-6.90776	-6.90776	-6.90776	-6.90776	-6.90776	2.69476	3.12685
			702.812	-6.90776	-6.90776	-6.90776	-6.90776	-6.90776	-6.90776	-6.90776	-6.90776	-6.90776	-6.90776	-6.90776	-6.90776	-6.90776	-6.90776	-6.90776	-6.90776	-6.90776	-6.90776	-6.90776	-6.90776	-6.90776	-6.90776	-6.90776	-6.90776	-6.90776	-6.90776	-6.90776	-6.90776	-6.90776	-6.90776	-6.90776	-6.90776	-6.90776	-6.90776	-6.90776	-6.90776	-6.90776	-6.90776	-6.90776	-6.90776	-6.90776	-6.90776	-6.90776	-6.90776	4.41645	4.85828
			703.188	-6.90776	-6.90776	-6.90776	-6.90776	-6.90776	-6.90776	-6.90776	-6.90776	-6.90776	-6.90776	-6.90776	-6.90776	-6.90776	-6.90776	-6.90776	-6.90776	-6.90776	-6.90776	-6.90776	-6.90776	-6.90776	-6.90776	-6.90776	-6.90776	-6.90776	-6.90776	-6.90776	-6.90776	-6.90776	-6.90776	-6.90776	-6.90776	-6.90776	-6.90776	-6.90776	-6.90776	-6.90776	-6.90776	-6.90776	-6.90776	-6.90776	1.03032	-6.90776	4.23123	5.48397	6.4049
			703.563	-6.90776	-6.90776	-6.90776	-6.90776	-6.90776	-6.90776	-6.90776	-6.90776	-6.90776	-6.90776	-6.90776	-6.90776	-6.90776	-6.90776	-6.90776	-6.90776	-6.90776	-6.90776	-6.90776	-6.90776	-6.90776	-6.90776	-6.90776	-6.90776	-6.90776	-6.90776	-6.90776	-6.90776	-6.90776	-6.90776	-6.90776	-6.90776	-6.90776	-6.90776	-6.90776	-6.90776	-6.90776	-6.90776	-6.90776	-6.90776	-6.90776	-6.90776	3.03505	4.59312	6.37127	7.05945
			703.938	-6.90776	-6.90776	-6.90776	-6.90776	-6.90776	-6.90776	-6.90776	-6.90776	-6.90776	-6.90776	-6.90776	-6.90776	-6.90776	-6.90776	-6.90776	-6.90776	-6.90776	-6.90776	-6.90776	-6.90776	-6.90776	-6.90776	-6.90776	-6.90776	-6.90776	-6.90776	-6.90776	-6.90776	-6.90776	-6.90776	-6.90776	-6.90776	-6.90776	-6.90776	-6.90776	-6.90776	-6.90776	-6.90776	-6.90776	-6.90776	-6.90776	1.56903	2.98578	5.44588	6.7248	7.5558
			704.313	-6.90776	-6.90776	-6.90776	-6.90776	-6.90776	-6.90776	-6.90776	-6.90776	-6.90776	-6.90776	-6.90776	-6.90776	-6.90776	-6.90776	-6.90776	-6.90776	-6.90776	-6.90776	-6.90776	-6.90776	-6.90776	-6.90776	-6.90776	-6.90776	-6.90776	-6.90776	-6.90776	-6.90776	-6.90776	-6.90776	-6.90776	-6.90776	-6.90776	-6.90776	-6.90776	-6.90776	-6.90776	-6.90776	-6.90776	-6.90776	-6.90776	-6.90776	2.5496	4.96844	6.38317	6.79995
			704.689	-6.90776	-6.90776	-6.90776	-6.90776	-6.90776	-6.90776	-6.90776	-6.90776	-6.90776	-6.90776	-6.90776	-6.90776	-6.90776	-6.90776	-6.90776	-6.90776	-6.90776	-6.90776	-6.90776	-6.90776	-6.90776	-6.90776	-6.90776	-6.90776	-6.90776	-6.90776	-6.90776	-6.90776	-6.90776	-6.90776	-6.90776	-6.90776	-6.90776	-6.90776	-6.90776	-6.90776	-6.90776	-6.90776	-6.90776	-6.90776	-6.90776	1.33552	3.21092	3.90805	4.99587	5.39727
			705.064	-6.90776	-6.90776	-6.90776	-6.90776	-6.90776	-6.90776	-6.90776	-6.90776	-6.90776	-6.90776	-6.90776	-6.90776	-6.90776	-6.90776	-6.90776	-6.90776	-6.90776	-6.90776	-6.90776	-6.90776	-6.90776	-6.90776	-6.90776	-6.90776	-6.90776	-6.90776	-6.90776	-6.90776	-6.90776	-6.90776	-6.90776	-6.90776	-6.90776	-6.90776	-6.90776	-6.90776	-6.90776	-6.90776	-6.90776	-6.90776	-6.90776	-6.90776	-6.90776	2.17498	2.37973	3.70873
			705.439	-6.90776	-6.90776	-6.90776	-6.90776	-6.90776	-6.90776	-6.90776	-6.90776	-6.90776	-6.90776	-6.90776	-6.90776	-6.90776	-6.90776	-6.90776	-6.90776	-6.90776	-6.90776	-6.90776	-6.90776	-6.90776	-6.90776	-6.90776	-6.90776	-6.90776	-6.90776	-6.90776	-6.90776	-6.90776	-6.90776	-6.90776	-6.90776	-6.90776	-6.90776	-6.90776	-6.90776	-6.90776	-6.90776	-6.90776	-6.90776	-6.90776	-6.90776	-6.90776	1.03032	-6.90776	1.7582
			705.815	-6.90776	-6.90776	-6.90776	-6.90776	-6.90776	-6.90776	-6.90776	-6.90776	-6.90776	-6.90776	-6.90776	-6.90776	-6.90776	-6.90776	-6.90776	-6.90776	-6.90776	-6.90776	-6.90776	-6.90776	-6.90776	-6.90776	-6.90776	-6.90776	-6.90776	-6.90776	-6.90776	-6.90776	-6.90776	-6.90776	-6.90776	-6.90776	-6.90776	-6.90776	-6.90776	-6.90776	-6.90776	-6.90776	-6.90776	-6.90776	-6.90776	-6.90776	-6.90776	-6.90776	-6.90776	-6.90776
			706.19	-6.90776	-6.90776	-6.90776	-6.90776	-6.90776	-6.90776	-6.90776	-6.90776	-6.90776	-6.90776	-6.90776	-6.90776	-6.90776	-6.90776	-6.90776	-6.90776	-6.90776	-6.90776	-6.90776	-6.90776	-6.90776	-6.90776	-6.90776	-6.90776	-6.90776	-6.90776	-6.90776	-6.90776	-6.90776	-6.90776	-6.90776	-6.90776	-6.90776	-6.90776	-6.90776	-6.90776	-6.90776	-6.90776	-6.90776	-6.90776	-6.90776	-6.90776	-6.90776	-6.90776	-6.90776	-6.90776
			706.565	-6.90776	-6.90776	-6.90776	-6.90776	-6.90776	-6.90776	-6.90776	-6.90776	-6.90776	-6.90776	-6.90776	-6.90776	-6.90776	-6.90776	-6.90776	-6.90776	-6.90776	-6.90776	-6.90776	-6.90776	-6.90776	-6.90776	-6.90776	-6.90776	-6.90776	-6.90776	-6.90776	-6.90776	-6.90776	-6.90776	-6.90776	-6.90776	-6.90776	-6.90776	-6.90776	-6.90776	-6.90776	-6.90776	-6.90776	-6.90776	-6.90776	-6.90776	-6.90776	-6.90776	-6.90776	-6.90776
			706.94	-6.90776	-6.90776	-6.90776	-6.90776	-6.90776	-6.90776	-6.90776	-6.90776	-6.90776	-6.90776	-6.90776	-6.90776	-6.90776	-6.90776	-6.90776	-6.90776	-6.90776	-6.90776	-6.90776	-6.90776	-6.90776	-6.90776	-6.90776	-6.90776	-6.90776	-6.90776	-6.90776	-6.90776	-6.90776	-6.90776	-6.90776	-6.90776	-6.90776	-6.90776	-6.90776	-6.90776	-6.90776	-6.90776	-6.90776	-6.90776	-6.90776	-6.90776	-6.90776	-6.90776	-6.90776	-6.90776
			707.316	-6.90776	-6.90776	-6.90776	-6.90776	-6.90776	-6.90776	-6.90776	-6.90776	-6.90776	-6.90776	-6.90776	-6.90776	-6.90776	-6.90776	-6.90776	-6.90776	-6.90776	-6.90776	-6.90776	-6.90776	-6.90776	-6.90776	-6.90776	-6.90776	-6.90776	-6.90776	-6.90776	-6.90776	-6.90776	-6.90776	-6.90776	-6.90776	-6.90776	-6.90776	-6.90776	-6.90776	-6.90776	-6.90776	-6.90776	-6.90776	-6.90776	-6.90776	-6.90776	-6.90776	-6.90776	-6.90776
			707.691	-6.90776	-6.90776	-6.90776	-6.90776	-6.90776	-6.90776	-6.90776	-6.90776	-6.90776	-6.90776	-6.90776	-6.90776	-6.90776	-6.90776	-6.90776	-6.90776	-6.90776	-6.90776	-6.90776	-6.90776	-6.90776	-6.90776	-6.90776	-6.90776	-6.90776	-6.90776	-6.90776	-6.90776	-6.90776	-6.90776	-6.90776	-6.90776	-6.90776	-6.90776	-6.90776	-6.90776	-6.90776	-6.90776	-6.90776	-6.90776	-6.90776	-6.90776	-6.90776	-6.90776	-6.90776	-6.90776
			708.066	-6.90776	-6.90776	-6.90776	-6.90776	-6.90776	-6.90776	-6.90776	-6.90776	-6.90776	-6.90776	-6.90776	-6.90776	-6.90776	-6.90776	-6.90776	-6.90776	-6.90776	-6.90776	-6.90776	-6.90776	0.58888	-6.90776	-6.90776	-6.90776	-6.90776	-6.90776	-6.90776	-6.90776	-6.90776	-6.90776	-6.90776	-6.90776	-6.90776	-6.90776	-6.90776	-6.90776	-6.90776	-6.90776	-6.90776	-6.90776	-6.90776	-6.90776	-6.90776	-6.90776	-6.90776	-6.90776
			708.442	-6.90776	-6.90776	-6.90776	-6.90776	-6.90776	-6.90776	-6.90776	-6.90776	-6.90776	-6.90776	-6.90776	-6.90776	-6.90776	-6.90776	-6.90776	-6.90776	-6.90776	-6.90776	-6.90776	-6.90776	-6.90776	-6.90776	-6.90776	-6.90776	-6.90776	-6.90776	-6.90776	-6.90776	-6.90776	-6.90776	-6.90776	-6.90776	-6.90776	-6.90776	-6.90776	-6.90776	-6.90776	-6.90776	-6.90776	-6.90776	-6.90776	-6.90776	-6.90776	-6.90776	-6.90776	-6.90776
			708.817	-6.90776	-6.90776	-6.90776	-6.90776	-6.90776	-6.90776	-6.90776	-6.90776	-6.90776	-6.90776	-6.90776	-6.90776	-6.90776	-6.90776	-6.90776	-6.90776	-6.90776	-6.90776	-6.90776	-6.90776	-6.90776	-6.90776	-6.90776	-6.90776	-6.90776	-6.90776	-6.90776	-6.90776	-6.90776	-6.90776	-6.90776	-6.90776	-6.90776	-6.90776	-6.90776	-6.90776	-6.90776	-6.90776	-6.90776	-6.90776	-6.90776	-6.90776	-6.90776	-6.90776	-6.90776	-6.90776
			709.192	-6.90776	-6.90776	-6.90776	-6.90776	-6.90776	-6.90776	-6.90776	-6.90776	-6.90776	-6.90776	-6.90776	-6.90776	-6.90776	-6.90776	-6.90776	-6.90776	-6.90776	-6.90776	-6.90776	-6.90776	-6.90776	-6.90776	-6.90776	-6.90776	-6.90776	-6.90776	-6.90776	-6.90776	-6.90776	-6.90776	-6.90776	-6.90776	-6.90776	-6.90776	-6.90776	-6.90776	-6.90776	-6.90776	-6.90776	-6.90776	-6.90776	-6.90776	-6.90776	-6.90776	-6.90776	-6.90776
			709.567	-6.90776	-6.90776	-6.90776	-6.90776	-6.90776	-6.90776	-6.90776	-6.90776	-6.90776	-6.90776	-6.90776	-6.90776	-6.90776	-6.90776	-6.90776	-6.90776	-6.90776	-6.90776	-6.90776	-6.90776	-6.90776	-6.90776	-6.90776	-6.90776	-6.90776	-6.90776	-6.90776	-6.90776	-6.90776	-6.90776	-6.90776	-6.90776	-6.90776	-6.90776	-6.90776	-6.90776	-6.90776	-6.90776	-6.90776	-6.90776	-6.90776	-6.90776	-6.90776	-6.90776	-6.90776	-6.90776
			709.943	-6.90776	-6.90776	-6.90776	-6.90776	-6.90776	-6.90776	-6.90776	-6.90776	-6.90776	-6.90776	-6.90776	-6.90776	-6.90776	-6.90776	-6.90776	-6.90776	-6.90776	-6.90776	-6.90776	-6.90776	-6.90776	-6.90776	-6.90776	-6.90776	-6.90776	-6.90776	-6.90776	-6.90776	-6.90776	-6.90776	-6.90776	-6.90776	-6.90776	-6.90776	-6.90776	-6.90776	-6.90776	-6.90776	-6.90776	-6.90776	-6.90776	-6.90776	-6.90776	-6.90776	-6.90776	-6.90776
			710.318	-6.90776	-6.90776	-6.90776	-6.90776	-6.90776	-6.90776	-6.90776	-6.90776	-6.90776	-6.90776	-6.90776	-6.90776	-6.90776	-6.90776	-6.90776	-6.90776	-6.90776	-6.90776	-6.90776	-6.90776	-6.90776	-6.90776	-6.90776	-6.90776	-6.90776	-6.90776	-6.90776	-6.90776	-6.90776	-6.90776	-6.90776	-6.90776	-6.90776	-6.90776	-6.90776	-6.90776	-6.90776	-6.90776	-6.90776	-6.90776	-6.90776	-6.90776	-6.90776	-6.90776	-6.90776	-6.90776
			710.693	-6.90776	-6.90776	-6.90776	-6.90776	-6.90776	-6.90776	-6.90776	-6.90776	-6.90776	-6.90776	-6.90776	-6.90776	-6.90776	-6.90776	-6.90776	-6.90776	-6.90776	-6.90776	-6.90776	-6.90776	-6.90776	-6.90776	-6.90776	-6.90776	-6.90776	-6.90776	-6.90776	-6.90776	-6.90776	-6.90776	-6.90776	-6.90776	-6.90776	-6.90776	-6.90776	-6.90776	-6.90776	-6.90776	-6.90776	-6.90776	-6.90776	-6.90776	-6.90776	-6.90776	-6.90776	-6.90776
			711.068	-6.90776	-6.90776	-6.90776	-6.90776	-6.90776	-6.90776	-6.90776	-6.90776	-6.90776	-6.90776	-6.90776	-6.90776	-6.90776	-6.90776	-6.90776	-6.90776	-6.90776	-6.90776	-6.90776	-6.90776	-6.90776	-6.90776	-6.90776	-6.90776	-6.90776	-6.90776	-6.90776	-6.90776	-6.90776	-6.90776	-6.90776	-6.90776	-6.90776	-6.90776	-6.90776	-6.90776	-6.90776	-6.90776	-6.90776	-6.90776	-6.90776	-6.90776	-6.90776	-6.90776	-6.90776	-6.90776
			711.444	-6.90776	-6.90776	-6.90776	-6.90776	-6.90776	-6.90776	-6.90776	-6.90776	-6.90776	-6.90776	-6.90776	-6.90776	-6.90776	-6.90776	-6.90776	-6.90776	-6.90776	-6.90776	-6.90776	-6.90776	-6.90776	-6.90776	-6.90776	-6.90776	-6.90776	-6.90776	-6.90776	-6.90776	-6.90776	-6.90776	-6.90776	-6.90776	-6.90776	-6.90776	-6.90776	-6.90776	-6.90776	-6.90776	-6.90776	-6.90776	-6.90776	-6.90776	-6.90776	-6.90776	-6.90776	-6.90776
			711.819	-6.90776	-6.90776	-6.90776	-6.90776	-6.90776	-6.90776	-6.90776	-6.90776	-6.90776	-6.90776	-6.90776	-6.90776	-6.90776	-6.90776	-6.90776	-6.90776	-6.90776	-6.90776	-6.90776	-6.90776	-6.90776	-6.90776	-6.90776	-6.90776	-6.90776	-6.90776	-6.90776	-6.90776	-6.90776	-6.90776	-6.90776	-6.90776	-6.90776	-6.90776	-6.90776	-6.90776	-6.90776	-6.90776	-6.90776	-6.90776	-6.90776	-6.90776	-6.90776	-6.90776	-6.90776	-6.90776
			712.194	-6.90776	-6.90776	-6.90776	-6.90776	-6.90776	-6.90776	-6.90776	-6.90776	-6.90776	-6.90776	-6.90776	-6.90776	-6.90776	-6.90776	-6.90776	-6.90776	-6.90776	-6.90776	-6.90776	-6.90776	-6.90776	-6.90776	-6.90776	-6.90776	-6.90776	-6.90776	-6.90776	-6.90776	-6.90776	-6.90776	-6.90776	-6.90776	-6.90776	-6.90776	-6.90776	-6.90776	-6.90776	-6.90776	-6.90776	-6.90776	-6.90776	-6.90776	-6.90776	-6.90776	-6.90776	-6.90776
			712.57	-6.90776	-6.90776	-6.90776	-6.90776	-6.90776	-6.90776	-6.90776	-6.90776	-6.90776	-6.90776	-6.90776	-6.90776	-6.90776	-6.90776	-6.90776	-6.90776	-6.90776	-6.90776	-6.90776	-6.90776	-6.90776	-6.90776	-6.90776	-6.90776	-6.90776	-6.90776	-6.90776	-6.90776	-6.90776	-6.90776	-6.90776	-6.90776	-6.90776	-6.90776	-6.90776	-6.90776	-6.90776	-6.90776	-6.90776	-6.90776	-6.90776	-6.90776	-6.90776	-6.90776	-6.90776	-6.90776
			712.945	-6.90776	-6.90776	-6.90776	-6.90776	-6.90776	-6.90776	-6.90776	-6.90776	-6.90776	-6.90776	-6.90776	-6.90776	-6.90776	-6.90776	-6.90776	-6.90776	-6.90776	-6.90776	-6.90776	-6.90776	-6.90776	-6.90776	-6.90776	-6.90776	-6.90776	-6.90776	-6.90776	-6.90776	-6.90776	-6.90776	-6.90776	-6.90776	-6.90776	-6.90776	-6.90776	-6.90776	-6.90776	-6.90776	-6.90776	-6.90776	-6.90776	-6.90776	-6.90776	-6.90776	-6.90776	-6.90776
			713.32	-6.90776	-6.90776	-6.90776	-6.90776	-6.90776	-6.90776	-6.90776	-6.90776	-6.90776	-6.90776	-6.90776	-6.90776	-6.90776	-6.90776	-6.90776	-6.90776	-6.90776	-6.90776	-6.90776	-6.90776	-6.90776	-6.90776	-6.90776	-6.90776	-6.90776	-6.90776	-6.90776	-6.90776	-6.90776	-6.90776	-6.90776	-6.90776	-6.90776	-6.90776	-6.90776	-6.90776	-6.90776	-6.90776	-6.90776	-6.90776	-6.90776	-6.90776	-6.90776	-6.90776	-6.90776	-6.90776
			713.695	-6.90776	-6.90776	-6.90776	-6.90776	-6.90776	-6.90776	-6.90776	-6.90776	-6.90776	-6.90776	-6.90776	-6.90776	-6.90776	-6.90776	-6.90776	-6.90776	-6.90776	-6.90776	-6.90776	1.56903	-6.90776	-6.90776	-6.90776	-6.90776	-6.90776	-6.90776	-6.90776	-6.90776	-6.90776	-6.90776	-6.90776	-6.90776	-6.90776	-6.90776	-6.90776	-6.90776	-6.90776	-6.90776	-6.90776	-6.90776	-6.90776	-6.90776	-6.90776	-6.90776	-6.90776	-6.90776
			714.071	-6.90776	-6.90776	-6.90776	-6.90776	-6.90776	-6.90776	-6.90776	-6.90776	-6.90776	-6.90776	-6.90776	-6.90776	-6.90776	-6.90776	-6.90776	-6.90776	-6.90776	-6.90776	-6.90776	-6.90776	-6.90776	-6.90776	-6.90776	-6.90776	-6.90776	-6.90776	-6.90776	-6.90776	-6.90776	-6.90776	-6.90776	-6.90776	-6.90776	-6.90776	-6.90776	-6.90776	-6.90776	-6.90776	-6.90776	-6.90776	-6.90776	-6.90776	-6.90776	-6.90776	-6.90776	-6.90776
			714.446	-6.90776	-6.90776	-6.90776	-6.90776	-6.90776	-6.90776	-6.90776	-6.90776	-6.90776	-6.90776	-6.90776	-6.90776	-6.90776	-6.90776	-6.90776	-6.90776	-6.90776	-6.90776	-6.90776	-6.90776	-6.90776	-6.90776	-6.90776	-6.90776	-6.90776	-6.90776	-6.90776	-6.90776	-6.90776	-6.90776	-6.90776	-6.90776	-6.90776	-6.90776	-6.90776	-6.90776	-6.90776	-6.90776	-6.90776	-6.90776	-6.90776	-6.90776	-6.90776	-6.90776	-6.90776	-6.90776
			714.821	-6.90776	-6.90776	-6.90776	-6.90776	-6.90776	-6.90776	-6.90776	-6.90776	-6.90776	-6.90776	-6.90776	-6.90776	-6.90776	-6.90776	-6.90776	-6.90776	-6.90776	-6.90776	-6.90776	-6.90776	-6.90776	-6.90776	-6.90776	-6.90776	-6.90776	-6.90776	-6.90776	-6.90776	-6.90776	-6.90776	-6.90776	-6.90776	-6.90776	-6.90776	-6.90776	-6.90776	-6.90776	-6.90776	-6.90776	-6.90776	-6.90776	-6.90776	-6.90776	-6.90776	-6.90776	-6.90776
			715.197	-6.90776	-6.90776	-6.90776	-6.90776	-6.90776	-6.90776	-6.90776	-6.90776	-6.90776	-6.90776	-6.90776	-6.90776	-6.90776	-6.90776	-6.90776	-6.90776	-6.90776	-6.90776	-6.90776	-6.90776	-6.90776	-6.90776	-6.90776	-6.90776	-6.90776	-6.90776	-6.90776	-6.90776	-6.90776	-6.90776	-6.90776	-6.90776	-6.90776	-6.90776	-6.90776	-6.90776	-6.90776	-6.90776	-6.90776	-6.90776	-6.90776	-6.90776	-6.90776	-6.90776	-6.90776	-6.90776
			715.572	-6.90776	-6.90776	-6.90776	-6.90776	-6.90776	-6.90776	-6.90776	-6.90776	-6.90776	-6.90776	-6.90776	-6.90776	-6.90776	-6.90776	-6.90776	-6.90776	-6.90776	-6.90776	-6.90776	-6.90776	-6.90776	-6.90776	-6.90776	-6.90776	-6.90776	-6.90776	-6.90776	-6.90776	1.03032	-6.90776	-6.90776	-6.90776	-6.90776	-6.90776	-6.90776	-6.90776	-6.90776	-6.90776	-6.90776	-6.90776	-6.90776	-6.90776	-6.90776	-6.90776	-6.90776	-6.90776
			715.947	-6.90776	-6.90776	-6.90776	-6.90776	-6.90776	-6.90776	-6.90776	-6.90776	-6.90776	-6.90776	-6.90776	-6.90776	-6.90776	-6.90776	-6.90776	-6.90776	-6.90776	-6.90776	-6.90776	-6.90776	-6.90776	-6.90776	-6.90776	-6.90776	-6.90776	-6.90776	-6.90776	-6.90776	-6.90776	-6.90776	-6.90776	-6.90776	-6.90776	-6.90776	-6.90776	-6.90776	-6.90776	-6.90776	-6.90776	-6.90776	-6.90776	-6.90776	-6.90776	-6.90776	-6.90776	-6.90776
			716.322	-6.90776	-6.90776	-6.90776	-6.90776	-6.90776	-6.90776	-6.90776	-6.90776	-6.90776	-6.90776	-6.90776	-6.90776	-6.90776	-6.90776	-6.90776	-6.90776	-6.90776	-6.90776	-6.90776	-6.90776	-6.90776	-6.90776	-6.90776	-6.90776	-6.90776	-6.90776	-6.90776	-6.90776	-6.90776	-6.90776	-6.90776	-6.90776	-6.90776	-6.90776	-6.90776	-6.90776	-6.90776	-6.90776	-6.90776	-6.90776	-6.90776	-6.90776	-6.90776	-6.90776	-6.90776	-6.90776
			716.698	-6.90776	-6.90776	-6.90776	-6.90776	-6.90776	-6.90776	-6.90776	-6.90776	-6.90776	-6.90776	-6.90776	-6.90776	-6.90776	-6.90776	-6.90776	-6.90776	-6.90776	-6.90776	-6.90776	-6.90776	-6.90776	-6.90776	-6.90776	-6.90776	-6.90776	-6.90776	-6.90776	-6.90776	-6.90776	-6.90776	-6.90776	-6.90776	-6.90776	-6.90776	-6.90776	-6.90776	-6.90776	-6.90776	-6.90776	-6.90776	-6.90776	-6.90776	-6.90776	-6.90776	-6.90776	-6.90776
			717.073	-6.90776	-6.90776	-6.90776	-6.90776	-6.90776	-6.90776	-6.90776	-6.90776	-6.90776	-6.90776	-6.90776	-6.90776	-6.90776	-6.90776	-6.90776	-6.90776	-6.90776	-6.90776	-6.90776	-6.90776	-6.90776	-6.90776	-6.90776	-6.90776	-6.90776	-6.90776	-6.90776	-6.90776	-6.90776	-6.90776	-6.90776	-6.90776	-6.90776	-6.90776	-6.90776	-6.90776	-6.90776	-6.90776	-6.90776	-6.90776	-6.90776	-6.90776	-6.90776	-6.90776	-6.90776	-6.90776
			717.448	-6.90776	-6.90776	-6.90776	-6.90776	-6.90776	-6.90776	-6.90776	-6.90776	-6.90776	-6.90776	-6.90776	-6.90776	-6.90776	-6.90776	-6.90776	-6.90776	-6.90776	-6.90776	-6.90776	-6.90776	-6.90776	-6.90776	-6.90776	-6.90776	-6.90776	-6.90776	-6.90776	-6.90776	-6.90776	-6.90776	-6.90776	-6.90776	-6.90776	-6.90776	-6.90776	-6.90776	-6.90776	-6.90776	-6.90776	-6.90776	-6.90776	-6.90776	-6.90776	-6.90776	-6.90776	-6.90776
			717.824	-6.90776	-6.90776	-6.90776	-6.90776	-6.90776	-6.90776	-6.90776	-6.90776	-6.90776	-6.90776	-6.90776	-6.90776	-6.90776	-6.90776	-6.90776	-6.90776	-6.90776	-6.90776	-6.90776	-6.90776	-6.90776	-6.90776	-6.90776	-6.90776	-6.90776	-6.90776	-6.90776	-6.90776	-6.90776	-6.90776	-6.90776	-6.90776	-6.90776	-6.90776	-6.90776	-6.90776	-6.90776	-6.90776	-6.90776	-6.90776	-6.90776	-6.90776	-6.90776	-6.90776	-6.90776	-6.90776
			718.199	-6.90776	-6.90776	-6.90776	-6.90776	-6.90776	-6.90776	-6.90776	-6.90776	-6.90776	-6.90776	-6.90776	-6.90776	-6.90776	-6.90776	-6.90776	-6.90776	-6.90776	-6.90776	-6.90776	-6.90776	-6.90776	-6.90776	-6.90776	-6.90776	-6.90776	-6.90776	-6.90776	-6.90776	-6.90776	-6.90776	-6.90776	-6.90776	-6.90776	-6.90776	-6.90776	-6.90776	-6.90776	-6.90776	-6.90776	-6.90776	-6.90776	-6.90776	-6.90776	-6.90776	-6.90776	-6.90776
			718.574	-6.90776	-6.90776	-6.90776	-6.90776	-6.90776	-6.90776	-6.90776	-6.90776	-6.90776	-6.90776	-6.90776	-6.90776	-6.90776	-6.90776	-6.90776	-6.90776	-6.90776	-6.90776	-6.90776	-6.90776	-6.90776	-6.90776	-6.90776	-6.90776	-6.90776	-6.90776	-6.90776	-6.90776	-6.90776	-6.90776	-6.90776	-6.90776	-6.90776	-6.90776	-6.90776	-6.90776	-6.90776	-6.90776	-6.90776	-6.90776	-6.90776	-6.90776	-6.90776	-6.90776	-6.90776	-6.90776
			718.949	-6.90776	-6.90776	-6.90776	-6.90776	-6.90776	-6.90776	-6.90776	-6.90776	-6.90776	-6.90776	-6.90776	-6.90776	-6.90776	-6.90776	-6.90776	-6.90776	-6.90776	-6.90776	-6.90776	-6.90776	-6.90776	-6.90776	-6.90776	-6.90776	-6.90776	-6.90776	-6.90776	-6.90776	-6.90776	-6.90776	-6.90776	-6.90776	-6.90776	-6.90776	-6.90776	-6.90776	-6.90776	-6.90776	-6.90776	-6.90776	-6.90776	-6.90776	-6.90776	-6.90776	-6.90776	-6.90776
			719.325	-6.90776	-6.90776	-6.90776	-6.90776	-6.90776	-6.90776	-6.90776	-6.90776	-6.90776	-6.90776	-6.90776	-6.90776	-6.90776	-6.90776	-6.90776	-6.90776	-6.90776	-6.90776	-6.90776	-6.90776	-6.90776	-6.90776	-6.90776	-6.90776	-6.90776	-6.90776	-6.90776	-6.90776	-6.90776	-6.90776	-6.90776	-6.90776	-6.90776	-6.90776	-6.90776	-6.90776	-6.90776	-6.90776	-6.90776	-6.90776	-6.90776	-6.90776	-6.90776	-6.90776	-6.90776	-6.90776
			719.7	-6.90776	-6.90776	-6.90776	-6.90776	-6.90776	-6.90776	-6.90776	-6.90776	-6.90776	-6.90776	-6.90776	-6.90776	-6.90776	-6.90776	-6.90776	-6.90776	-6.90776	-6.90776	-6.90776	-6.90776	-6.90776	-6.90776	-6.90776	-6.90776	-6.90776	-6.90776	-6.90776	-6.90776	-6.90776	-6.90776	-6.90776	-6.90776	-6.90776	-6.90776	-6.90776	-6.90776	-6.90776	-6.90776	-6.90776	-6.90776	-6.90776	-6.90776	-6.90776	-6.90776	0.58888	-6.90776
			720.075	-6.90776	-6.90776	-6.90776	-6.90776	-6.90776	-6.90776	-6.90776	-6.90776	-6.90776	-6.90776	-6.90776	-6.90776	-6.90776	-6.90776	-6.90776	-6.90776	-6.90776	-6.90776	-6.90776	-6.90776	-6.90776	-6.90776	-6.90776	-6.90776	-6.90776	-6.90776	-6.90776	-6.90776	-6.90776	-6.90776	-6.90776	-6.90776	-6.90776	-6.90776	-6.90776	-6.90776	-6.90776	-6.90776	-6.90776	-6.90776	-6.90776	-6.90776	-6.90776	-6.90776	-6.90776	-6.90776
			720.45	-6.90776	-6.90776	-6.90776	-6.90776	-6.90776	-6.90776	-6.90776	-6.90776	-6.90776	-6.90776	-6.90776	-6.90776	-6.90776	-6.90776	-6.90776	-6.90776	-6.90776	-6.90776	-6.90776	-6.90776	-6.90776	-6.90776	-6.90776	-6.90776	-6.90776	-6.90776	-6.90776	-6.90776	-6.90776	-6.90776	-6.90776	-6.90776	-6.90776	-6.90776	-6.90776	-6.90776	-6.90776	-6.90776	-6.90776	-6.90776	-6.90776	-6.90776	-6.90776	-6.90776	-6.90776	-6.90776
			720.826	-6.90776	-6.90776	-6.90776	-6.90776	-6.90776	-6.90776	-6.90776	-6.90776	-6.90776	-6.90776	-6.90776	-6.90776	-6.90776	-6.90776	-6.90776	-6.90776	-6.90776	-6.90776	-6.90776	-6.90776	-6.90776	-6.90776	-6.90776	-6.90776	-6.90776	-6.90776	-6.90776	-6.90776	-6.90776	-6.90776	-6.90776	-6.90776	-6.90776	-6.90776	-6.90776	-6.90776	-6.90776	-6.90776	-6.90776	-6.90776	-6.90776	-6.90776	-6.90776	-6.90776	-6.90776	-6.90776
			721.201	-6.90776	-6.90776	-6.90776	-6.90776	-6.90776	-6.90776	-6.90776	-6.90776	-6.90776	-6.90776	-6.90776	-6.90776	-6.90776	-6.90776	-6.90776	-6.90776	-6.90776	-6.90776	-6.90776	-6.90776	-6.90776	-6.90776	-6.90776	-6.90776	-6.90776	-6.90776	-6.90776	-6.90776	-6.90776	-6.90776	-6.90776	-6.90776	-6.90776	-6.90776	-6.90776	-6.90776	-6.90776	-6.90776	-6.90776	-6.90776	-6.90776	-6.90776	-6.90776	-6.90776	-6.90776	-6.90776
			721.576	-6.90776	-6.90776	-6.90776	-6.90776	-6.90776	-6.90776	-6.90776	-6.90776	-6.90776	-6.90776	-6.90776	-6.90776	-6.90776	-6.90776	-6.90776	-6.90776	-6.90776	-6.90776	-6.90776	-6.90776	-6.90776	-6.90776	-6.90776	-6.90776	-6.90776	-6.90776	-6.90776	-6.90776	-6.90776	-6.90776	-6.90776	-6.90776	-6.90776	-6.90776	-6.90776	-6.90776	-6.90776	-6.90776	-6.90776	-6.90776	-6.90776	-6.90776	-6.90776	-6.90776	-6.90776	-6.90776
			721.952	-6.90776	-6.90776	-6.90776	-6.90776	-6.90776	-6.90776	-6.90776	1.7582	-0.22069	-6.90776	-6.90776	-6.90776	-6.90776	-6.90776	-6.90776	-6.90776	-6.90776	-6.90776	-6.90776	-6.90776	-6.90776	-6.90776	-6.90776	-6.90776	-6.90776	-6.90776	3.082	3.32511	-0.22069	-6.90776	-6.90776	-6.90776	-6.90776	-6.90776	-6.90776	-6.90776	1.33552	-6.90776	-6.90776	-6.90776	-6.90776	-6.90776	-6.90776	-6.90776	-6.90776	-6.90776
			722.327	-6.90776	-6.90776	-6.90776	-6.90776	-6.90776	-6.90776	-6.90776	3.80225	1.7582	-6.90776	-6.90776	-6.90776	-6.90776	-6.90776	-6.90776	-6.90776	-6.90776	-6.90776	-6.90776	-6.90776	-6.90776	-6.90776	-6.90776	-6.90776	-6.90776	2.37973	3.80225	4.90381	4.61316	3.73294	-6.90776	-6.90776	-6.90776	-6.90776	-6.90776	-6.90776	0.58888	2.87931	3.77968	4.23123	2.87931	2.5496	-6.90776	-6.90776	-6.90776	-6.90776
			722.702	-6.90776	-6.90776	-6.90776	-6.90776	-6.90776	-6.90776	-6.90776	3.03505	0.58888	-6.90776	-6.90776	-6.90776	-6.90776	-6.90776	-6.90776	-6.90776	-6.90776	-6.90776	-6.90776	-6.90776	-6.90776	-6.90776	-6.90776	-6.90776	1.56903	3.32511	4.83471	5.82246	5.72294	4.67098	1.7582	-6.90776	-6.90776	-6.90776	-6.90776	-6.90776	2.62481	4.72563	5.56759	5.5752	5.08637	3.73294	-6.90776	-6.90776	-6.90776	-6.90776
			723.077	-6.90776	-6.90776	-6.90776	-6.90776	-6.90776	-6.90776	-6.90776	-6.90776	1.03032	-6.90776	-6.90776	-6.90776	-6.90776	-6.90776	-6.90776	-6.90776	-6.90776	-6.90776	-6.90776	-6.90776	-6.90776	-6.90776	-6.90776	-6.90776	-6.90776	3.39457	5.2084	6.2102	6.20416	5.69643	3.88777	2.46827	-6.90776	-6.90776	-6.90776	1.33552	3.77968	5.48812	6.54507	6.67557	5.55219	4.41645	-6.90776	-6.90776	-6.90776	1.03032
			723.453	-6.90776	-6.90776	-6.90776	-6.90776	-6.90776	-6.90776	-6.90776	-6.90776	-6.90776	-6.90776	-6.90776	-6.90776	-6.90776	-6.90776	-6.90776	-6.90776	-6.90776	-6.90776	-6.90776	-6.90776	-6.90776	-6.90776	-6.90776	-6.90776	1.7582	3.42758	4.92582	6.11986	6.4049	5.75194	4.28774	-6.90776	-6.90776	-6.90776	-6.90776	-6.90776	4.30139	6.04927	6.8615	6.93323	6.10881	4.02181	2.28258	-6.90776	1.33552	3.578
			723.828	-6.90776	-6.90776	-6.90776	-6.90776	-6.90776	-6.90776	-6.90776	-6.90776	-6.90776	-6.90776	-6.90776	-6.90776	-6.90776	-6.90776	-6.90776	-6.90776	-6.90776	-6.90776	-6.90776	-6.90776	-6.90776	-6.90776	-6.90776	-6.90776	-6.90776	2.5496	3.63236	5.07394	5.37436	4.74321	3.32511	-6.90776	-6.90776	-6.90776	-6.90776	1.7582	4.00373	5.40178	6.27815	6.27815	5.38817	4.42846	-6.90776	-6.90776	-0.22069	4.02181
			724.203	-6.90776	-6.90776	-6.90776	-6.90776	-6.90776	-6.90776	-6.90776	-6.90776	-6.90776	-6.90776	-6.90776	-6.90776	-6.90776	-6.90776	-6.90776	-6.90776	-6.90776	-6.90776	-6.90776	-6.90776	-6.90776	-6.90776	-6.90776	-6.90776	-6.90776	-6.90776	1.91721	2.76013	3.63236	3.90805	2.62481	-6.90776	-6.90776	-6.90776	-6.90776	1.03032	1.7582	4.31484	5.29231	5.13463	4.57267	3.12685	-6.90776	-6.90776	1.7582	3.70873
			724.579	-6.90776	-6.90776	-6.90776	-6.90776	-6.90776	-6.90776	-6.90776	-6.90776	-6.90776	-6.90776	-6.90776	-6.90776	-6.90776	-6.90776	-6.90776	-6.90776	-6.90776	-6.90776	-6.90776	-6.90776	-6.90776	-6.90776	-6.90776	-6.90776	-6.90776	-6.90776	-6.90776	-6.90776	-6.90776	-6.90776	-6.90776	-6.90776	-6.90776	-6.90776	-6.90776	-6.90776	-6.90776	2.5496	3.60555	3.80225	3.21092	1.33552	-6.90776	-6.90776	-6.90776	-6.90776
			724.954	-6.90776	-6.90776	-6.90776	-6.90776	-6.90776	-6.90776	-6.90776	-6.90776	-6.90776	-6.90776	-6.90776	-6.90776	-6.90776	-6.90776	-6.90776	-6.90776	-6.90776	-6.90776	-6.90776	-6.90776	-6.90776	-6.90776	-6.90776	-6.90776	-6.90776	-6.90776	-6.90776	-6.90776	-6.90776	-6.90776	-6.90776	-6.90776	-6.90776	-6.90776	-6.90776	-6.90776	-6.90776	-6.90776	-6.90776	2.05438	2.46827	-6.90776	-6.90776	-6.90776	-6.90776	-6.90776
			725.329	-6.90776	-6.90776	-6.90776	-6.90776	-6.90776	-6.90776	-6.90776	-6.90776	-6.90776	-6.90776	-6.90776	-6.90776	-6.90776	-6.90776	-6.90776	-6.90776	-6.90776	-6.90776	-6.90776	-6.90776	-6.90776	-6.90776	-6.90776	-6.90776	-6.90776	-6.90776	-6.90776	-6.90776	-6.90776	-6.90776	-6.90776	-6.90776	-6.90776	-6.90776	-6.90776	-6.90776	-6.90776	-6.90776	-6.90776	-6.90776	-6.90776	-6.90776	-6.90776	-6.90776	-6.90776	-6.90776
			725.704	-6.90776	-6.90776	-6.90776	-6.90776	-6.90776	-6.90776	-6.90776	-6.90776	-6.90776	-6.90776	-6.90776	-6.90776	-6.90776	-6.90776	-6.90776	-6.90776	-6.90776	-6.90776	-6.90776	-6.90776	-6.90776	-6.90776	-6.90776	-6.90776	-6.90776	-6.90776	-6.90776	-6.90776	-6.90776	-6.90776	-6.90776	-6.90776	-6.90776	-6.90776	-6.90776	-6.90776	-6.90776	-6.90776	-6.90776	-6.90776	-6.90776	-6.90776	-6.90776	-6.90776	-6.90776	-6.90776
			726.08	-6.90776	-6.90776	-6.90776	-6.90776	-6.90776	-6.90776	-6.90776	-6.90776	-6.90776	-6.90776	-6.90776	-6.90776	-6.90776	-6.90776	-6.90776	-6.90776	-6.90776	-6.90776	-6.90776	-6.90776	-6.90776	-6.90776	-6.90776	-6.90776	-6.90776	-6.90776	-6.90776	-6.90776	-6.90776	-6.90776	-6.90776	-6.90776	-6.90776	-6.90776	-6.90776	-6.90776	-6.90776	-6.90776	-6.90776	-6.90776	-6.90776	-6.90776	-6.90776	-6.90776	-6.90776	-6.90776
			726.455	-6.90776	-6.90776	-6.90776	-6.90776	-6.90776	-6.90776	-6.90776	-6.90776	-6.90776	-6.90776	-6.90776	-6.90776	-6.90776	-6.90776	-6.90776	-6.90776	-6.90776	-6.90776	-6.90776	-6.90776	-6.90776	-6.90776	-6.90776	-6.90776	-6.90776	-6.90776	-6.90776	-6.90776	-6.90776	-6.90776	-6.90776	-6.90776	-6.90776	-6.90776	-6.90776	-6.90776	-6.90776	-6.90776	-6.90776	-6.90776	-6.90776	-6.90776	-6.90776	-6.90776	-6.90776	-6.90776
			726.83	-6.90776	-6.90776	-6.90776	-6.90776	-6.90776	-6.90776	-6.90776	-6.90776	-6.90776	-6.90776	-6.90776	-6.90776	-6.90776	-6.90776	-6.90776	-6.90776	-6.90776	-6.90776	-6.90776	-6.90776	-6.90776	-6.90776	-6.90776	-6.90776	-6.90776	-6.90776	-6.90776	-6.90776	-6.90776	-6.90776	-6.90776	-6.90776	-6.90776	-6.90776	-6.90776	-6.90776	-6.90776	-6.90776	-6.90776	-6.90776	-6.90776	-6.90776	-6.90776	-6.90776	-6.90776	-6.90776
			727.206	-6.90776	-6.90776	-6.90776	-6.90776	3.42758	4.34123	3.92794	1.56903	-6.90776	-6.90776	-6.90776	-6.90776	-6.90776	-6.90776	-6.90776	-6.90776	-6.90776	-6.90776	-6.90776	-6.90776	-6.90776	-6.90776	-6.90776	-6.90776	-6.90776	-6.90776	-6.90776	-6.90776	-6.90776	-6.90776	-6.90776	-6.90776	-6.90776	-6.90776	-6.90776	-6.90776	-6.90776	-6.90776	-6.90776	-6.90776	-6.90776	-6.90776	-6.90776	-6.90776	-6.90776	-6.90776
			727.581	-6.90776	-6.90776	-6.90776	3.16977	4.65207	5.87998	5.5444	3.45953	-6.90776	-6.90776	-6.90776	-6.90776	-6.90776	-6.90776	-6.90776	-6.90776	-6.90776	-6.90776	-6.90776	-6.90776	-6.90776	-6.90776	-6.90776	-6.90776	-6.90776	-6.90776	-6.90776	-6.90776	-6.90776	-6.90776	-6.90776	-6.90776	-6.90776	2.28258	2.28258	-6.90776	-6.90776	-6.90776	-6.90776	-6.90776	-6.90776	-6.90776	-6.90776	-6.90776	-6.90776	-6.90776
			727.956	-6.90776	-6.90776	-6.90776	3.92794	5.63765	6.38148	5.81652	3.90805	-6.90776	-6.90776	-6.90776	-6.90776	-6.90776	-6.90776	-6.90776	-6.90776	-6.90776	-6.90776	-6.90776	-6.90776	-6.90776	-6.90776	-6.90776	-6.90776	-6.90776	-6.90776	-6.90776	-6.90776	-6.90776	-6.90776	-6.90776	1.33552	3.75658	4.78584	3.082	-6.90776	-6.90776	-6.90776	-6.90776	-6.90776	-6.90776	-6.90776	-6.90776	-6.90776	-6.90776	-6.90776
			728.331	-6.90776	-6.90776	-6.90776	2.69476	4.98908	5.83423	5.16365	3.45953	1.56903	-6.90776	-6.90776	-6.90776	-6.90776	-6.90776	-6.90776	-6.90776	-6.90776	-6.90776	-6.90776	-6.90776	-6.90776	-6.90776	-6.90776	2.46827	-6.90776	-6.90776	-6.90776	-6.90776	-6.90776	-6.90776	-6.90776	2.76013	3.65847	4.49761	3.32511	-6.90776	-6.90776	-6.90776	-6.90776	-6.90776	-6.90776	-6.90776	-6.90776	-6.90776	-6.90776	-6.90776
			728.707	-6.90776	-6.90776	-6.90776	1.91721	3.63236	4.00373	3.49049	3.03505	-0.22069	-6.90776	-6.90776	-6.90776	-6.90776	-6.90776	-6.90776	-6.90776	-6.90776	-6.90776	-6.90776	-6.90776	-6.90776	-6.90776	-6.90776	-6.90776	-6.90776	-6.90776	-6.90776	-6.90776	-6.90776	-6.90776	1.03032	3.77968	4.05702	3.16977	2.46827	-6.90776	0.58888	-6.90776	-6.90776	-6.90776	-6.90776	-6.90776	-6.90776	-6.90776	-6.90776	-6.90776
			729.082	-6.90776	-6.90776	-6.90776	-6.90776	-6.90776	0.58888	2.28258	3.32511	2.05438	-6.90776	-6.90776	-6.90776	-6.90776	-6.90776	-6.90776	-6.90776	-6.90776	-6.90776	-6.90776	-6.90776	-6.90776	-6.90776	-6.90776	-6.90776	-6.90776	-6.90776	-6.90776	-6.90776	-6.90776	-6.90776	4.09104	5.46722	5.2084	3.88777	-0.22069	1.33552	-6.90776	-6.90776	-6.90776	-6.90776	-6.90776	-6.90776	-6.90776	-6.90776	-6.90776	-6.90776
			729.457	-6.90776	-6.90776	-6.90776	-6.90776	-6.90776	-6.90776	-6.90776	-6.90776	-6.90776	-6.90776	-6.90776	-6.90776	-6.90776	-6.90776	-6.90776	-6.90776	-6.90776	-6.90776	-6.90776	-6.90776	-6.90776	-6.90776	-6.90776	-6.90776	-6.90776	-6.90776	-6.90776	-6.90776	-6.90776	3.92794	5.27198	6.46428	6.07259	5.04215	-6.90776	-6.90776	-6.90776	-6.90776	-6.90776	-6.90776	-6.90776	-6.90776	-6.90776	-6.90776	-6.90776	-6.90776
			729.832	-6.90776	-6.90776	-6.90776	-6.90776	-6.90776	-6.90776	-6.90776	-6.90776	-6.90776	-6.90776	-6.90776	-6.90776	-6.90776	-6.90776	-6.90776	-6.90776	-6.90776	-6.90776	-6.90776	-6.90776	-6.90776	-6.90776	-6.90776	-6.90776	-6.90776	-6.90776	-6.90776	-6.90776	-6.90776	3.88777	5.72294	6.65776	6.31681	5.54831	4.00373	2.76013	-6.90776	-6.90776	-6.90776	-6.90776	-6.90776	-6.90776	-6.90776	-6.90776	-6.90776	-6.90776
			730.208	-6.90776	-6.90776	-6.90776	-6.90776	-6.90776	-6.90776	-6.90776	-6.90776	-6.90776	-6.90776	-6.90776	-6.90776	-6.90776	-6.90776	-6.90776	-6.90776	1.56903	-6.90776	-6.90776	-6.90776	-6.90776	-6.90776	-6.90776	-6.90776	-6.90776	-6.90776	-6.90776	-6.90776	1.03032	2.76013	5.28727	6.02297	6.01811	5.53655	4.70774	2.28258	-6.90776	-6.90776	-6.90776	-6.90776	-6.90776	-6.90776	-6.90776	-6.90776	-6.90776	-6.90776
			730.583	-6.90776	-6.90776	-6.90776	-6.90776	-6.90776	-6.90776	-6.90776	-6.90776	-6.90776	-6.90776	-6.90776	-6.90776	-6.90776	-6.90776	2.69476	3.88777	4.10762	3.60555	-6.90776	-6.90776	-6.90776	-6.90776	-6.90776	-6.90776	-6.90776	-6.90776	-6.90776	-6.90776	-6.90776	2.98578	3.45953	4.85828	5.8195	5.70977	4.51963	1.91721	-6.90776	-6.90776	-6.90776	-6.90776	-6.90776	-6.90776	-6.90776	-6.90776	-6.90776	-6.90776
			730.958	-6.90776	-6.90776	-6.90776	-6.90776	-6.90776	-6.90776	-6.90776	-6.90776	-6.90776	-6.90776	-6.90776	-6.90776	-6.90776	1.03032	3.84593	4.96146	5.6863	5.06766	3.63236	1.56903	-6.90776	-6.90776	-6.90776	-6.90776	-6.90776	-6.90776	-6.90776	-6.90776	-6.90776	-6.90776	3.36044	4.35417	5.09866	5.26166	4.4043	2.5496	-6.90776	1.03032	-6.90776	-6.90776	-6.90776	-6.90776	-6.90776	-6.90776	-6.90776	-6.90776
			731.334	-6.90776	-6.90776	-6.90776	-6.90776	-6.90776	-6.90776	-6.90776	-6.90776	-6.90776	-6.90776	-6.90776	-6.90776	-6.90776	3.75658	5.11681	6.38486	6.85415	6.33115	4.8024	3.49049	-6.90776	1.91721	-6.90776	-6.90776	-6.90776	-6.90776	-6.90776	-6.90776	-6.90776	-6.90776	0.58888	-6.90776	3.578	3.84593	3.32511	-6.90776	1.56903	2.98578	4.392	3.03505	-6.90776	-6.90776	-6.90776	-6.90776	-6.90776	-6.90776
			731.709	-6.90776	-6.90776	-6.90776	-6.90776	-6.90776	-6.90776	-6.90776	-6.90776	-6.90776	-6.90776	-6.90776	-6.90776	-6.90776	4.392	5.99845	7.21876	7.66096	7.03861	5.71638	4.10762	2.05438	-6.90776	-6.90776	-6.90776	-6.90776	-6.90776	-6.90776	-6.90776	-6.90776	-6.90776	-6.90776	2.05438	2.87931	1.33552	0.58888	-6.90776	-6.90776	4.17134	4.92582	5.06766	3.21092	-6.90776	-6.90776	-6.90776	-6.90776	-6.90776
			732.084	-6.90776	-6.90776	-6.90776	-6.90776	-6.90776	-6.90776	-6.90776	-6.90776	-6.90776	-6.90776	-6.90776	-6.90776	2.05438	4.09104	5.95273	7.04995	7.30236	6.70784	5.51666	3.73294	1.33552	-6.90776	-6.90776	-6.90776	-6.90776	-6.90776	-6.90776	-6.90776	-6.90776	-6.90776	-6.90776	-6.90776	3.03505	2.98578	-6.90776	-6.90776	-6.90776	4.00373	4.6328	4.09104	1.56903	-6.90776	-6.90776	-6.90776	-6.90776	-6.90776
			732.459	-6.90776	-6.90776	-6.90776	-6.90776	-6.90776	-6.90776	-6.90776	-6.90776	-6.90776	-6.90776	-6.90776	-6.90776	2.46827	4.07418	5.14634	6.09763	6.22218	5.64475	4.96146	2.87931	1.91721	-6.90776	-6.90776	-6.90776	-6.90776	-6.90776	-6.90776	-6.90776	-6.90776	-6.90776	-6.90776	-6.90776	2.93396	-6.90776	-6.90776	-6.90776	1.33552	1.03032	1.91721	-6.90776	-6.90776	-6.90776	-6.90776	-6.90776	-6.90776	-6.90776
			732.835	-6.90776	-6.90776	-6.90776	-6.90776	-6.90776	-6.90776	-6.90776	-6.90776	-6.90776	-6.90776	-6.90776	-6.90776	-6.90776	2.69476	4.56228	5.28727	4.91853	4.50868	4.21659	0.58888	-6.90776	-6.90776	-6.90776	-6.90776	-6.90776	-6.90776	-6.90776	-6.90776	-6.90776	-6.90776	-6.90776	-6.90776	-6.90776	-6.90776	-6.90776	-6.90776	-6.90776	-6.90776	-6.90776	-6.90776	-6.90776	-6.90776	-6.90776	-6.90776	-6.90776	-6.90776
			733.21	-6.90776	-6.90776	-6.90776	-6.90776	-6.90776	-6.90776	-6.90776	-6.90776	-6.90776	-6.90776	-6.90776	-6.90776	-6.90776	2.17498	5.07394	5.32691	4.76048	3.54967	2.46827	1.03032	-6.90776	-6.90776	-6.90776	-6.90776	-6.90776	-6.90776	-6.90776	-6.90776	-6.90776	-6.90776	-6.90776	-6.90776	-6.90776	-6.90776	-6.90776	-6.90776	-6.90776	-6.90776	-6.90776	-6.90776	-6.90776	-6.90776	-6.90776	-6.90776	-6.90776	-6.90776
			733.585	-6.90776	-6.90776	-6.90776	-6.90776	-6.90776	-6.90776	-6.90776	-6.90776	-6.90776	-6.90776	-6.90776	-6.90776	-6.90776	3.90805	4.88886	5.23005	4.15578	2.87931	-6.90776	-6.90776	-6.90776	-6.90776	-6.90776	-6.90776	-6.90776	-6.90776	-6.90776	-6.90776	-6.90776	-6.90776	-6.90776	-6.90776	-6.90776	-6.90776	-6.90776	-6.90776	-6.90776	-6.90776	-6.90776	-6.90776	-6.90776	-6.90776	-6.90776	-6.90776	-6.90776	-6.90776
			733.961	-6.90776	-6.90776	-6.90776	2.17498	-6.90776	-6.90776	-6.90776	-6.90776	-6.90776	-6.90776	-6.90776	-6.90776	-6.90776	1.56903	4.23123	4.769	3.45953	-6.90776	-6.90776	-6.90776	-6.90776	-6.90776	-6.90776	-6.90776	-6.90776	-6.90776	-6.90776	-6.90776	-6.90776	-6.90776	-6.90776	-6.90776	-6.90776	-6.90776	-6.90776	-6.90776	-6.90776	-6.90776	-6.90776	-6.90776	-6.90776	-6.90776	-6.90776	-6.90776	-6.90776	-6.90776
			734.336	-6.90776	-6.90776	3.70873	4.34123	4.44032	2.05438	-6.90776	-6.90776	-6.90776	-6.90776	-6.90776	-6.90776	-6.90776	-6.90776	-6.90776	2.05438	-6.90776	-6.90776	-6.90776	-6.90776	-6.90776	-6.90776	-6.90776	-6.90776	-6.90776	-6.90776	-6.90776	-6.90776	-6.90776	-6.90776	-6.90776	-6.90776	-6.90776	-6.90776	-6.90776	-6.90776	-6.90776	-6.90776	-6.90776	-6.90776	-6.90776	-6.90776	-6.90776	-6.90776	-6.90776	-6.90776
			734.711	-6.90776	3.60555	5.29231	5.92373	5.70312	4.392	-6.90776	-6.90776	-6.90776	-6.90776	-6.90776	-6.90776	-6.90776	-6.90776	-6.90776	-6.90776	-6.90776	-6.90776	-6.90776	-6.90776	-6.90776	-6.90776	-6.90776	-6.90776	-6.90776	-6.90776	-6.90776	-6.90776	-6.90776	-6.90776	-6.90776	-6.90776	-6.90776	-6.90776	-6.90776	-6.90776	-6.90776	-6.90776	-6.90776	-6.90776	-6.90776	-6.90776	-6.90776	-6.90776	-6.90776	-6.90776
			735.086	-6.90776	4.31484	5.8911	6.66798	6.2592	4.90381	-6.90776	-6.90776	-6.90776	-6.90776	-6.90776	-6.90776	-6.90776	-6.90776	-6.90776	-6.90776	-6.90776	-6.90776	-6.90776	-6.90776	-6.90776	-6.90776	-6.90776	-6.90776	-6.90776	-6.90776	-6.90776	-6.90776	-6.90776	-6.90776	-6.90776	-6.90776	-6.90776	-6.90776	-6.90776	-6.90776	-6.90776	-6.90776	-6.90776	-6.90776	-6.90776	-6.90776	-6.90776	-6.90776	-6.90776	-6.90776
			735.462	-6.90776	4.10762	5.57898	6.39993	5.89935	4.66157	2.05438	-6.90776	-6.90776	-6.90776	-6.90776	-6.90776	-6.90776	-6.90776	-6.90776	-6.90776	-6.90776	-0.22069	-6.90776	-6.90776	-6.90776	-6.90776	-6.90776	-6.90776	-6.90776	-6.90776	-6.90776	-6.90776	-6.90776	-6.90776	-6.90776	-6.90776	-6.90776	-6.90776	-6.90776	-6.90776	-6.90776	-6.90776	-6.90776	-6.90776	-6.90776	-6.90776	-6.90776	-6.90776	-6.90776	-6.90776
			735.837	-6.90776	2.28258	4.66157	5.32204	5.25124	4.392	2.8215	-6.90776	-6.90776	1.91721	-6.90776	-6.90776	-6.90776	-6.90776	-6.90776	-6.90776	-6.90776	-6.90776	-6.90776	-6.90776	-6.90776	-6.90776	-6.90776	-6.90776	-6.90776	-6.90776	-6.90776	-6.90776	-6.90776	-6.90776	-6.90776	-6.90776	-6.90776	-6.90776	-6.90776	-6.90776	-6.90776	-6.90776	-6.90776	-6.90776	-6.90776	-6.90776	-6.90776	-6.90776	-6.90776	-6.90776
			736.212	-6.90776	-6.90776	-6.90776	4.20173	4.12394	1.7582	-6.90776	-6.90776	-6.90776	-6.90776	-6.90776	-6.90776	-6.90776	-6.90776	-6.90776	-6.90776	-6.90776	-6.90776	-6.90776	-6.90776	-6.90776	-6.90776	-6.90776	-6.90776	-6.90776	-6.90776	-6.90776	-6.90776	-6.90776	-6.90776	-6.90776	-6.90776	-6.90776	-6.90776	-6.90776	-6.90776	-6.90776	-6.90776	-6.90776	-6.90776	-6.90776	-6.90776	-6.90776	-6.90776	-6.90776	-6.90776
			736.587	-6.90776	-6.90776	-6.90776	-6.90776	1.33552	-6.90776	-6.90776	-6.90776	-6.90776	-6.90776	-6.90776	-6.90776	-6.90776	-6.90776	-6.90776	-6.90776	-6.90776	-6.90776	-6.90776	-6.90776	-6.90776	-6.90776	-6.90776	-6.90776	-6.90776	-6.90776	-6.90776	-6.90776	-6.90776	-6.90776	-6.90776	-6.90776	-6.90776	-6.90776	-6.90776	-6.90776	-6.90776	-6.90776	-6.90776	-6.90776	-6.90776	-6.90776	-0.22069	-6.90776	-6.90776	-6.90776
			736.963	-6.90776	-6.90776	-6.90776	-6.90776	-6.90776	-6.90776	-6.90776	-6.90776	-6.90776	-6.90776	-6.90776	-6.90776	-6.90776	-6.90776	-6.90776	-6.90776	-6.90776	-6.90776	-6.90776	-6.90776	-6.90776	-6.90776	-6.90776	-6.90776	-6.90776	-6.90776	-6.90776	-6.90776	-6.90776	-6.90776	-6.90776	-6.90776	-6.90776	-6.90776	-6.90776	-6.90776	-6.90776	-6.90776	-6.90776	-6.90776	-6.90776	-6.90776	-6.90776	-6.90776	-6.90776	-6.90776
			737.338	-6.90776	-6.90776	-6.90776	-6.90776	-6.90776	-6.90776	-6.90776	-6.90776	-6.90776	-6.90776	-6.90776	-6.90776	-6.90776	-6.90776	-6.90776	-6.90776	-6.90776	-6.90776	-6.90776	-6.90776	-6.90776	-6.90776	-6.90776	-6.90776	-6.90776	-6.90776	-6.90776	-6.90776	-6.90776	-6.90776	-6.90776	-6.90776	-6.90776	-6.90776	-6.90776	-6.90776	-6.90776	-6.90776	-6.90776	-6.90776	-6.90776	-6.90776	-6.90776	-6.90776	-6.90776	-6.90776
			737.713	-6.90776	-6.90776	-6.90776	-6.90776	-6.90776	-6.90776	-6.90776	-6.90776	-6.90776	-6.90776	-6.90776	-6.90776	-6.90776	-6.90776	-6.90776	1.03032	-6.90776	-6.90776	-6.90776	-6.90776	-6.90776	-6.90776	-6.90776	-6.90776	-6.90776	-6.90776	-6.90776	-6.90776	-6.90776	-6.90776	-6.90776	-6.90776	-6.90776	-6.90776	-6.90776	-6.90776	-6.90776	-6.90776	-6.90776	-6.90776	-6.90776	-6.90776	-6.90776	-6.90776	-6.90776	-6.90776
			738.089	-6.90776	-6.90776	-6.90776	-6.90776	-6.90776	-6.90776	-6.90776	-6.90776	-6.90776	-6.90776	-6.90776	-6.90776	-6.90776	-6.90776	-6.90776	-6.90776	-6.90776	-6.90776	-6.90776	-6.90776	-6.90776	-6.90776	-6.90776	-6.90776	-6.90776	-6.90776	-6.90776	-6.90776	-6.90776	-6.90776	-6.90776	-6.90776	-6.90776	-6.90776	-6.90776	-6.90776	-6.90776	-6.90776	-6.90776	-6.90776	-6.90776	-6.90776	-6.90776	-6.90776	-6.90776	-6.90776
			738.464	-6.90776	-6.90776	-6.90776	-6.90776	-6.90776	-6.90776	-6.90776	-6.90776	-6.90776	-6.90776	-6.90776	-6.90776	-6.90776	-6.90776	-6.90776	-6.90776	-6.90776	-6.90776	-6.90776	-6.90776	-6.90776	-6.90776	-6.90776	-6.90776	-6.90776	-6.90776	-6.90776	-6.90776	-6.90776	-6.90776	-6.90776	-6.90776	-6.90776	-6.90776	-6.90776	-6.90776	-6.90776	-6.90776	-6.90776	-6.90776	-6.90776	-6.90776	-6.90776	-6.90776	-6.90776	-6.90776
			738.839	-6.90776	-6.90776	-6.90776	-6.90776	-6.90776	-6.90776	-6.90776	-6.90776	-6.90776	-6.90776	-6.90776	-6.90776	-6.90776	-6.90776	-6.90776	-6.90776	-6.90776	-6.90776	-6.90776	-6.90776	-6.90776	-6.90776	-6.90776	-6.90776	-6.90776	-6.90776	-6.90776	-6.90776	-6.90776	-6.90776	-6.90776	-6.90776	-6.90776	-6.90776	-6.90776	-6.90776	-6.90776	-6.90776	-6.90776	-6.90776	-6.90776	-6.90776	-6.90776	-6.90776	-6.90776	-6.90776
			739.214	-6.90776	-6.90776	-6.90776	-6.90776	-6.90776	-6.90776	-6.90776	-6.90776	-6.90776	-6.90776	-6.90776	-6.90776	-6.90776	-6.90776	-6.90776	-6.90776	-6.90776	-6.90776	-6.90776	-6.90776	-6.90776	-6.90776	-6.90776	-6.90776	-6.90776	-6.90776	-6.90776	-6.90776	-6.90776	-6.90776	-6.90776	-6.90776	-6.90776	-6.90776	-6.90776	-6.90776	-6.90776	-6.90776	-6.90776	-6.90776	-6.90776	-6.90776	-6.90776	-6.90776	-6.90776	-6.90776
			739.59	-6.90776	-6.90776	-6.90776	-6.90776	-6.90776	-6.90776	-6.90776	-6.90776	-6.90776	-6.90776	-6.90776	-6.90776	-6.90776	-6.90776	-6.90776	-6.90776	-6.90776	-6.90776	-6.90776	-6.90776	-6.90776	-6.90776	-6.90776	-6.90776	-6.90776	-6.90776	-6.90776	-6.90776	-6.90776	-6.90776	-6.90776	-6.90776	-6.90776	-6.90776	-6.90776	-6.90776	-6.90776	-6.90776	-6.90776	-6.90776	-6.90776	-6.90776	-6.90776	-6.90776	-6.90776	-6.90776
			739.965	-6.90776	-6.90776	-6.90776	-6.90776	-6.90776	-6.90776	-6.90776	-6.90776	-6.90776	-6.90776	-6.90776	-6.90776	-6.90776	-6.90776	-6.90776	-6.90776	-6.90776	-6.90776	-6.90776	-6.90776	-6.90776	-6.90776	-6.90776	-6.90776	-6.90776	-6.90776	-6.90776	-6.90776	-6.90776	-6.90776	-6.90776	-6.90776	-6.90776	-6.90776	-6.90776	-6.90776	-6.90776	1.03032	2.62481	2.28258	-6.90776	-6.90776	-6.90776	-6.90776	-6.90776	-6.90776
			740.34	-6.90776	-6.90776	-6.90776	-6.90776	-6.90776	-6.90776	-6.90776	-6.90776	-6.90776	-6.90776	-6.90776	-6.90776	-6.90776	-6.90776	-6.90776	-6.90776	-6.90776	-6.90776	-6.90776	-6.90776	-6.90776	-6.90776	-6.90776	-6.90776	-6.90776	-6.90776	-6.90776	-6.90776	-6.90776	-6.90776	-6.90776	-6.90776	-6.90776	-6.90776	-6.90776	-6.90776	-6.90776	3.84593	4.20173	4.65207	2.87931	-6.90776	-6.90776	-6.90776	-6.90776	-6.90776
			740.716	-6.90776	-6.90776	-6.90776	-6.90776	-6.90776	-6.90776	-6.90776	-6.90776	-6.90776	-6.90776	-6.90776	-6.90776	-6.90776	-6.90776	-6.90776	-6.90776	-6.90776	-6.90776	-6.90776	-6.90776	-6.90776	-6.90776	-6.90776	-6.90776	-6.90776	-6.90776	-6.90776	-6.90776	-6.90776	-6.90776	-6.90776	-6.90776	-6.90776	-6.90776	-6.90776	-6.90776	2.37973	4.62303	5.85163	5.31715	4.392	2.5496	-6.90776	-6.90776	-6.90776	-6.90776
			741.091	-6.90776	-6.90776	-6.90776	-6.90776	-6.90776	-6.90776	-6.90776	-6.90776	-6.90776	-6.90776	-6.90776	-6.90776	-6.90776	-6.90776	-6.90776	-6.90776	-6.90776	-6.90776	-6.90776	-6.90776	-6.90776	-6.90776	-6.90776	-6.90776	-6.90776	-6.90776	-6.90776	-6.90776	-6.90776	-6.90776	-6.90776	-6.90776	-6.90776	-6.90776	-6.90776	-6.90776	2.87931	4.86601	5.6553	5.41076	4.61316	1.03032	1.7582	-6.90776	-6.90776	-6.90776
			741.466	-6.90776	-6.90776	-6.90776	-6.90776	-6.90776	-6.90776	-6.90776	-6.90776	-6.90776	-6.90776	-6.90776	2.37973	-6.90776	-6.90776	-6.90776	-6.90776	-6.90776	-6.90776	-6.90776	-6.90776	-6.90776	-6.90776	-6.90776	-6.90776	-6.90776	-6.90776	-6.90776	-6.90776	-6.90776	-6.90776	-6.90776	-6.90776	-6.90776	-6.90776	-6.90776	-6.90776	-6.90776	2.28258	4.66157	4.96146	4.99587	4.21659	3.98531	3.28848	-6.90776	-6.90776
			741.841	-6.90776	-6.90776	-6.90776	-6.90776	-6.90776	-6.90776	-6.90776	-6.90776	-6.90776	-6.90776	3.03505	4.15578	3.60555	3.36044	-6.90776	-6.90776	-6.90776	-6.90776	-6.90776	-6.90776	-6.90776	-6.90776	-6.90776	-6.90776	-6.90776	-6.90776	-6.90776	-6.90776	-6.90776	-6.90776	-6.90776	-6.90776	-6.90776	-6.90776	-6.90776	-6.90776	-6.90776	-6.90776	2.62481	4.60319	4.89636	4.89636	4.84263	4.00373	-6.90776	-6.90776
			742.217	-6.90776	-6.90776	-6.90776	-6.90776	-6.90776	-6.90776	2.46827	3.65847	3.21092	3.73294	4.47508	5.41076	5.46722	4.67098	2.37973	-6.90776	-6.90776	-6.90776	-6.90776	-6.90776	-6.90776	-6.90776	-6.90776	-6.90776	-6.90776	-6.90776	-6.90776	-6.90776	-6.90776	-6.90776	-6.90776	-6.90776	-6.90776	-6.90776	-6.90776	-6.90776	-6.90776	-6.90776	-6.90776	2.98578	3.90805	4.6328	4.53047	2.05438	-6.90776	-6.90776
			742.592	-6.90776	-6.90776	-6.90776	-6.90776	-6.90776	2.98578	4.72563	5.29231	5.10474	4.60319	5.86874	6.6539	6.57619	5.6412	3.92794	-6.90776	-6.90776	-6.90776	-6.90776	-6.90776	-6.90776	-6.90776	-6.90776	-6.90776	-6.90776	-6.90776	-6.90776	-6.90776	-6.90776	-6.90776	-6.90776	-6.90776	-6.90776	-6.90776	-6.90776	-6.90776	-6.90776	-6.90776	-6.90776	-6.90776	-6.90776	2.93396	1.56903	-6.90776	-6.90776	-6.90776
			742.967	-6.90776	-6.90776	-6.90776	-6.90776	-6.90776	4.10762	5.7262	6.36441	6.11766	5.37898	6.12644	7.09407	6.96489	5.90209	4.392	2.17498	-6.90776	-6.90776	-6.90776	-6.90776	-6.90776	-6.90776	-6.90776	-6.90776	-6.90776	-6.90776	-6.90776	-6.90776	-6.90776	-6.90776	-6.90776	-6.90776	-6.90776	-6.90776	-6.90776	-6.90776	-6.90776	-6.90776	-6.90776	-6.90776	-6.90776	-6.90776	-6.90776	-6.90776	-6.90776	-6.90776
			743.343	-6.90776	-6.90776	-6.90776	-6.90776	-6.90776	3.96655	5.96307	6.5565	5.97585	5.2771	5.71638	6.3966	6.38148	5.19186	3.25045	-6.90776	-6.90776	-6.90776	-6.90776	-6.90776	-6.90776	-6.90776	-6.90776	-6.90776	-6.90776	-6.90776	-6.90776	-6.90776	-6.90776	-6.90776	-6.90776	-6.90776	-6.90776	-6.90776	-6.90776	-6.90776	-6.90776	-6.90776	-6.90776	-6.90776	-6.90776	-6.90776	-6.90776	-6.90776	-6.90776	-6.90776
			743.718	-6.90776	-6.90776	-6.90776	-6.90776	-6.90776	3.45953	5.15792	5.77082	5.31715	4.47508	4.30139	5.15792	5.00262	4.36694	1.33552	-6.90776	-6.90776	-6.90776	-6.90776	-6.90776	-6.90776	-6.90776	-6.90776	-6.90776	-6.90776	-6.90776	-6.90776	-6.90776	-6.90776	-6.90776	-6.90776	-6.90776	-6.90776	-6.90776	-6.90776	-6.90776	-6.90776	-6.90776	-6.90776	-6.90776	-6.90776	-6.90776	-6.90776	-6.90776	-6.90776	-6.90776
			744.093	-6.90776	-6.90776	-6.90776	-6.90776	-6.90776	1.7582	2.62481	3.25045	3.49049	3.68392	2.5496	3.49049	3.16977	3.39457	-6.90776	1.7582	-6.90776	-6.90776	-6.90776	-6.90776	-6.90776	-6.90776	-6.90776	-6.90776	-6.90776	-6.90776	-6.90776	-6.90776	-6.90776	-6.90776	-6.90776	-6.90776	-6.90776	-6.90776	-6.90776	-6.90776	-6.90776	-6.90776	-6.90776	-6.90776	-6.90776	-6.90776	-6.90776	-6.90776	-6.90776	-6.90776
			744.468	-6.90776	-6.90776	-6.90776	-6.90776	-6.90776	-6.90776	-6.90776	-6.90776	-6.90776	-6.90776	-6.90776	-6.90776	-6.90776	-6.90776	-6.90776	-6.90776	-6.90776	-6.90776	-6.90776	-6.90776	-6.90776	-6.90776	-6.90776	-6.90776	-6.90776	-6.90776	-6.90776	-6.90776	-6.90776	-6.90776	-6.90776	-6.90776	-6.90776	-6.90776	-6.90776	-6.90776	-6.90776	-6.90776	-6.90776	-6.90776	-6.90776	-6.90776	-6.90776	-6.90776	-6.90776	-6.90776
			744.844	-6.90776	-6.90776	-6.90776	-6.90776	-6.90776	-6.90776	-6.90776	-6.90776	-6.90776	-6.90776	-6.90776	-6.90776	-6.90776	-6.90776	-6.90776	-6.90776	-6.90776	-6.90776	-6.90776	-6.90776	-6.90776	-6.90776	-6.90776	-6.90776	-6.90776	-6.90776	-6.90776	-6.90776	-6.90776	-6.90776	-6.90776	-6.90776	-6.90776	-6.90776	-6.90776	-6.90776	-6.90776	-6.90776	-6.90776	-6.90776	-6.90776	-6.90776	-6.90776	-6.90776	-6.90776	-6.90776
			745.219	-6.90776	-6.90776	-6.90776	-6.90776	-6.90776	-6.90776	-6.90776	-6.90776	-6.90776	-6.90776	-6.90776	-6.90776	-6.90776	-6.90776	-6.90776	-6.90776	-6.90776	-6.90776	-6.90776	-6.90776	-6.90776	-6.90776	-6.90776	-6.90776	-6.90776	-6.90776	-6.90776	-6.90776	-6.90776	-6.90776	-6.90776	-6.90776	-6.90776	-6.90776	-6.90776	-6.90776	-6.90776	-6.90776	-6.90776	-6.90776	-6.90776	-6.90776	-6.90776	-6.90776	-6.90776	-6.90776
			745.594	-6.90776	-6.90776	-6.90776	-6.90776	-6.90776	-6.90776	-6.90776	-6.90776	-6.90776	-6.90776	-6.90776	-6.90776	-6.90776	-6.90776	-6.90776	-6.90776	-6.90776	-6.90776	-6.90776	-6.90776	-6.90776	-6.90776	-6.90776	-6.90776	-6.90776	-6.90776	-6.90776	-6.90776	-6.90776	-6.90776	-6.90776	-6.90776	-6.90776	-6.90776	-6.90776	-6.90776	-6.90776	-6.90776	-6.90776	-6.90776	-6.90776	-6.90776	-6.90776	-6.90776	-6.90776	-6.90776
			745.969	-6.90776	-6.90776	-6.90776	-6.90776	-6.90776	-6.90776	-6.90776	-6.90776	-6.90776	-6.90776	-6.90776	-6.90776	-6.90776	-6.90776	-6.90776	-6.90776	-6.90776	-6.90776	-6.90776	-6.90776	-6.90776	-6.90776	-6.90776	-6.90776	-6.90776	-6.90776	-6.90776	-6.90776	-6.90776	-6.90776	-6.90776	-6.90776	-6.90776	-6.90776	-6.90776	-6.90776	-6.90776	-6.90776	-6.90776	-6.90776	-6.90776	-6.90776	-6.90776	-6.90776	-6.90776	-6.90776
			746.345	-6.90776	-6.90776	-6.90776	-6.90776	-6.90776	-6.90776	-6.90776	-6.90776	-6.90776	-6.90776	-6.90776	-6.90776	-6.90776	-6.90776	-6.90776	-6.90776	-6.90776	-6.90776	-6.90776	-6.90776	-6.90776	-6.90776	-6.90776	-6.90776	-6.90776	-6.90776	-6.90776	-6.90776	-6.90776	-6.90776	-6.90776	-6.90776	-6.90776	-6.90776	-6.90776	-6.90776	-6.90776	-6.90776	-6.90776	-6.90776	-6.90776	-6.90776	-6.90776	-6.90776	-6.90776	-6.90776
			746.72	-6.90776	-6.90776	-6.90776	-6.90776	-6.90776	-6.90776	-6.90776	-6.90776	-6.90776	-6.90776	-6.90776	-6.90776	-6.90776	-6.90776	-6.90776	-6.90776	-6.90776	-6.90776	-6.90776	-6.90776	-6.90776	-6.90776	-6.90776	-6.90776	-6.90776	-6.90776	-6.90776	-6.90776	-6.90776	-6.90776	-6.90776	-6.90776	-6.90776	-6.90776	-6.90776	-6.90776	-6.90776	-6.90776	-6.90776	-6.90776	-6.90776	-6.90776	-6.90776	-6.90776	-6.90776	-6.90776
			747.095	-6.90776	-6.90776	-6.90776	-6.90776	-6.90776	-6.90776	-6.90776	-6.90776	-6.90776	-6.90776	-6.90776	-6.90776	-6.90776	-6.90776	-6.90776	-6.90776	-6.90776	-6.90776	-6.90776	-6.90776	-6.90776	-6.90776	-6.90776	-6.90776	-6.90776	-6.90776	-6.90776	-6.90776	-6.90776	-6.90776	-6.90776	-6.90776	-6.90776	-6.90776	-6.90776	-6.90776	-6.90776	-6.90776	-6.90776	-6.90776	-6.90776	-6.90776	-6.90776	-6.90776	-6.90776	-6.90776
			747.471	-6.90776	-6.90776	-6.90776	-6.90776	-6.90776	-6.90776	-6.90776	-6.90776	-6.90776	-6.90776	-6.90776	-6.90776	-6.90776	-6.90776	-6.90776	-6.90776	-6.90776	-6.90776	-6.90776	-6.90776	-6.90776	-6.90776	-6.90776	-6.90776	-6.90776	-6.90776	-6.90776	-6.90776	-6.90776	-6.90776	-6.90776	-6.90776	-6.90776	-6.90776	-6.90776	-6.90776	-6.90776	-6.90776	-6.90776	-6.90776	-6.90776	-6.90776	-6.90776	-6.90776	-6.90776	-6.90776
			747.846	-6.90776	-6.90776	-6.90776	-6.90776	-6.90776	-6.90776	-6.90776	-6.90776	-6.90776	-6.90776	-6.90776	-6.90776	-6.90776	-6.90776	-6.90776	-6.90776	-6.90776	-6.90776	-6.90776	-6.90776	-6.90776	-6.90776	-6.90776	-6.90776	-6.90776	-6.90776	-6.90776	-6.90776	2.37973	-6.90776	-6.90776	-6.90776	-6.90776	-6.90776	-6.90776	-6.90776	-6.90776	-6.90776	-6.90776	-6.90776	-6.90776	-6.90776	-6.90776	-6.90776	-6.90776	-6.90776
			748.221	-6.90776	-6.90776	-6.90776	-6.90776	-6.90776	-6.90776	-6.90776	-6.90776	-6.90776	-6.90776	-6.90776	-6.90776	-6.90776	-6.90776	-6.90776	-6.90776	-6.90776	-6.90776	-6.90776	-6.90776	-6.90776	-6.90776	-6.90776	-6.90776	-6.90776	-6.90776	-6.90776	-6.90776	-6.90776	-6.90776	-6.90776	-6.90776	-6.90776	-6.90776	-6.90776	-6.90776	-6.90776	-6.90776	-6.90776	-6.90776	-6.90776	-6.90776	-6.90776	-6.90776	-6.90776	-6.90776
			748.596	-6.90776	-6.90776	-6.90776	-6.90776	-6.90776	-6.90776	-6.90776	-6.90776	-6.90776	-6.90776	-6.90776	-6.90776	-6.90776	-6.90776	-6.90776	-6.90776	-6.90776	-6.90776	-6.90776	-6.90776	-6.90776	-6.90776	-6.90776	-6.90776	-6.90776	-6.90776	-6.90776	-6.90776	-6.90776	-6.90776	-6.90776	-6.90776	-6.90776	-6.90776	-6.90776	-6.90776	-6.90776	-6.90776	-6.90776	-6.90776	-6.90776	-6.90776	-6.90776	-6.90776	-6.90776	-6.90776
			748.972	-6.90776	-6.90776	-6.90776	-6.90776	-6.90776	-6.90776	-6.90776	-6.90776	-6.90776	-6.90776	-6.90776	-6.90776	-6.90776	-6.90776	-6.90776	-6.90776	-6.90776	-6.90776	-6.90776	-6.90776	-6.90776	-6.90776	-6.90776	-6.90776	-6.90776	-6.90776	-6.90776	-6.90776	-6.90776	-6.90776	-6.90776	-6.90776	-6.90776	-6.90776	-6.90776	-6.90776	-6.90776	-6.90776	-6.90776	-6.90776	-6.90776	-6.90776	-6.90776	-6.90776	-6.90776	-6.90776
			749.347	-6.90776	-6.90776	-6.90776	-6.90776	-6.90776	-6.90776	-6.90776	-6.90776	-6.90776	-6.90776	-6.90776	-6.90776	-6.90776	-6.90776	-6.90776	-6.90776	-6.90776	-6.90776	-6.90776	-6.90776	-6.90776	-6.90776	-6.90776	-6.90776	-6.90776	-6.90776	-6.90776	-6.90776	-6.90776	-6.90776	-6.90776	-6.90776	-6.90776	-6.90776	-6.90776	-6.90776	-6.90776	-6.90776	-6.90776	-6.90776	-6.90776	-6.90776	-6.90776	-6.90776	-6.90776	-6.90776
			749.722	-6.90776	-6.90776	-6.90776	-6.90776	-6.90776	-6.90776	-6.90776	-6.90776	-6.90776	-6.90776	-6.90776	-6.90776	-6.90776	-6.90776	1.33552	2.17498	-6.90776	-6.90776	-6.90776	-6.90776	-6.90776	-6.90776	-6.90776	-6.90776	-6.90776	-6.90776	-6.90776	-6.90776	-6.90776	-6.90776	-6.90776	-6.90776	-6.90776	-6.90776	-6.90776	-6.90776	-6.90776	-6.90776	-6.90776	-6.90776	-6.90776	-6.90776	-6.90776	-6.90776	-6.90776	-6.90776
			750.098	-6.90776	-6.90776	-6.90776	-6.90776	-6.90776	-6.90776	-6.90776	-6.90776	-6.90776	-6.90776	-6.90776	-6.90776	-6.90776	-6.90776	2.62481	3.36044	-6.90776	-6.90776	-6.90776	-6.90776	-6.90776	-6.90776	-6.90776	-6.90776	-6.90776	-6.90776	-6.90776	-6.90776	-6.90776	-6.90776	-6.90776	-6.90776	-6.90776	-6.90776	-6.90776	-6.90776	-6.90776	-6.90776	-6.90776	-6.90776	-6.90776	-6.90776	-6.90776	-6.90776	-6.90776	-6.90776
			750.473	-6.90776	-6.90776	-6.90776	-6.90776	-6.90776	-6.90776	-6.90776	-6.90776	-6.90776	-6.90776	-6.90776	-6.90776	-6.90776	2.93396	4.82673	4.9112	3.21092	-6.90776	-6.90776	-6.90776	-6.90776	-6.90776	-6.90776	-6.90776	-6.90776	-6.90776	-6.90776	-6.90776	-6.90776	-6.90776	-6.90776	-6.90776	-6.90776	-6.90776	-6.90776	-6.90776	-6.90776	-6.90776	-6.90776	-6.90776	-6.90776	-6.90776	-6.90776	-6.90776	-6.90776	-6.90776
			750.848	-6.90776	-6.90776	-6.90776	-6.90776	-6.90776	-6.90776	-6.90776	-6.90776	-6.90776	-6.90776	-6.90776	-6.90776	-6.90776	4.49761	5.77082	5.6233	4.37955	1.33552	-6.90776	-6.90776	-6.90776	-6.90776	-6.90776	-6.90776	-6.90776	-6.90776	-6.90776	-6.90776	-6.90776	-6.90776	-6.90776	-6.90776	-6.90776	-6.90776	-6.90776	-6.90776	-6.90776	-6.90776	-6.90776	-6.90776	-6.90776	-6.90776	-6.90776	-6.90776	-6.90776	-6.90776
			751.223	-6.90776	-6.90776	-6.90776	-6.90776	-6.90776	-6.90776	-6.90776	-6.90776	-6.90776	-6.90776	-6.90776	2.69476	-6.90776	3.578	5.07394	5.01597	4.02181	-6.90776	-6.90776	-6.90776	-6.90776	-6.90776	-6.90776	-6.90776	-6.90776	-6.90776	-6.90776	-6.90776	-6.90776	-6.90776	-6.90776	-6.90776	-6.90776	-6.90776	-6.90776	-6.90776	-6.90776	-6.90776	-6.90776	-6.90776	-6.90776	-6.90776	-6.90776	-6.90776	-6.90776	-6.90776
			751.599	-6.90776	-6.90776	-6.90776	-6.90776	-6.90776	-6.90776	-6.90776	-6.90776	-6.90776	-6.90776	-6.90776	-6.90776	-6.90776	1.33552	3.25045	3.36044	1.56903	-6.90776	-0.22069	-6.90776	-6.90776	-6.90776	-6.90776	-6.90776	-6.90776	-6.90776	-6.90776	-6.90776	-6.90776	-6.90776	-6.90776	-6.90776	-0.22069	-6.90776	-6.90776	-6.90776	-6.90776	-6.90776	-6.90776	-6.90776	-6.90776	-6.90776	-6.90776	-6.90776	-6.90776	-6.90776
			751.974	-6.90776	-6.90776	-6.90776	-6.90776	-6.90776	-6.90776	-6.90776	-6.90776	-6.90776	-6.90776	-6.90776	-6.90776	-6.90776	-6.90776	-6.90776	-6.90776	-6.90776	-6.90776	-6.90776	-6.90776	-6.90776	-6.90776	-6.90776	-6.90776	-6.90776	-6.90776	-6.90776	-6.90776	-6.90776	-6.90776	-6.90776	-6.90776	-6.90776	-6.90776	-6.90776	-6.90776	-6.90776	-6.90776	-6.90776	-6.90776	-6.90776	-6.90776	-6.90776	-6.90776	-6.90776	-6.90776
			752.349	-6.90776	-6.90776	-6.90776	-6.90776	-6.90776	-6.90776	-6.90776	-6.90776	-6.90776	-6.90776	-6.90776	-6.90776	-6.90776	-6.90776	-6.90776	-6.90776	-6.90776	-6.90776	-6.90776	-6.90776	-6.90776	-6.90776	-6.90776	-6.90776	-6.90776	-6.90776	-6.90776	-6.90776	-6.90776	-6.90776	-6.90776	-6.90776	-6.90776	-6.90776	-6.90776	-6.90776	-6.90776	-6.90776	-6.90776	-6.90776	-6.90776	-6.90776	-6.90776	-6.90776	-6.90776	-6.90776
			752.725	-6.90776	-6.90776	-6.90776	-6.90776	-6.90776	-6.90776	-6.90776	-6.90776	-6.90776	-6.90776	-6.90776	-6.90776	-6.90776	-6.90776	-6.90776	-6.90776	-6.90776	-6.90776	-6.90776	-6.90776	-6.90776	-6.90776	-6.90776	-6.90776	-6.90776	-6.90776	-6.90776	-6.90776	-6.90776	-6.90776	-6.90776	-6.90776	-6.90776	-6.90776	-6.90776	-6.90776	-6.90776	-6.90776	-6.90776	-6.90776	-6.90776	-6.90776	-6.90776	-6.90776	-6.90776	-6.90776
			753.1	-6.90776	-6.90776	-6.90776	-6.90776	-6.90776	-6.90776	-6.90776	-6.90776	-6.90776	-6.90776	-6.90776	-6.90776	-6.90776	-6.90776	-6.90776	-6.90776	-6.90776	-6.90776	-6.90776	-6.90776	-6.90776	-6.90776	-6.90776	-6.90776	-6.90776	-6.90776	-6.90776	-6.90776	-6.90776	-6.90776	-6.90776	-6.90776	-6.90776	-6.90776	-6.90776	-6.90776	-6.90776	-6.90776	-6.90776	-6.90776	-6.90776	-6.90776	-6.90776	-6.90776	-6.90776	-6.90776
			753.475	-6.90776	-6.90776	-6.90776	-6.90776	-6.90776	-6.90776	-6.90776	-6.90776	-6.90776	-6.90776	-6.90776	-6.90776	-6.90776	-6.90776	-6.90776	-6.90776	-6.90776	-6.90776	-6.90776	-6.90776	-6.90776	-6.90776	-6.90776	-6.90776	-6.90776	-6.90776	-6.90776	-6.90776	-6.90776	-6.90776	-6.90776	-6.90776	-6.90776	-6.90776	-6.90776	-6.90776	-6.90776	-6.90776	-6.90776	-6.90776	-6.90776	-6.90776	-6.90776	-6.90776	-6.90776	-6.90776
			753.85	-6.90776	-6.90776	-6.90776	-6.90776	-6.90776	-6.90776	-6.90776	-6.90776	-6.90776	-6.90776	-6.90776	-6.90776	-6.90776	-6.90776	-6.90776	-6.90776	-6.90776	-6.90776	-6.90776	-6.90776	-6.90776	-6.90776	-6.90776	-6.90776	-6.90776	-6.90776	-6.90776	-6.90776	-6.90776	-6.90776	-6.90776	-6.90776	-6.90776	-6.90776	-6.90776	-6.90776	-6.90776	-6.90776	-6.90776	-6.90776	-6.90776	-6.90776	-6.90776	-6.90776	-6.90776	-6.90776
			754.226	-6.90776	-6.90776	-6.90776	-6.90776	-6.90776	-6.90776	-6.90776	-6.90776	-6.90776	-6.90776	-6.90776	-6.90776	-6.90776	-6.90776	-6.90776	-6.90776	-6.90776	-6.90776	-6.90776	-6.90776	-6.90776	-6.90776	-6.90776	-6.90776	-6.90776	-6.90776	-6.90776	-6.90776	-6.90776	-6.90776	-6.90776	-6.90776	-6.90776	-6.90776	-6.90776	-6.90776	-6.90776	-6.90776	-6.90776	-6.90776	-6.90776	-6.90776	-6.90776	-6.90776	-6.90776	-6.90776
			754.601	-6.90776	-6.90776	-6.90776	-6.90776	-6.90776	-6.90776	-6.90776	-6.90776	-6.90776	-6.90776	-6.90776	-6.90776	-6.90776	-6.90776	-6.90776	-6.90776	-6.90776	-6.90776	-6.90776	-6.90776	-6.90776	-6.90776	-6.90776	-6.90776	-6.90776	-6.90776	-6.90776	-6.90776	-6.90776	-6.90776	-6.90776	-6.90776	-6.90776	-6.90776	-6.90776	-6.90776	-6.90776	-6.90776	-6.90776	-6.90776	-6.90776	-6.90776	-6.90776	-6.90776	-6.90776	-6.90776
			754.976	-6.90776	-6.90776	-6.90776	-6.90776	-6.90776	-6.90776	-6.90776	-6.90776	-6.90776	-6.90776	-6.90776	-6.90776	-6.90776	-6.90776	-6.90776	-6.90776	-6.90776	-6.90776	-6.90776	-6.90776	-6.90776	-6.90776	-6.90776	-6.90776	-6.90776	-6.90776	-6.90776	-6.90776	-6.90776	-6.90776	-6.90776	-6.90776	-6.90776	-6.90776	-6.90776	-6.90776	-6.90776	-6.90776	-6.90776	-6.90776	-6.90776	-6.90776	-6.90776	-6.90776	-6.90776	-6.90776
			755.351	-6.90776	-6.90776	-6.90776	-6.90776	-6.90776	-6.90776	-6.90776	-6.90776	-6.90776	-6.90776	-6.90776	-6.90776	-6.90776	-6.90776	-6.90776	-6.90776	-6.90776	-6.90776	-6.90776	-6.90776	-6.90776	-6.90776	-6.90776	-6.90776	-6.90776	-6.90776	-6.90776	-6.90776	-6.90776	-6.90776	-6.90776	-6.90776	-6.90776	-6.90776	-6.90776	-6.90776	-6.90776	-6.90776	-6.90776	-6.90776	-6.90776	-6.90776	-6.90776	-6.90776	-6.90776	-6.90776
			755.727	-6.90776	-6.90776	-6.90776	-6.90776	-6.90776	-6.90776	-6.90776	-6.90776	-6.90776	-6.90776	-6.90776	-6.90776	-6.90776	-6.90776	-6.90776	-6.90776	-6.90776	-6.90776	-6.90776	-6.90776	-6.90776	-6.90776	-6.90776	-6.90776	-6.90776	-6.90776	-6.90776	-6.90776	-6.90776	-6.90776	-6.90776	-6.90776	-6.90776	-6.90776	-6.90776	-6.90776	-6.90776	-6.90776	-6.90776	-6.90776	-6.90776	-6.90776	-6.90776	-6.90776	-6.90776	-6.90776
			756.102	-6.90776	-6.90776	-6.90776	-6.90776	-6.90776	-6.90776	-6.90776	-6.90776	-6.90776	-6.90776	-6.90776	-6.90776	-6.90776	-6.90776	-6.90776	-6.90776	-6.90776	-6.90776	-6.90776	-6.90776	-6.90776	-6.90776	-6.90776	-6.90776	-6.90776	-6.90776	-6.90776	-6.90776	-6.90776	-6.90776	-6.90776	-6.90776	-6.90776	-6.90776	-6.90776	-6.90776	-6.90776	-6.90776	-6.90776	-6.90776	-6.90776	-6.90776	-6.90776	-6.90776	-6.90776	-6.90776
			756.477	-6.90776	-6.90776	-6.90776	-6.90776	-6.90776	-6.90776	-6.90776	-6.90776	-6.90776	-6.90776	-6.90776	-6.90776	-6.90776	-6.90776	-6.90776	-6.90776	-6.90776	-6.90776	-6.90776	-6.90776	-6.90776	-6.90776	-6.90776	-6.90776	-6.90776	-6.90776	-6.90776	-6.90776	-6.90776	-6.90776	-6.90776	-6.90776	-6.90776	-6.90776	-6.90776	-6.90776	-6.90776	-6.90776	-6.90776	-6.90776	-6.90776	-6.90776	-6.90776	-6.90776	-6.90776	-6.90776
			756.853	-6.90776	-6.90776	-6.90776	-6.90776	-6.90776	-6.90776	-6.90776	-6.90776	-6.90776	-6.90776	-6.90776	-6.90776	-6.90776	-6.90776	-6.90776	-6.90776	-6.90776	-6.90776	-6.90776	-6.90776	-6.90776	-6.90776	-6.90776	-6.90776	-6.90776	-6.90776	-6.90776	-6.90776	-6.90776	-6.90776	-6.90776	-6.90776	-6.90776	-6.90776	-6.90776	-6.90776	-6.90776	-6.90776	-6.90776	-6.90776	-6.90776	-6.90776	-6.90776	-6.90776	-6.90776	-6.90776
			757.228	-6.90776	-6.90776	-6.90776	-6.90776	-6.90776	-6.90776	-6.90776	-6.90776	-6.90776	-6.90776	-6.90776	-6.90776	-6.90776	-6.90776	-6.90776	-6.90776	-6.90776	-6.90776	-6.90776	-6.90776	-6.90776	-6.90776	-6.90776	-6.90776	-6.90776	-6.90776	-6.90776	-6.90776	-6.90776	-6.90776	-6.90776	-6.90776	-6.90776	-6.90776	-6.90776	-6.90776	-6.90776	-6.90776	-6.90776	-6.90776	-6.90776	-6.90776	-6.90776	-6.90776	-6.90776	-6.90776
			757.603	-6.90776	-6.90776	2.05438	3.42758	1.56903	-6.90776	-6.90776	-6.90776	-6.90776	-6.90776	-6.90776	-6.90776	-6.90776	-6.90776	-6.90776	-6.90776	-6.90776	-6.90776	-6.90776	-6.90776	-6.90776	-6.90776	-6.90776	-6.90776	-6.90776	-6.90776	-6.90776	-6.90776	-6.90776	-6.90776	-6.90776	-6.90776	-6.90776	-6.90776	-6.90776	-6.90776	-6.90776	-6.90776	-6.90776	-6.90776	-6.90776	-6.90776	-6.90776	-6.90776	-6.90776	-6.90776
			757.978	-6.90776	-6.90776	4.30139	4.92582	4.07418	-6.90776	-6.90776	-6.90776	-6.90776	-6.90776	-6.90776	-6.90776	-6.90776	-6.90776	-6.90776	-6.90776	-6.90776	-6.90776	-6.90776	-6.90776	-6.90776	-6.90776	-6.90776	-6.90776	-6.90776	-6.90776	-6.90776	-6.90776	-6.90776	-6.90776	-6.90776	-6.90776	-6.90776	-6.90776	-6.90776	-6.90776	-6.90776	-6.90776	-6.90776	-6.90776	-6.90776	-6.90776	-6.90776	-6.90776	-6.90776	-6.90776
			758.354	-6.90776	3.12685	4.60319	4.78584	3.32511	-6.90776	-6.90776	-6.90776	-6.90776	-6.90776	-6.90776	-6.90776	-6.90776	-6.90776	-6.90776	-6.90776	-6.90776	-6.90776	-6.90776	-6.90776	-6.90776	-6.90776	-6.90776	-6.90776	-6.90776	-6.90776	-6.90776	-6.90776	-6.90776	-6.90776	-6.90776	-6.90776	-6.90776	-6.90776	-6.90776	-6.90776	-6.90776	-6.90776	-6.90776	-6.90776	-6.90776	-6.90776	-6.90776	-6.90776	-6.90776	-6.90776
			758.729	-6.90776	1.56903	3.578	3.98531	3.082	-6.90776	-6.90776	-6.90776	-6.90776	-6.90776	-6.90776	-6.90776	-6.90776	-6.90776	-6.90776	-6.90776	-6.90776	-6.90776	-6.90776	-6.90776	-6.90776	-6.90776	-6.90776	-6.90776	-6.90776	-6.90776	-6.90776	-6.90776	-6.90776	-6.90776	-6.90776	-6.90776	-6.90776	-6.90776	-6.90776	-6.90776	-6.90776	-6.90776	-6.90776	-6.90776	-6.90776	-6.90776	-6.90776	-6.90776	-6.90776	-6.90776
			759.104	-6.90776	-6.90776	-6.90776	0.58888	-6.90776	-6.90776	-6.90776	-6.90776	-6.90776	-6.90776	-6.90776	-6.90776	-6.90776	-6.90776	-6.90776	-6.90776	-6.90776	-6.90776	-6.90776	-6.90776	-6.90776	-6.90776	-6.90776	-6.90776	-6.90776	-6.90776	-6.90776	-6.90776	-6.90776	-6.90776	-6.90776	-6.90776	-6.90776	-6.90776	-6.90776	-6.90776	-6.90776	-6.90776	-6.90776	-6.90776	-6.90776	-6.90776	-6.90776	-6.90776	-6.90776	-6.90776
			759.48	-6.90776	-6.90776	-6.90776	-6.90776	-6.90776	-6.90776	-6.90776	-6.90776	-6.90776	-6.90776	-6.90776	-6.90776	-6.90776	-6.90776	-6.90776	-6.90776	-6.90776	-6.90776	-6.90776	-6.90776	-6.90776	-6.90776	-6.90776	-6.90776	-6.90776	-6.90776	-6.90776	-6.90776	-6.90776	-6.90776	-6.90776	-6.90776	-6.90776	-6.90776	-6.90776	-6.90776	-6.90776	-6.90776	-6.90776	-6.90776	-6.90776	-6.90776	-6.90776	-6.90776	-6.90776	-6.90776
			759.855	-6.90776	-6.90776	-6.90776	-6.90776	-6.90776	-6.90776	-6.90776	-6.90776	-6.90776	-6.90776	-6.90776	-6.90776	-6.90776	-6.90776	-6.90776	-6.90776	-6.90776	-6.90776	-6.90776	-6.90776	-6.90776	-6.90776	-6.90776	-6.90776	-6.90776	-6.90776	-6.90776	-6.90776	-6.90776	-6.90776	-6.90776	-6.90776	-6.90776	-6.90776	-6.90776	-6.90776	-6.90776	-6.90776	-6.90776	-6.90776	-6.90776	-6.90776	-6.90776	-6.90776	-6.90776	-6.90776
			760.23	-6.90776	-6.90776	-6.90776	-6.90776	-6.90776	-6.90776	-6.90776	-6.90776	-6.90776	-6.90776	-6.90776	-6.90776	-6.90776	-6.90776	-6.90776	-6.90776	-6.90776	-6.90776	-6.90776	-6.90776	-6.90776	-6.90776	-6.90776	-6.90776	-6.90776	-6.90776	-6.90776	-6.90776	-6.90776	-6.90776	-6.90776	-6.90776	-6.90776	-6.90776	-6.90776	-6.90776	-6.90776	-6.90776	-6.90776	-6.90776	-6.90776	-6.90776	-6.90776	-6.90776	-6.90776	-6.90776
			760.605	-6.90776	-6.90776	-6.90776	-6.90776	2.28258	-6.90776	-6.90776	-6.90776	-6.90776	-6.90776	-6.90776	-6.90776	-6.90776	-6.90776	-6.90776	-6.90776	-6.90776	-6.90776	-6.90776	-6.90776	-6.90776	-6.90776	-6.90776	-6.90776	-6.90776	-6.90776	-6.90776	-6.90776	-6.90776	-6.90776	-6.90776	-6.90776	-6.90776	-6.90776	-6.90776	-6.90776	-6.90776	-6.90776	-6.90776	-6.90776	-6.90776	-6.90776	-6.90776	-6.90776	-6.90776	-6.90776
			760.981	-6.90776	-6.90776	-6.90776	-6.90776	-6.90776	-6.90776	-6.90776	-6.90776	-6.90776	-6.90776	-6.90776	-6.90776	-6.90776	-6.90776	-6.90776	-6.90776	-6.90776	-6.90776	-6.90776	-6.90776	-6.90776	-6.90776	-6.90776	-6.90776	-6.90776	-6.90776	-6.90776	-6.90776	-6.90776	-6.90776	-6.90776	-6.90776	-6.90776	-6.90776	-6.90776	-6.90776	-6.90776	-6.90776	-6.90776	-6.90776	-6.90776	-6.90776	-6.90776	-6.90776	-6.90776	-6.90776
			761.356	-6.90776	-6.90776	-6.90776	-6.90776	-6.90776	-6.90776	-6.90776	-6.90776	-6.90776	-6.90776	-6.90776	-6.90776	-6.90776	-6.90776	-6.90776	-6.90776	-6.90776	-6.90776	-6.90776	-6.90776	-6.90776	-6.90776	-6.90776	-6.90776	-6.90776	-6.90776	-6.90776	-6.90776	-6.90776	-6.90776	-6.90776	-6.90776	-6.90776	-6.90776	-6.90776	-6.90776	-6.90776	-6.90776	-6.90776	-6.90776	-6.90776	-6.90776	-6.90776	-6.90776	-6.90776	-6.90776
			761.731	-6.90776	-6.90776	-6.90776	-6.90776	-6.90776	-6.90776	-6.90776	-6.90776	-6.90776	-6.90776	-6.90776	-6.90776	-6.90776	-6.90776	-6.90776	-6.90776	-6.90776	-6.90776	-6.90776	-6.90776	-6.90776	-6.90776	-6.90776	-6.90776	-6.90776	-6.90776	-6.90776	-6.90776	-6.90776	-6.90776	-6.90776	-6.90776	-6.90776	-6.90776	-6.90776	-6.90776	-6.90776	-6.90776	-6.90776	-6.90776	-6.90776	-6.90776	-6.90776	-6.90776	-6.90776	-6.90776
			762.106	-6.90776	-6.90776	-6.90776	-6.90776	-6.90776	-6.90776	-6.90776	-6.90776	-6.90776	-6.90776	-6.90776	-6.90776	-6.90776	-6.90776	-6.90776	-6.90776	-6.90776	-6.90776	-6.90776	-6.90776	-6.90776	-6.90776	-6.90776	-6.90776	-6.90776	-6.90776	-6.90776	-6.90776	-6.90776	-6.90776	-6.90776	-6.90776	-6.90776	-6.90776	-6.90776	-6.90776	-6.90776	-6.90776	-6.90776	-6.90776	-6.90776	-6.90776	-6.90776	-6.90776	-6.90776	-6.90776
			762.482	-6.90776	-6.90776	-6.90776	-6.90776	-6.90776	-6.90776	-6.90776	-6.90776	-6.90776	-6.90776	-6.90776	-6.90776	-6.90776	-6.90776	-6.90776	-6.90776	-6.90776	-6.90776	-6.90776	-6.90776	-6.90776	-6.90776	-6.90776	-6.90776	-6.90776	-6.90776	-6.90776	-6.90776	-6.90776	-6.90776	-6.90776	-6.90776	-6.90776	-6.90776	-6.90776	-6.90776	-6.90776	-6.90776	-6.90776	-6.90776	-6.90776	-6.90776	-6.90776	-6.90776	-6.90776	-6.90776
			762.857	-6.90776	-6.90776	-6.90776	-6.90776	-6.90776	-6.90776	-6.90776	-6.90776	-6.90776	-6.90776	-6.90776	-6.90776	-6.90776	-6.90776	-6.90776	-6.90776	-6.90776	-6.90776	-6.90776	-6.90776	-6.90776	-6.90776	-6.90776	-6.90776	-6.90776	-6.90776	-6.90776	-6.90776	-6.90776	-6.90776	-6.90776	-6.90776	-6.90776	-6.90776	-6.90776	-6.90776	-6.90776	-6.90776	-6.90776	-6.90776	-6.90776	-6.90776	-6.90776	-6.90776	-6.90776	-6.90776
			763.232	-6.90776	-6.90776	-6.90776	-6.90776	-6.90776	-6.90776	-6.90776	-6.90776	-6.90776	-6.90776	-6.90776	-6.90776	-6.90776	-6.90776	-6.90776	-6.90776	-6.90776	-6.90776	-6.90776	-6.90776	-6.90776	-6.90776	-6.90776	-6.90776	-6.90776	-6.90776	-6.90776	-6.90776	-6.90776	-6.90776	-6.90776	-6.90776	-6.90776	-6.90776	-6.90776	-6.90776	-6.90776	-6.90776	-6.90776	-6.90776	-6.90776	-6.90776	-6.90776	-6.90776	-6.90776	-6.90776
			763.608	-6.90776	-6.90776	-6.90776	-6.90776	-6.90776	-6.90776	-6.90776	-6.90776	-6.90776	-6.90776	-6.90776	-6.90776	-6.90776	-6.90776	-6.90776	-6.90776	-6.90776	-6.90776	-6.90776	-6.90776	-6.90776	-6.90776	-6.90776	-6.90776	-6.90776	-6.90776	-6.90776	-6.90776	-6.90776	-6.90776	-6.90776	-6.90776	-6.90776	-6.90776	-6.90776	-6.90776	-6.90776	-6.90776	-6.90776	-6.90776	-6.90776	-6.90776	-6.90776	-6.90776	-6.90776	-6.90776
			763.983	-6.90776	-6.90776	-6.90776	-6.90776	-6.90776	-6.90776	-6.90776	-6.90776	-6.90776	-6.90776	-6.90776	-6.90776	-6.90776	-6.90776	-6.90776	-6.90776	-6.90776	-6.90776	-6.90776	-6.90776	-6.90776	-6.90776	-6.90776	-6.90776	-6.90776	-6.90776	-6.90776	-6.90776	-6.90776	-6.90776	-6.90776	-6.90776	-6.90776	-6.90776	-6.90776	-6.90776	-6.90776	-6.90776	-6.90776	-6.90776	-6.90776	-6.90776	-6.90776	-6.90776	-6.90776	-6.90776
			764.358	-6.90776	-6.90776	-6.90776	-6.90776	-6.90776	-6.90776	-6.90776	-6.90776	-6.90776	-6.90776	-6.90776	-6.90776	-6.90776	-6.90776	-6.90776	-6.90776	-6.90776	-6.90776	-6.90776	-6.90776	4.07418	3.49049	2.76013	-6.90776	-6.90776	-6.90776	-6.90776	-6.90776	-6.90776	-6.90776	-6.90776	-6.90776	-6.90776	-6.90776	-6.90776	-6.90776	-6.90776	-6.90776	-6.90776	-6.90776	-6.90776	-6.90776	-6.90776	-6.90776	-6.90776	-6.90776
			764.733	-6.90776	-6.90776	-6.90776	-6.90776	-6.90776	-6.90776	-6.90776	-6.90776	-6.90776	-6.90776	-6.90776	-6.90776	-6.90776	-6.90776	-6.90776	-6.90776	-6.90776	-6.90776	-6.90776	3.32511	5.2084	5.05498	3.42758	-6.90776	-6.90776	-6.90776	-6.90776	-6.90776	-6.90776	-6.90776	-6.90776	-6.90776	-6.90776	-6.90776	-6.90776	-6.90776	-6.90776	-6.90776	-6.90776	-6.90776	-6.90776	-6.90776	-6.90776	-6.90776	-6.90776	-6.90776
			765.109	-6.90776	-6.90776	-6.90776	-6.90776	-6.90776	-6.90776	-6.90776	-6.90776	-6.90776	-6.90776	-6.90776	-6.90776	-6.90776	-6.90776	-6.90776	-6.90776	-6.90776	-6.90776	-6.90776	2.76013	5.1405	5.34139	4.23123	-6.90776	-6.90776	-6.90776	-6.90776	-6.90776	-6.90776	-6.90776	-6.90776	-6.90776	-6.90776	-6.90776	-6.90776	-6.90776	-6.90776	-6.90776	-6.90776	-6.90776	-6.90776	-6.90776	-6.90776	-6.90776	-6.90776	-6.90776
			765.484	-6.90776	-6.90776	-6.90776	-6.90776	-6.90776	-6.90776	-6.90776	-6.90776	-6.90776	-6.90776	-6.90776	-6.90776	-6.90776	-6.90776	-6.90776	-6.90776	-6.90776	-6.90776	-6.90776	1.91721	4.27391	4.15578	3.16977	-6.90776	-6.90776	-6.90776	-6.90776	-6.90776	-6.90776	-6.90776	-6.90776	-6.90776	-6.90776	-6.90776	-6.90776	-6.90776	-6.90776	-6.90776	-6.90776	-6.90776	-6.90776	-6.90776	-6.90776	-6.90776	-6.90776	-6.90776
			765.859	-6.90776	-6.90776	-6.90776	-6.90776	-6.90776	-6.90776	-6.90776	-6.90776	-6.90776	-6.90776	-6.90776	-6.90776	-6.90776	-6.90776	-6.90776	-6.90776	-6.90776	-6.90776	-6.90776	-6.90776	-6.90776	2.17498	-6.90776	-6.90776	-6.90776	-6.90776	-6.90776	-6.90776	-6.90776	-6.90776	-6.90776	-6.90776	-6.90776	-6.90776	-6.90776	-6.90776	-6.90776	-6.90776	-6.90776	-6.90776	-6.90776	-6.90776	-6.90776	-6.90776	-6.90776	-6.90776
			766.235	-6.90776	-6.90776	-6.90776	-6.90776	-6.90776	-6.90776	-6.90776	-6.90776	-6.90776	-6.90776	-6.90776	-6.90776	-6.90776	-6.90776	-6.90776	-6.90776	-6.90776	-6.90776	-6.90776	-6.90776	-6.90776	-6.90776	-6.90776	-6.90776	-6.90776	-6.90776	-6.90776	-6.90776	-6.90776	-6.90776	-6.90776	-6.90776	-6.90776	-6.90776	-6.90776	-6.90776	-6.90776	-6.90776	-6.90776	-6.90776	-6.90776	-6.90776	-6.90776	-6.90776	-6.90776	-6.90776
			766.61	-6.90776	-6.90776	-6.90776	-6.90776	-6.90776	-6.90776	-6.90776	-6.90776	-6.90776	-6.90776	-6.90776	-6.90776	-6.90776	-6.90776	-6.90776	-6.90776	-6.90776	-6.90776	-6.90776	-6.90776	-6.90776	-6.90776	-6.90776	-6.90776	-6.90776	-6.90776	-6.90776	-6.90776	-6.90776	-6.90776	-6.90776	-6.90776	-6.90776	-6.90776	-6.90776	-6.90776	-6.90776	-6.90776	-6.90776	-6.90776	-6.90776	-6.90776	-6.90776	-6.90776	-6.90776	-6.90776
			766.985	-6.90776	-6.90776	-6.90776	-6.90776	-6.90776	-6.90776	-6.90776	-6.90776	-6.90776	-6.90776	-6.90776	-6.90776	-6.90776	-6.90776	-6.90776	-6.90776	-6.90776	-6.90776	-6.90776	-6.90776	-6.90776	-6.90776	-6.90776	-6.90776	-6.90776	-6.90776	-6.90776	-6.90776	-6.90776	-6.90776	-6.90776	-6.90776	-6.90776	-6.90776	-6.90776	-6.90776	-6.90776	-6.90776	-6.90776	-6.90776	-6.90776	-6.90776	-6.90776	-6.90776	-6.90776	-6.90776
			767.36	-6.90776	-6.90776	-6.90776	-6.90776	-6.90776	-6.90776	-6.90776	-6.90776	-6.90776	-6.90776	-6.90776	-6.90776	-6.90776	-6.90776	-6.90776	-6.90776	-6.90776	-6.90776	-6.90776	-6.90776	-6.90776	-6.90776	-6.90776	-6.90776	-6.90776	-6.90776	-6.90776	-6.90776	-6.90776	-6.90776	-6.90776	-6.90776	-6.90776	-6.90776	-6.90776	-6.90776	-6.90776	-6.90776	-6.90776	-6.90776	-6.90776	-6.90776	-6.90776	-6.90776	-6.90776	-6.90776
			767.736	-6.90776	-6.90776	-6.90776	-6.90776	-6.90776	-6.90776	-6.90776	-6.90776	-6.90776	-6.90776	-6.90776	-6.90776	-6.90776	-6.90776	-6.90776	-6.90776	-6.90776	-6.90776	-6.90776	-6.90776	-6.90776	-6.90776	-6.90776	-6.90776	-6.90776	-6.90776	-6.90776	-6.90776	-6.90776	-6.90776	-6.90776	-6.90776	-6.90776	-6.90776	-6.90776	-6.90776	-6.90776	-6.90776	-6.90776	-6.90776	-6.90776	-6.90776	-6.90776	-6.90776	-6.90776	-6.90776
			768.111	-6.90776	-6.90776	-6.90776	-6.90776	-6.90776	-6.90776	-6.90776	-6.90776	-6.90776	-6.90776	-6.90776	-6.90776	-6.90776	-6.90776	-6.90776	-6.90776	-6.90776	-6.90776	-6.90776	-6.90776	-6.90776	-6.90776	-6.90776	-6.90776	-6.90776	-6.90776	-6.90776	-6.90776	-6.90776	-6.90776	-6.90776	-6.90776	-6.90776	-6.90776	-6.90776	-6.90776	-6.90776	-6.90776	-6.90776	-6.90776	-6.90776	-6.90776	-6.90776	-6.90776	-6.90776	-6.90776
			768.486	-6.90776	-6.90776	-6.90776	-6.90776	-6.90776	-6.90776	-6.90776	-6.90776	-6.90776	-6.90776	-6.90776	-6.90776	-6.90776	-6.90776	-6.90776	-6.90776	-6.90776	-6.90776	-6.90776	-6.90776	-6.90776	-6.90776	-6.90776	-6.90776	-6.90776	-6.90776	-6.90776	-6.90776	-6.90776	-6.90776	-6.90776	-6.90776	-6.90776	-6.90776	-6.90776	-6.90776	-6.90776	-6.90776	-6.90776	-6.90776	-6.90776	-6.90776	-6.90776	-6.90776	-6.90776	-6.90776
			768.861	-6.90776	-6.90776	-6.90776	-6.90776	-6.90776	-6.90776	-6.90776	-6.90776	-6.90776	-6.90776	-6.90776	-6.90776	-6.90776	-6.90776	-6.90776	-6.90776	-6.90776	-6.90776	-6.90776	-6.90776	-6.90776	-6.90776	-6.90776	-6.90776	-6.90776	-6.90776	-6.90776	-6.90776	-6.90776	-6.90776	-6.90776	-6.90776	-6.90776	-6.90776	-6.90776	-6.90776	-6.90776	-6.90776	-6.90776	-6.90776	-6.90776	-6.90776	-6.90776	-6.90776	-6.90776	-6.90776
			769.237	-6.90776	-6.90776	-6.90776	-6.90776	-6.90776	-6.90776	-6.90776	-6.90776	-6.90776	-6.90776	-6.90776	-6.90776	-6.90776	-6.90776	-6.90776	-6.90776	-6.90776	-6.90776	-6.90776	-6.90776	-6.90776	-6.90776	-6.90776	-6.90776	-6.90776	-6.90776	-6.90776	-6.90776	-6.90776	-6.90776	-6.90776	-6.90776	-6.90776	-6.90776	-6.90776	-6.90776	-6.90776	-6.90776	-6.90776	-6.90776	-6.90776	-6.90776	-6.90776	-6.90776	-6.90776	-6.90776
			769.612	-6.90776	-6.90776	-6.90776	-6.90776	-6.90776	-6.90776	-6.90776	-6.90776	-6.90776	-6.90776	-6.90776	-6.90776	-6.90776	-6.90776	-6.90776	-6.90776	-6.90776	-6.90776	-6.90776	-6.90776	-6.90776	-6.90776	-6.90776	-6.90776	-6.90776	-6.90776	-6.90776	-6.90776	-6.90776	-6.90776	-6.90776	-6.90776	-6.90776	-6.90776	-6.90776	-6.90776	-6.90776	-6.90776	-6.90776	-6.90776	-6.90776	-6.90776	-6.90776	-6.90776	-6.90776	-6.90776
			769.987	-6.90776	-6.90776	-6.90776	-6.90776	-6.90776	-6.90776	-6.90776	-6.90776	-6.90776	-6.90776	-6.90776	-6.90776	-6.90776	-6.90776	-6.90776	-6.90776	-6.90776	-6.90776	-6.90776	-6.90776	-6.90776	-6.90776	-6.90776	-6.90776	-6.90776	-6.90776	-6.90776	-6.90776	-6.90776	-6.90776	-6.90776	-6.90776	-6.90776	-6.90776	-6.90776	-6.90776	-6.90776	-6.90776	-6.90776	-6.90776	-6.90776	-6.90776	-6.90776	-6.90776	-6.90776	-6.90776
			770.363	-6.90776	-6.90776	-6.90776	-6.90776	-6.90776	-6.90776	-6.90776	-6.90776	-6.90776	-6.90776	-6.90776	-6.90776	-6.90776	-6.90776	-6.90776	-6.90776	-6.90776	-6.90776	-6.90776	-6.90776	-6.90776	-6.90776	-6.90776	-6.90776	-6.90776	-6.90776	-6.90776	-6.90776	-6.90776	-6.90776	-6.90776	-6.90776	-6.90776	-6.90776	-6.90776	-6.90776	-6.90776	-6.90776	-6.90776	-6.90776	-6.90776	-6.90776	-6.90776	-6.90776	-6.90776	-6.90776
			770.738	-6.90776	-6.90776	-6.90776	-6.90776	-6.90776	-6.90776	-6.90776	-6.90776	-6.90776	-6.90776	-6.90776	-6.90776	-6.90776	-6.90776	-6.90776	-6.90776	-6.90776	-6.90776	-6.90776	-6.90776	-6.90776	-6.90776	-6.90776	-6.90776	-6.90776	-6.90776	-6.90776	-6.90776	-6.90776	-6.90776	-6.90776	-6.90776	-6.90776	-6.90776	-6.90776	-6.90776	-6.90776	-6.90776	-6.90776	-6.90776	-6.90776	-6.90776	-6.90776	-6.90776	-6.90776	-6.90776
			771.113	-6.90776	-6.90776	-6.90776	-6.90776	-6.90776	-6.90776	-6.90776	-6.90776	-6.90776	-6.90776	-6.90776	-6.90776	-6.90776	-6.90776	-6.90776	-6.90776	-6.90776	-6.90776	-6.90776	-6.90776	-6.90776	-6.90776	-6.90776	-6.90776	-6.90776	-6.90776	-6.90776	-6.90776	-6.90776	-6.90776	-6.90776	-6.90776	-6.90776	-6.90776	-6.90776	-6.90776	-6.90776	-6.90776	-6.90776	-6.90776	-6.90776	-6.90776	-6.90776	-6.90776	-6.90776	-6.90776
			771.488	-6.90776	-6.90776	-6.90776	-6.90776	-6.90776	-6.90776	-6.90776	-6.90776	-6.90776	-6.90776	-6.90776	-6.90776	-6.90776	-6.90776	-6.90776	-6.90776	-6.90776	-6.90776	-6.90776	-6.90776	-6.90776	-6.90776	-6.90776	-6.90776	-6.90776	-6.90776	-6.90776	-6.90776	-6.90776	-6.90776	-6.90776	-6.90776	-6.90776	-6.90776	-6.90776	-6.90776	-6.90776	-6.90776	-6.90776	-6.90776	-6.90776	-6.90776	-6.90776	-6.90776	-6.90776	-6.90776
			771.864	-6.90776	-6.90776	-6.90776	-6.90776	-6.90776	-6.90776	-6.90776	-6.90776	-6.90776	-6.90776	-6.90776	-6.90776	-6.90776	-6.90776	-6.90776	-6.90776	-6.90776	-6.90776	-6.90776	-6.90776	-6.90776	-6.90776	-6.90776	-6.90776	-6.90776	-6.90776	-6.90776	-6.90776	-6.90776	-6.90776	-6.90776	-6.90776	-6.90776	-6.90776	-6.90776	-6.90776	-6.90776	-6.90776	-6.90776	-6.90776	-6.90776	-6.90776	-6.90776	-6.90776	-6.90776	-6.90776
			772.239	-6.90776	-6.90776	-6.90776	-6.90776	-6.90776	-6.90776	-6.90776	-6.90776	-6.90776	-6.90776	-6.90776	-6.90776	-6.90776	-6.90776	-6.90776	-6.90776	-6.90776	-6.90776	-6.90776	-6.90776	-6.90776	-6.90776	-6.90776	-6.90776	-6.90776	-6.90776	-6.90776	-6.90776	-6.90776	-6.90776	-6.90776	-6.90776	-6.90776	-6.90776	-6.90776	-6.90776	-6.90776	-6.90776	-6.90776	-6.90776	-6.90776	-6.90776	-6.90776	-6.90776	-6.90776	-6.90776
			772.614	-6.90776	-6.90776	-6.90776	-6.90776	-6.90776	-6.90776	-6.90776	-6.90776	-6.90776	-6.90776	-6.90776	-6.90776	-6.90776	-6.90776	-6.90776	-6.90776	-6.90776	-6.90776	-6.90776	-6.90776	-6.90776	-6.90776	-6.90776	-6.90776	-6.90776	-6.90776	-6.90776	-6.90776	-6.90776	-6.90776	-6.90776	-6.90776	-6.90776	-6.90776	-6.90776	-6.90776	-6.90776	-6.90776	-6.90776	-6.90776	-6.90776	-6.90776	-6.90776	-6.90776	-6.90776	-6.90776
			772.99	-6.90776	-6.90776	-6.90776	-6.90776	-6.90776	-6.90776	-6.90776	-6.90776	-6.90776	-6.90776	-6.90776	-6.90776	-6.90776	-6.90776	-6.90776	-6.90776	-6.90776	-6.90776	-6.90776	-6.90776	-6.90776	-6.90776	-6.90776	-6.90776	-6.90776	-6.90776	-6.90776	-6.90776	-6.90776	-6.90776	-6.90776	-6.90776	-6.90776	-6.90776	-6.90776	-6.90776	-6.90776	-6.90776	-6.90776	-6.90776	-6.90776	-6.90776	-6.90776	-6.90776	-6.90776	-6.90776
			773.365	-6.90776	-6.90776	-6.90776	-6.90776	-6.90776	-6.90776	-6.90776	-6.90776	-6.90776	-6.90776	-6.90776	-6.90776	-6.90776	-6.90776	-6.90776	-6.90776	-6.90776	-6.90776	-6.90776	-6.90776	-6.90776	-6.90776	-6.90776	-6.90776	-6.90776	-6.90776	-6.90776	-6.90776	-6.90776	-6.90776	-6.90776	-6.90776	-6.90776	-6.90776	-6.90776	-6.90776	-6.90776	-6.90776	-6.90776	-6.90776	-6.90776	-6.90776	-6.90776	-6.90776	-6.90776	-6.90776
			773.74	-6.90776	-6.90776	-6.90776	-6.90776	-6.90776	-6.90776	-6.90776	-6.90776	-6.90776	-6.90776	-6.90776	-6.90776	-6.90776	-6.90776	-6.90776	-6.90776	-6.90776	-6.90776	-6.90776	-6.90776	-6.90776	-6.90776	-6.90776	-6.90776	-6.90776	-6.90776	-6.90776	-6.90776	-6.90776	-6.90776	-6.90776	-6.90776	-6.90776	-6.90776	-6.90776	-6.90776	-6.90776	-6.90776	-6.90776	-6.90776	-6.90776	-6.90776	-6.90776	-6.90776	-6.90776	-6.90776
			774.115	-6.90776	-6.90776	-6.90776	-6.90776	-6.90776	-6.90776	-6.90776	-6.90776	-6.90776	-6.90776	-6.90776	-6.90776	-6.90776	-6.90776	-6.90776	-6.90776	-6.90776	-6.90776	-6.90776	-6.90776	-6.90776	-6.90776	-6.90776	-6.90776	-6.90776	-6.90776	-6.90776	-6.90776	-6.90776	-6.90776	-6.90776	-6.90776	-6.90776	-6.90776	-6.90776	-6.90776	-6.90776	-6.90776	-6.90776	-6.90776	-6.90776	-6.90776	-6.90776	-6.90776	-6.90776	-6.90776
			774.491	-6.90776	-6.90776	-6.90776	-6.90776	-6.90776	-6.90776	-6.90776	-6.90776	-6.90776	-6.90776	-6.90776	-6.90776	-6.90776	-6.90776	-6.90776	-6.90776	-6.90776	-6.90776	-6.90776	-6.90776	-6.90776	-6.90776	-6.90776	-6.90776	-6.90776	-6.90776	-6.90776	-6.90776	-6.90776	-6.90776	-6.90776	-6.90776	-6.90776	-6.90776	-6.90776	-6.90776	-6.90776	-6.90776	-6.90776	-6.90776	-6.90776	-6.90776	-6.90776	-6.90776	-6.90776	-6.90776
			774.866	-6.90776	-6.90776	-6.90776	-6.90776	-6.90776	-6.90776	-6.90776	-6.90776	-6.90776	-6.90776	-6.90776	-6.90776	-6.90776	-6.90776	-6.90776	-6.90776	-6.90776	-6.90776	-6.90776	-6.90776	-6.90776	-6.90776	-6.90776	-6.90776	-6.90776	-6.90776	-6.90776	-6.90776	-6.90776	-6.90776	-6.90776	-6.90776	-6.90776	-6.90776	-6.90776	-6.90776	-6.90776	-6.90776	-6.90776	-6.90776	-6.90776	-6.90776	-6.90776	-6.90776	-6.90776	-6.90776
			775.241	-6.90776	-6.90776	-6.90776	-6.90776	-6.90776	-6.90776	-6.90776	-6.90776	-6.90776	-6.90776	-6.90776	-6.90776	-6.90776	-6.90776	-6.90776	-6.90776	-6.90776	-6.90776	-6.90776	-6.90776	-6.90776	-6.90776	-6.90776	-6.90776	-6.90776	-6.90776	-6.90776	-6.90776	-6.90776	-6.90776	-6.90776	-6.90776	-6.90776	-6.90776	-6.90776	-6.90776	-6.90776	-6.90776	-6.90776	-6.90776	-6.90776	-6.90776	-6.90776	-6.90776	-6.90776	-6.90776
			775.617	-6.90776	-6.90776	-6.90776	-6.90776	-6.90776	-6.90776	-6.90776	-6.90776	-6.90776	-6.90776	-6.90776	-6.90776	-6.90776	-6.90776	-6.90776	-6.90776	-6.90776	-6.90776	-6.90776	-6.90776	-6.90776	-6.90776	-6.90776	-6.90776	-6.90776	-6.90776	-6.90776	-6.90776	-6.90776	-6.90776	-6.90776	-6.90776	-6.90776	-6.90776	-6.90776	-6.90776	-6.90776	-6.90776	-6.90776	-6.90776	-6.90776	-6.90776	-6.90776	-6.90776	-6.90776	-6.90776
			775.992	-6.90776	-6.90776	-6.90776	-6.90776	-6.90776	-6.90776	-6.90776	-6.90776	-6.90776	-6.90776	-6.90776	-6.90776	-6.90776	-6.90776	-6.90776	-6.90776	-6.90776	-6.90776	-6.90776	-6.90776	-6.90776	-6.90776	-6.90776	-6.90776	-6.90776	-6.90776	-6.90776	-6.90776	-6.90776	-6.90776	-6.90776	-6.90776	-6.90776	-6.90776	-6.90776	-6.90776	-6.90776	-6.90776	-6.90776	-6.90776	-6.90776	-6.90776	-6.90776	-6.90776	-6.90776	-6.90776
			776.367	-6.90776	-6.90776	-6.90776	-6.90776	-6.90776	-6.90776	-6.90776	-6.90776	-6.90776	-6.90776	-6.90776	-6.90776	-6.90776	-6.90776	-6.90776	-6.90776	-6.90776	-6.90776	-6.90776	-6.90776	-6.90776	-6.90776	-6.90776	-6.90776	-6.90776	-6.90776	-6.90776	-6.90776	-6.90776	-6.90776	-6.90776	-6.90776	-6.90776	-6.90776	-6.90776	-6.90776	-6.90776	-6.90776	-6.90776	-6.90776	-6.90776	-6.90776	-6.90776	-6.90776	-6.90776	-6.90776
			776.742	-6.90776	-6.90776	-6.90776	-6.90776	-6.90776	-6.90776	-6.90776	-6.90776	-6.90776	-6.90776	-6.90776	-6.90776	-6.90776	-6.90776	-6.90776	-6.90776	-6.90776	-6.90776	-6.90776	-6.90776	-6.90776	-6.90776	-6.90776	-6.90776	-6.90776	-6.90776	-6.90776	-6.90776	-6.90776	-6.90776	-6.90776	-6.90776	-6.90776	-6.90776	-6.90776	-6.90776	-6.90776	-6.90776	-6.90776	-6.90776	-6.90776	-6.90776	-6.90776	-6.90776	-6.90776	-6.90776
			777.118	-6.90776	-6.90776	-6.90776	-6.90776	-6.90776	-6.90776	-6.90776	-6.90776	-6.90776	-6.90776	-6.90776	-6.90776	-6.90776	-6.90776	-6.90776	-6.90776	-6.90776	-6.90776	-6.90776	-6.90776	-6.90776	-6.90776	-6.90776	-6.90776	-6.90776	-6.90776	-6.90776	-6.90776	-6.90776	-6.90776	-6.90776	-6.90776	-6.90776	-6.90776	-6.90776	-6.90776	-6.90776	-6.90776	-6.90776	-6.90776	-6.90776	-6.90776	-6.90776	-6.90776	-6.90776	-6.90776
			777.493	-6.90776	-6.90776	-6.90776	-6.90776	-6.90776	-6.90776	-6.90776	-6.90776	-6.90776	-6.90776	-6.90776	-6.90776	-6.90776	-6.90776	-6.90776	-6.90776	-6.90776	-6.90776	-6.90776	-6.90776	-6.90776	-6.90776	-6.90776	-6.90776	-6.90776	-6.90776	-6.90776	-6.90776	-6.90776	-6.90776	-6.90776	-6.90776	-6.90776	-6.90776	-6.90776	-6.90776	-6.90776	-6.90776	-6.90776	-6.90776	-6.90776	-6.90776	-6.90776	-6.90776	-6.90776	-6.90776
			777.868	-6.90776	-6.90776	-6.90776	-6.90776	-6.90776	-6.90776	-6.90776	-6.90776	-6.90776	-6.90776	-6.90776	-6.90776	-6.90776	-6.90776	-6.90776	-6.90776	-6.90776	-6.90776	-6.90776	-6.90776	-6.90776	-6.90776	-6.90776	-6.90776	-6.90776	-6.90776	-6.90776	-6.90776	-6.90776	-6.90776	-6.90776	-6.90776	-6.90776	-6.90776	-6.90776	-6.90776	-6.90776	-6.90776	-6.90776	-6.90776	-6.90776	-6.90776	-6.90776	-6.90776	-6.90776	-6.90776
			778.243	-6.90776	-6.90776	-6.90776	-6.90776	-6.90776	-6.90776	-6.90776	-6.90776	-6.90776	-6.90776	-6.90776	-6.90776	-6.90776	-6.90776	-6.90776	-6.90776	-6.90776	-6.90776	-6.90776	-6.90776	-6.90776	-6.90776	-6.90776	-6.90776	-6.90776	-6.90776	-6.90776	-6.90776	-6.90776	-6.90776	-6.90776	-6.90776	-6.90776	-6.90776	-6.90776	-6.90776	-6.90776	-6.90776	-6.90776	-6.90776	-6.90776	-6.90776	-6.90776	-6.90776	-6.90776	-6.90776
			778.619	-6.90776	-6.90776	-6.90776	-6.90776	-6.90776	-6.90776	-6.90776	-6.90776	-6.90776	-6.90776	-6.90776	-6.90776	-6.90776	-6.90776	-6.90776	-6.90776	-6.90776	-6.90776	-6.90776	-6.90776	-6.90776	-6.90776	-6.90776	-6.90776	-6.90776	-6.90776	-6.90776	-6.90776	-6.90776	-6.90776	-6.90776	-6.90776	-6.90776	-6.90776	-6.90776	-6.90776	-6.90776	-6.90776	-6.90776	-6.90776	-6.90776	-6.90776	-6.90776	-6.90776	-6.90776	-6.90776
			778.994	-6.90776	-6.90776	-6.90776	-6.90776	-6.90776	-6.90776	-6.90776	-6.90776	-6.90776	-6.90776	-6.90776	-6.90776	-6.90776	-6.90776	-6.90776	-6.90776	-6.90776	-6.90776	-6.90776	-6.90776	-6.90776	-6.90776	-6.90776	-6.90776	-6.90776	-6.90776	-6.90776	-6.90776	-6.90776	-6.90776	-6.90776	-6.90776	-6.90776	-6.90776	-6.90776	-6.90776	-6.90776	-6.90776	-6.90776	-6.90776	-6.90776	-6.90776	-6.90776	-6.90776	-6.90776	-6.90776
			779.369	-6.90776	-6.90776	-6.90776	-6.90776	-6.90776	-6.90776	-6.90776	-6.90776	-6.90776	-6.90776	-6.90776	-6.90776	-6.90776	-6.90776	-6.90776	-6.90776	-6.90776	-6.90776	-6.90776	-6.90776	-6.90776	-6.90776	-6.90776	-6.90776	-6.90776	-6.90776	-6.90776	-6.90776	-6.90776	-6.90776	-6.90776	-6.90776	-6.90776	-6.90776	-6.90776	-6.90776	-6.90776	-6.90776	-6.90776	-6.90776	-6.90776	-6.90776	-6.90776	-6.90776	-6.90776	-6.90776
			779.745	-6.90776	-6.90776	-6.90776	-6.90776	-6.90776	-6.90776	-6.90776	-6.90776	-6.90776	-6.90776	-6.90776	-6.90776	-6.90776	-6.90776	-6.90776	-6.90776	-6.90776	-6.90776	-6.90776	-6.90776	-6.90776	-6.90776	-6.90776	-6.90776	-6.90776	-6.90776	-6.90776	-6.90776	-6.90776	-6.90776	-6.90776	-6.90776	-6.90776	-6.90776	-6.90776	-6.90776	-6.90776	-6.90776	-6.90776	-6.90776	-6.90776	-6.90776	-6.90776	-6.90776	-6.90776	-6.90776
			780.12	-6.90776	-6.90776	-6.90776	-6.90776	-6.90776	-6.90776	-6.90776	-6.90776	-6.90776	-6.90776	-6.90776	-6.90776	-6.90776	-6.90776	-6.90776	-6.90776	-6.90776	-6.90776	-6.90776	-6.90776	-6.90776	-6.90776	-6.90776	-6.90776	-6.90776	-6.90776	-6.90776	-6.90776	-6.90776	-6.90776	-6.90776	-6.90776	-6.90776	-6.90776	-6.90776	-6.90776	-6.90776	-6.90776	-6.90776	-6.90776	-6.90776	-6.90776	-6.90776	-6.90776	-6.90776	-6.90776
			780.495	-6.90776	-6.90776	-6.90776	-6.90776	-6.90776	-6.90776	-6.90776	-6.90776	-6.90776	-6.90776	-6.90776	-6.90776	-6.90776	-6.90776	-6.90776	-6.90776	-6.90776	-6.90776	-6.90776	-6.90776	-6.90776	-6.90776	-6.90776	-6.90776	-6.90776	-6.90776	-6.90776	-6.90776	-6.90776	-6.90776	-6.90776	-6.90776	-6.90776	-6.90776	-6.90776	-6.90776	-6.90776	-6.90776	-6.90776	-6.90776	-6.90776	-6.90776	-6.90776	-6.90776	-6.90776	-6.90776
			780.87	-6.90776	-6.90776	-6.90776	-6.90776	-6.90776	-6.90776	-6.90776	-6.90776	-6.90776	-6.90776	-6.90776	-6.90776	-6.90776	1.03032	-6.90776	-6.90776	-6.90776	-6.90776	-6.90776	-6.90776	-6.90776	-6.90776	-6.90776	-6.90776	-6.90776	-6.90776	-6.90776	-6.90776	-6.90776	-6.90776	-6.90776	-6.90776	-6.90776	-6.90776	-6.90776	-6.90776	-6.90776	-6.90776	-6.90776	-6.90776	-6.90776	-6.90776	-6.90776	-6.90776	-6.90776	-6.90776
			781.246	-6.90776	-6.90776	-6.90776	-6.90776	-6.90776	-6.90776	-6.90776	-6.90776	-6.90776	-6.90776	-6.90776	-6.90776	-6.90776	-6.90776	-6.90776	-6.90776	-6.90776	-6.90776	-6.90776	-6.90776	-6.90776	-6.90776	-6.90776	-6.90776	-6.90776	-6.90776	-6.90776	-6.90776	-6.90776	-6.90776	-6.90776	-6.90776	-6.90776	-6.90776	-6.90776	-6.90776	-6.90776	-6.90776	-6.90776	-6.90776	-6.90776	-6.90776	-6.90776	-6.90776	-6.90776	-6.90776
			781.621	-6.90776	-6.90776	-6.90776	-6.90776	-6.90776	-6.90776	-6.90776	-6.90776	-6.90776	-6.90776	-6.90776	-6.90776	-6.90776	-6.90776	-6.90776	-6.90776	-6.90776	-6.90776	-6.90776	-6.90776	-6.90776	-6.90776	-6.90776	-6.90776	-6.90776	-6.90776	-6.90776	-6.90776	-6.90776	-6.90776	-6.90776	-6.90776	-6.90776	-6.90776	-6.90776	-6.90776	-6.90776	-6.90776	-6.90776	-6.90776	-6.90776	-6.90776	-6.90776	-6.90776	-6.90776	-6.90776
			781.996	-6.90776	-6.90776	-6.90776	-6.90776	-6.90776	-6.90776	-6.90776	-6.90776	-6.90776	-6.90776	-6.90776	-6.90776	-6.90776	-6.90776	-6.90776	-6.90776	-6.90776	-6.90776	-6.90776	-6.90776	-6.90776	-6.90776	-6.90776	-6.90776	-6.90776	-6.90776	-6.90776	-6.90776	-6.90776	-6.90776	-6.90776	-6.90776	-6.90776	-6.90776	-6.90776	-6.90776	-6.90776	-6.90776	-6.90776	-6.90776	-6.90776	-6.90776	-6.90776	-6.90776	-6.90776	-6.90776
			782.372	-6.90776	-6.90776	-6.90776	-6.90776	-6.90776	-6.90776	-6.90776	-6.90776	-6.90776	-6.90776	-6.90776	-6.90776	-6.90776	-6.90776	-6.90776	-6.90776	-6.90776	-6.90776	-6.90776	-6.90776	-6.90776	-6.90776	-6.90776	-6.90776	-6.90776	-6.90776	-6.90776	-6.90776	-6.90776	-6.90776	-6.90776	-6.90776	-6.90776	-6.90776	-6.90776	-6.90776	-6.90776	-6.90776	-6.90776	-6.90776	-6.90776	-6.90776	-6.90776	-6.90776	-6.90776	-6.90776
			782.747	-6.90776	-6.90776	-6.90776	-6.90776	-6.90776	-6.90776	-6.90776	-6.90776	-6.90776	-6.90776	-6.90776	-6.90776	-6.90776	-6.90776	-6.90776	-6.90776	-6.90776	-6.90776	-6.90776	-6.90776	-6.90776	-6.90776	-6.90776	-6.90776	-6.90776	-6.90776	-6.90776	-6.90776	-6.90776	-6.90776	-6.90776	-6.90776	-6.90776	-6.90776	-6.90776	-6.90776	-6.90776	-6.90776	-6.90776	-6.90776	-6.90776	-6.90776	-6.90776	-6.90776	-6.90776	-6.90776
			783.122	-6.90776	-6.90776	-6.90776	-6.90776	-6.90776	-6.90776	-6.90776	-6.90776	-6.90776	-6.90776	-6.90776	-6.90776	-6.90776	-6.90776	-6.90776	-6.90776	-6.90776	-6.90776	-6.90776	-6.90776	-6.90776	-6.90776	-6.90776	-6.90776	-6.90776	-6.90776	-6.90776	-6.90776	-6.90776	-6.90776	-6.90776	-6.90776	-6.90776	-6.90776	-6.90776	-6.90776	-6.90776	-6.90776	-6.90776	-6.90776	-6.90776	-6.90776	-6.90776	-6.90776	-6.90776	-6.90776
			783.497	-6.90776	-6.90776	-6.90776	-6.90776	-6.90776	-6.90776	-6.90776	-6.90776	-6.90776	-6.90776	-6.90776	-6.90776	-6.90776	-6.90776	-6.90776	-6.90776	-6.90776	-6.90776	-6.90776	-6.90776	-6.90776	-6.90776	-6.90776	-6.90776	-6.90776	-6.90776	-6.90776	-6.90776	-6.90776	-6.90776	-6.90776	-6.90776	-6.90776	-6.90776	-6.90776	-6.90776	-6.90776	-6.90776	-6.90776	-6.90776	-6.90776	-6.90776	-6.90776	-6.90776	-6.90776	-6.90776
			783.873	-6.90776	-6.90776	-6.90776	-6.90776	-6.90776	-6.90776	-6.90776	-6.90776	-6.90776	-6.90776	-6.90776	-6.90776	-6.90776	-6.90776	-6.90776	-6.90776	-6.90776	-6.90776	-6.90776	-6.90776	-6.90776	-6.90776	-6.90776	-6.90776	-6.90776	-6.90776	-6.90776	-6.90776	-6.90776	-6.90776	-6.90776	-6.90776	-6.90776	-6.90776	-6.90776	-6.90776	-6.90776	-6.90776	-6.90776	-6.90776	-6.90776	-6.90776	-6.90776	-6.90776	-6.90776	-6.90776
			784.248	-6.90776	-6.90776	-6.90776	-6.90776	-6.90776	-6.90776	-6.90776	-6.90776	-6.90776	-6.90776	-6.90776	-6.90776	-6.90776	-6.90776	-6.90776	-6.90776	-6.90776	-6.90776	-6.90776	-6.90776	-6.90776	-6.90776	-6.90776	-6.90776	-6.90776	-6.90776	-6.90776	-6.90776	-6.90776	-6.90776	-6.90776	-6.90776	-6.90776	-6.90776	-6.90776	-6.90776	-6.90776	-6.90776	-6.90776	-6.90776	-6.90776	-6.90776	-6.90776	-6.90776	-6.90776	-6.90776
			784.623	-6.90776	-6.90776	-6.90776	-6.90776	-6.90776	-6.90776	-6.90776	-6.90776	-6.90776	-6.90776	-6.90776	-6.90776	-6.90776	-6.90776	-6.90776	-6.90776	-6.90776	-6.90776	-6.90776	-6.90776	-6.90776	-6.90776	-6.90776	-6.90776	-6.90776	-6.90776	-6.90776	-6.90776	-6.90776	-6.90776	-6.90776	-6.90776	-6.90776	-6.90776	-6.90776	-6.90776	-6.90776	-6.90776	-6.90776	-6.90776	-6.90776	-6.90776	-6.90776	-6.90776	-6.90776	-6.90776
			784.999	-6.90776	-6.90776	-6.90776	-6.90776	0.58888	-6.90776	-6.90776	-6.90776	-6.90776	-6.90776	-6.90776	-6.90776	-6.90776	-6.90776	-6.90776	-6.90776	-6.90776	-6.90776	-6.90776	-6.90776	-6.90776	-6.90776	-6.90776	-6.90776	-6.90776	-6.90776	-6.90776	-6.90776	-6.90776	-6.90776	-6.90776	-6.90776	-6.90776	-6.90776	-6.90776	-6.90776	-6.90776	-6.90776	-6.90776	-6.90776	-6.90776	-6.90776	-6.90776	-6.90776	-6.90776	-6.90776
			785.374	-6.90776	-6.90776	-6.90776	-6.90776	-6.90776	-6.90776	-6.90776	-6.90776	-6.90776	-6.90776	-6.90776	-6.90776	-6.90776	-6.90776	-6.90776	-6.90776	-6.90776	-6.90776	-6.90776	-6.90776	-6.90776	-6.90776	-6.90776	-6.90776	-6.90776	-6.90776	-6.90776	-6.90776	-6.90776	-6.90776	-6.90776	-6.90776	-6.90776	-6.90776	-6.90776	-6.90776	-6.90776	-6.90776	-6.90776	-6.90776	-6.90776	-6.90776	-6.90776	-6.90776	-6.90776	-6.90776
			785.749	-6.90776	-6.90776	-6.90776	-6.90776	-6.90776	-6.90776	-6.90776	-6.90776	-6.90776	-6.90776	-6.90776	-6.90776	-6.90776	-6.90776	-6.90776	-6.90776	-6.90776	-6.90776	-6.90776	-6.90776	-6.90776	-6.90776	-6.90776	-6.90776	-6.90776	-6.90776	-6.90776	-6.90776	-6.90776	-6.90776	-6.90776	-6.90776	-6.90776	-6.90776	-6.90776	-6.90776	-6.90776	-6.90776	-6.90776	-6.90776	-6.90776	-6.90776	-6.90776	-6.90776	-6.90776	-6.90776
			786.124	-6.90776	-6.90776	-6.90776	-6.90776	-6.90776	-6.90776	-6.90776	-6.90776	-6.90776	-6.90776	-6.90776	-6.90776	-6.90776	-6.90776	-6.90776	-6.90776	-6.90776	-6.90776	-6.90776	-6.90776	-6.90776	-6.90776	-6.90776	-6.90776	-6.90776	-6.90776	-6.90776	-6.90776	-6.90776	-6.90776	-6.90776	-6.90776	-6.90776	-6.90776	-6.90776	-6.90776	-6.90776	-6.90776	-6.90776	-6.90776	-6.90776	-6.90776	-6.90776	-6.90776	-6.90776	-6.90776
			786.5	-6.90776	-6.90776	-6.90776	-6.90776	-6.90776	-6.90776	-6.90776	-6.90776	-6.90776	-6.90776	-6.90776	-6.90776	-6.90776	-6.90776	-6.90776	-6.90776	-6.90776	-6.90776	-6.90776	-6.90776	-6.90776	-6.90776	-6.90776	-6.90776	-6.90776	-6.90776	-6.90776	-6.90776	-6.90776	-6.90776	-6.90776	-6.90776	-6.90776	-6.90776	-6.90776	-6.90776	-6.90776	-6.90776	-6.90776	-6.90776	-6.90776	-6.90776	-6.90776	-6.90776	-6.90776	-6.90776
			786.875	-6.90776	-6.90776	-6.90776	-6.90776	-6.90776	-6.90776	-6.90776	-6.90776	-6.90776	-6.90776	-6.90776	-6.90776	-6.90776	-6.90776	-6.90776	-6.90776	-6.90776	-6.90776	-6.90776	-6.90776	-6.90776	-6.90776	-6.90776	-6.90776	-6.90776	-6.90776	-6.90776	-6.90776	-6.90776	-6.90776	-6.90776	-6.90776	-6.90776	-6.90776	-6.90776	-6.90776	-6.90776	-6.90776	-6.90776	-6.90776	-6.90776	-6.90776	-6.90776	-6.90776	-6.90776	-6.90776
			787.25	-6.90776	-6.90776	-6.90776	-6.90776	-6.90776	-6.90776	-6.90776	-6.90776	-6.90776	-6.90776	-6.90776	-6.90776	-6.90776	-6.90776	-6.90776	-6.90776	-6.90776	-6.90776	-6.90776	-6.90776	-6.90776	-6.90776	-6.90776	-6.90776	-6.90776	-6.90776	-6.90776	-6.90776	-6.90776	-6.90776	-6.90776	-6.90776	-6.90776	-6.90776	-6.90776	-6.90776	-6.90776	-6.90776	-6.90776	-6.90776	-6.90776	-6.90776	-6.90776	-6.90776	-6.90776	-6.90776
			787.625	-6.90776	-6.90776	-6.90776	-6.90776	-6.90776	-6.90776	-6.90776	-6.90776	-6.90776	-6.90776	-6.90776	-6.90776	-6.90776	-6.90776	-6.90776	-6.90776	-6.90776	-6.90776	-6.90776	-6.90776	-6.90776	-6.90776	-6.90776	-6.90776	-6.90776	-6.90776	-6.90776	-6.90776	-6.90776	-6.90776	-6.90776	-6.90776	-6.90776	-6.90776	-6.90776	-6.90776	-6.90776	-6.90776	-6.90776	-6.90776	-6.90776	-6.90776	-6.90776	-6.90776	-6.90776	-6.90776
			788.001	-6.90776	-6.90776	-6.90776	-6.90776	-6.90776	-6.90776	-6.90776	-6.90776	-6.90776	-6.90776	-6.90776	-6.90776	-6.90776	-6.90776	-6.90776	-6.90776	-6.90776	-6.90776	-6.90776	-6.90776	-6.90776	-6.90776	-6.90776	-6.90776	-6.90776	-6.90776	-6.90776	-6.90776	-6.90776	-6.90776	-6.90776	-6.90776	-6.90776	-6.90776	-6.90776	-6.90776	-6.90776	-6.90776	-6.90776	-6.90776	-6.90776	-6.90776	-6.90776	-6.90776	-6.90776	-6.90776
			788.376	-6.90776	-6.90776	-6.90776	-6.90776	-6.90776	-6.90776	-6.90776	-6.90776	-6.90776	-6.90776	-6.90776	-6.90776	-6.90776	-6.90776	-6.90776	-6.90776	-6.90776	-6.90776	-6.90776	-6.90776	-6.90776	-6.90776	-6.90776	-6.90776	-6.90776	-6.90776	-6.90776	-6.90776	-6.90776	-6.90776	-6.90776	-6.90776	-6.90776	-6.90776	-6.90776	-6.90776	-6.90776	-6.90776	-6.90776	-6.90776	-6.90776	-6.90776	-6.90776	-6.90776	-6.90776	-6.90776
			788.751	-6.90776	-6.90776	-6.90776	-6.90776	-6.90776	-6.90776	-6.90776	-6.90776	-6.90776	-6.90776	-6.90776	-6.90776	-6.90776	-6.90776	-6.90776	-6.90776	-6.90776	-6.90776	-6.90776	-6.90776	-6.90776	-6.90776	-6.90776	-6.90776	-6.90776	-6.90776	-6.90776	-6.90776	-6.90776	-6.90776	-6.90776	-6.90776	-6.90776	-6.90776	-6.90776	-6.90776	-6.90776	-6.90776	-6.90776	-6.90776	-6.90776	-6.90776	-6.90776	-6.90776	-6.90776	-6.90776
			789.127	-6.90776	-6.90776	-6.90776	-6.90776	-6.90776	-6.90776	-6.90776	-6.90776	-6.90776	-6.90776	-6.90776	-6.90776	-6.90776	-6.90776	-6.90776	-6.90776	-6.90776	-6.90776	-6.90776	-6.90776	-6.90776	-6.90776	-6.90776	-6.90776	-6.90776	-6.90776	-6.90776	-6.90776	-6.90776	-6.90776	-6.90776	-6.90776	-6.90776	-6.90776	-6.90776	-6.90776	-6.90776	-6.90776	-6.90776	-6.90776	-6.90776	-6.90776	-6.90776	-6.90776	-6.90776	-6.90776
			789.502	-6.90776	-6.90776	-6.90776	-6.90776	-6.90776	-6.90776	-6.90776	-6.90776	-6.90776	-6.90776	-6.90776	-6.90776	-6.90776	-6.90776	-6.90776	-6.90776	-6.90776	-6.90776	-6.90776	-6.90776	-6.90776	-6.90776	-6.90776	-6.90776	-6.90776	-6.90776	-6.90776	-6.90776	-6.90776	-6.90776	-6.90776	-6.90776	-6.90776	-6.90776	-6.90776	-6.90776	-6.90776	-6.90776	-6.90776	-6.90776	-6.90776	-6.90776	-6.90776	-6.90776	-6.90776	-6.90776
			789.877	-6.90776	-6.90776	-6.90776	-6.90776	-6.90776	-6.90776	-6.90776	-6.90776	-6.90776	-6.90776	-6.90776	-6.90776	-6.90776	-6.90776	-6.90776	-6.90776	-6.90776	-6.90776	-6.90776	-6.90776	-6.90776	-6.90776	-6.90776	-6.90776	-6.90776	-6.90776	-6.90776	1.7582	-6.90776	-6.90776	-6.90776	-6.90776	-6.90776	-6.90776	-6.90776	-6.90776	-6.90776	-6.90776	-6.90776	-6.90776	-6.90776	-6.90776	-6.90776	-6.90776	-6.90776	-6.90776
			790.252	-6.90776	-6.90776	-6.90776	-6.90776	-6.90776	-6.90776	-6.90776	-6.90776	-6.90776	-6.90776	-6.90776	-6.90776	-6.90776	-6.90776	-6.90776	-6.90776	-6.90776	-6.90776	-6.90776	-6.90776	-6.90776	-6.90776	-6.90776	-6.90776	-6.90776	-6.90776	-6.90776	-6.90776	-6.90776	-6.90776	-6.90776	-6.90776	-6.90776	-6.90776	3.36044	2.62481	-6.90776	-6.90776	-6.90776	-6.90776	-6.90776	-6.90776	-6.90776	-6.90776	-6.90776	-6.90776
			790.628	-6.90776	-6.90776	-6.90776	-6.90776	-6.90776	-6.90776	-6.90776	-6.90776	-6.90776	-6.90776	-6.90776	-6.90776	-6.90776	-6.90776	-6.90776	-6.90776	-6.90776	-6.90776	-6.90776	-6.90776	-6.90776	-6.90776	-6.90776	-6.90776	-6.90776	-6.90776	-6.90776	-6.90776	-6.90776	-6.90776	-6.90776	-6.90776	-6.90776	2.69476	4.99587	5.15215	4.37955	1.33552	-6.90776	-6.90776	-6.90776	1.33552	3.12685	3.49049	-6.90776	-6.90776
			791.003	-6.90776	-6.90776	-6.90776	-6.90776	-6.90776	-6.90776	-6.90776	-6.90776	-6.90776	-6.90776	-6.90776	-6.90776	-6.90776	-6.90776	-6.90776	-6.90776	-6.90776	-6.90776	-6.90776	-6.90776	-6.90776	-6.90776	-6.90776	-6.90776	-6.90776	-6.90776	-6.90776	-6.90776	-6.90776	-6.90776	-6.90776	-6.90776	1.33552	4.24566	5.56376	5.8911	4.87368	2.69476	-6.90776	-6.90776	-6.90776	-6.90776	4.20173	4.23123	-6.90776	-6.90776
			791.378	-6.90776	-6.90776	-6.90776	-6.90776	-6.90776	-6.90776	-6.90776	-6.90776	-6.90776	-6.90776	-6.90776	-6.90776	-6.90776	-6.90776	-6.90776	-6.90776	-6.90776	-6.90776	-6.90776	-6.90776	-6.90776	-6.90776	-6.90776	-6.90776	-6.90776	-6.90776	-6.90776	-6.90776	-6.90776	-6.90776	-6.90776	-6.90776	-6.90776	2.8215	5.18628	5.47981	4.30139	2.87931	0.58888	-6.90776	-6.90776	2.93396	4.60319	4.64248	2.5496	-6.90776
			791.754	-6.90776	-6.90776	-6.90776	-6.90776	-6.90776	-6.90776	-6.90776	-6.90776	-6.90776	-6.90776	-6.90776	-6.90776	-6.90776	-6.90776	-6.90776	-6.90776	-6.90776	3.03505	-6.90776	-6.90776	-6.90776	-6.90776	-6.90776	-6.90776	-6.90776	-6.90776	-6.90776	-6.90776	-6.90776	-6.90776	-6.90776	-6.90776	-6.90776	-6.90776	3.60555	3.88777	2.17498	-6.90776	-6.90776	-6.90776	-6.90776	-6.90776	3.082	3.39457	-6.90776	-6.90776
			792.129	-6.90776	-6.90776	-6.90776	-6.90776	-6.90776	-6.90776	-6.90776	-6.90776	-6.90776	-6.90776	-6.90776	-6.90776	-6.90776	-6.90776	-6.90776	-6.90776	-6.90776	-6.90776	-6.90776	-6.90776	-6.90776	-6.90776	-6.90776	-6.90776	-6.90776	-6.90776	-6.90776	-6.90776	-6.90776	-6.90776	-6.90776	-6.90776	-6.90776	-6.90776	-6.90776	-6.90776	-6.90776	-6.90776	-6.90776	-6.90776	-6.90776	-6.90776	-6.90776	-6.90776	-6.90776	-6.90776
			792.504	-6.90776	-6.90776	-6.90776	-6.90776	-6.90776	-6.90776	-6.90776	-6.90776	-6.90776	-6.90776	-6.90776	-6.90776	-6.90776	-6.90776	-6.90776	-6.90776	-6.90776	-6.90776	-6.90776	-6.90776	-6.90776	-6.90776	-6.90776	-6.90776	-6.90776	-6.90776	-6.90776	-6.90776	-6.90776	-6.90776	-6.90776	-6.90776	-6.90776	-6.90776	-6.90776	-6.90776	-6.90776	-6.90776	-6.90776	-6.90776	-6.90776	-6.90776	-6.90776	-6.90776	-6.90776	-6.90776
			792.879	-6.90776	-6.90776	-6.90776	-6.90776	-6.90776	-6.90776	-6.90776	-6.90776	-6.90776	-6.90776	-6.90776	-6.90776	-6.90776	-6.90776	-6.90776	-6.90776	-6.90776	-6.90776	-6.90776	-6.90776	-6.90776	-6.90776	-6.90776	-6.90776	-6.90776	-6.90776	-6.90776	-6.90776	-6.90776	-6.90776	-6.90776	-6.90776	-6.90776	2.05438	-6.90776	-6.90776	-6.90776	-6.90776	-6.90776	-6.90776	-6.90776	-6.90776	-6.90776	-6.90776	-6.90776	-6.90776
			793.255	-6.90776	-6.90776	-6.90776	-6.90776	-6.90776	-6.90776	-6.90776	-6.90776	-6.90776	-6.90776	-6.90776	-6.90776	-6.90776	-6.90776	-6.90776	-6.90776	-6.90776	-6.90776	-6.90776	-6.90776	-6.90776	-6.90776	-6.90776	-6.90776	-6.90776	-6.90776	-6.90776	-6.90776	-6.90776	-6.90776	1.91721	3.68392	3.96655	3.32511	-6.90776	-6.90776	-6.90776	-6.90776	-6.90776	-6.90776	-6.90776	1.33552	-6.90776	-6.90776	-6.90776	-6.90776
			793.63	-6.90776	-6.90776	-6.90776	-6.90776	-6.90776	-6.90776	-6.90776	-6.90776	-6.90776	-6.90776	-6.90776	-6.90776	-6.90776	-6.90776	-6.90776	-6.90776	-6.90776	-6.90776	-6.90776	-6.90776	-6.90776	-6.90776	-6.90776	-6.90776	-6.90776	-6.90776	-6.90776	-6.90776	-6.90776	-6.90776	3.52052	4.8813	5.39273	4.82673	-6.90776	-6.90776	-6.90776	-6.90776	-6.90776	-6.90776	1.91721	3.21092	3.36044	1.33552	-6.90776	-6.90776
			794.005	-6.90776	-6.90776	-6.90776	-6.90776	-6.90776	-6.90776	-6.90776	-6.90776	-6.90776	1.56903	-6.90776	-6.90776	-6.90776	-6.90776	-6.90776	-6.90776	-6.90776	-6.90776	-6.90776	-6.90776	-6.90776	-6.90776	-6.90776	-6.90776	-6.90776	-6.90776	-6.90776	-6.90776	-6.90776	-6.90776	3.70873	5.25646	5.60875	4.51963	1.56903	-6.90776	0.58888	-6.90776	-6.90776	2.17498	4.4043	5.36972	5.29733	4.02181	-6.90776	-6.90776
			794.38	-6.90776	-6.90776	-6.90776	-6.90776	-6.90776	-6.90776	-6.90776	-6.90776	-6.90776	-6.90776	-6.90776	-6.90776	-6.90776	-6.90776	-6.90776	-6.90776	-6.90776	-6.90776	-6.90776	-6.90776	-6.90776	-6.90776	-6.90776	-6.90776	-6.90776	-6.90776	-6.90776	-6.90776	-6.90776	-6.90776	3.36044	4.392	4.84263	3.80225	1.56903	-6.90776	-6.90776	-6.90776	-6.90776	3.54967	5.54831	6.36096	6.4049	5.36505	2.98578	-6.90776
			794.756	-6.90776	-6.90776	-6.90776	-6.90776	-6.90776	-6.90776	-6.90776	-6.90776	-6.90776	-6.90776	-6.90776	-6.90776	-6.90776	-6.90776	-6.90776	-6.90776	-6.90776	-6.90776	-6.90776	-6.90776	-6.90776	-6.90776	-6.90776	-6.90776	-6.90776	-6.90776	-6.90776	-6.90776	-6.90776	-6.90776	-6.90776	2.17498	2.46827	2.8215	-6.90776	-6.90776	-6.90776	-6.90776	-6.90776	3.54967	5.54049	6.54363	6.40325	5.30232	4.34123	-6.90776
			795.131	-6.90776	-6.90776	-6.90776	-6.90776	-6.90776	-6.90776	-6.90776	-6.90776	-6.90776	-6.90776	-6.90776	-6.90776	-6.90776	-6.90776	-6.90776	-6.90776	-6.90776	-6.90776	-6.90776	-6.90776	-6.90776	-6.90776	-6.90776	-6.90776	-6.90776	-6.90776	-6.90776	-6.90776	-6.90776	-6.90776	-6.90776	-6.90776	-6.90776	-6.90776	-6.90776	-6.90776	-6.90776	-6.90776	-6.90776	-0.22069	5.09866	5.88555	5.61968	4.73446	3.32511	0.58888
			795.506	-6.90776	-6.90776	-6.90776	-6.90776	-6.90776	-6.90776	-6.90776	-6.90776	-6.90776	-6.90776	-6.90776	-6.90776	-6.90776	-6.90776	-6.90776	-6.90776	-6.90776	-6.90776	-6.90776	-6.90776	-6.90776	-6.90776	-6.90776	-6.90776	-6.90776	-6.90776	-6.90776	-6.90776	-6.90776	-6.90776	-6.90776	-6.90776	-6.90776	-6.90776	-6.90776	-6.90776	-6.90776	-6.90776	-6.90776	2.87931	3.36044	3.82433	3.16977	3.82433	3.65847	3.54967
			795.882	-6.90776	-6.90776	-6.90776	-6.90776	-6.90776	-6.90776	-6.90776	-6.90776	-6.90776	-6.90776	-6.90776	-6.90776	-6.90776	-6.90776	-6.90776	-6.90776	-6.90776	-6.90776	-6.90776	-6.90776	-6.90776	-6.90776	-6.90776	-6.90776	-6.90776	-6.90776	2.05438	1.03032	-6.90776	-6.90776	-6.90776	-6.90776	-6.90776	-6.90776	-6.90776	-6.90776	-6.90776	-6.90776	-6.90776	-6.90776	-6.90776	-6.90776	2.17498	2.87931	3.77968	5.11079
			796.257	-6.90776	-6.90776	-6.90776	-6.90776	-6.90776	-6.90776	-6.90776	-6.90776	-6.90776	-6.90776	-6.90776	-6.90776	-6.90776	-6.90776	-6.90776	-6.90776	-6.90776	-6.90776	-6.90776	-6.90776	-6.90776	-6.90776	-6.90776	-6.90776	-6.90776	-6.90776	3.63236	4.60319	3.73294	2.62481	3.80225	4.82673	3.94743	1.03032	-6.90776	-6.90776	-6.90776	-6.90776	-6.90776	-6.90776	-6.90776	-6.90776	2.8215	3.54967	5.02914	6.2102
[truncated: 423 more rows]
[truncated: 970 more columns]

## Sheet: Figure 1f
	Figure 1f		Temperature determined from SOP
			Time (μs)	Δ(Time) (μs)	Temperature (K)	Δ(Temperature) (K)		Time (μs)	Total SOP intensity (arb. Units)
			3.25	4.52756	3585.15	115.987		-46.5	39.9318
[truncated: 1,015 more rows]

## Sheet: Figure 2a
	Figure 2a		Results of FEA modelling
[truncated: 16,303 more rows]

[truncated: 34 more sheets: Figure 3a, Figure 3b, Figure 3c, Figure 3d, Figure 3e, Figure 3f, Figure 3g, Figure 3h, Figure 4a, Figure 4b, Figure 5, Figure 6a, Figure 6b, Figure 6c, Figure 6d, Figure 7, Figure 8, Figure 9, Supplementary Figure 2, Supplementary Figure 3 …]
